# Supplementary material for: 12,15-Dimethyl-8-oxa­tetra­cyclo­[8.8.0.02,7.011,16]octa­deca-1(18),2,4,6,11(16),12,14-heptaen-10-ol
Source: IUCrdata. 2020 Mar 10;5(Pt 3):x200315. doi: 10.1107/S2414314620003156 (PMC9462194; doi:10.1107/S2414314620003156)
Supplement: Supplementary file 1 [file x-05-x200315-sup1.cif]

##############################################################################
#                                                                            #
# This CIF contains the data for a data article accepted for                 #
# publication in IUCrData. It conforms to the requirements of                #
# Notes for Authors for IUCrData, and has been                               #
# peer reviewed under the auspices of IUCrData.                              #
#                                                                            #
# Full details of the Crystallographic Information File format               #
# are given in the paper "The Crystallographic Information File (CIF):       #
# a New Standard Archive File for Crystallography" by S. R. Hall, F. H.      #
# Allen and I. D. Brown [Acta Cryst. (1991), A47, 655-685].                  #
#                                                                            #
# The current version of the core CIF dictionary is obtainable from          #
# ftp://ftp.iucr.org/pub/cif_core.dic.                                       #
#                                                                            #
# Software is freely available for graphical display of the structure(s)     #
# in this CIF. For information consult the CIF software page                 #
# http://www.iucr.org/resources/cif/software.                                #
#                                                                            #
# This file may be used for bona fide research purposes within the           #
# scientific community so long as proper attribution is given to the data    # 
# article from which it was obtained.                                        #
#                                                                            #
##############################################################################
data_I
_database_code_depnum_ccdc_archive 'CCDC 1988571'
_audit_creation_method     'SHELXL-2018/3'
_journal_date_recd_electronic     2020-03-02
_journal_date_accepted     2020-03-06
_journal_name_full     'IUCrData'
_journal_year     2020
_journal_volume     5
_journal_issue      3
_journal_page_first     0
_journal_page_last     0
_journal_paper_category     HO
_journal_paper_doi     10.1107/S2414314620003156
_journal_coeditor_code     HB4341
_publ_contact_author_name     'Alan J. Lough'
_publ_contact_author_address
;
Department of Chemistry, University of Toronto, Toronto, Ontario, M5S 3H6,
Canada
;
_publ_contact_author_email     'alan.lough@utoronto.ca'
_publ_contact_author_fax     ?
_publ_contact_author_phone     '(416) 460-4749'
_publ_section_title
;\
12,15-Dimethyl-8-oxatetracyclo[8.8.0.0^2,7^.0^11,16^]octadeca-1(18),2,4,6,\
11(16),12,14-heptaen-10-ol
;
loop_
    _publ_author_name
    _publ_author_footnote
    _publ_author_address
    'Lough, Alan J.' .
;
Department of Chemistry, University of Toronto, Toronto, Ontario, M5S 3H6,
Canada
;
    'Koh, Samuel' .
;
Department of Chemistry, University of Guelph, Guelph, Ontario, N1G 2W1
Canada
;
    'Tam, William' .
;
Department of Chemistry, University of Guelph, Guelph, Ontario, N1G 2W1
Canada
;
_publ_section_synopsis
;
In the title compound, he pyran ring is in a half-chair conformation and the
fused ring system comprising the benzene and cyclohexene rings is essentially
planar and forms a dihedral angle of 27.95(6)\% with the other benzene ring.
In the crystal, O---H...O hydrogen bonds connect the molecules into chains
propagating along [001].
;
_chemical_name_systematic
;\
12,15-Dimethyl-8-oxatetracyclo[8.8.0.0^2,7^.0^11,16^]octadeca-1(18),2,4,6,\
11(16),12,14-heptaen-10-ol
;
_chemical_name_common     ?
_chemical_formula_moiety     'C19 H18 O2'
_chemical_formula_sum     'C19 H18 O2'
_chemical_formula_iupac     'C19 H18 O2'
_chemical_formula_weight     278.33
_chemical_melting_point     ?
_space_group_crystal_system     monoclinic
_space_group_name_H-M_alt     'P 21/c'
_space_group_name_Hall     '-P 2ybc'
loop_
    _space_group_symop_operation_xyz
    'x, y, z'
    '-x, y+1/2, -z+1/2'
    '-x, -y, -z'
    'x, -y-1/2, z-1/2'
_cell_length_a     12.2712(7)
_cell_length_b     11.2934(6)
_cell_length_c     10.8984(7)
_cell_angle_alpha     90
_cell_angle_beta     112.565(2)
_cell_angle_gamma     90
_cell_volume     1394.71(14)
_cell_formula_units_Z     4
_cell_measurement_reflns_used     6674
_cell_measurement_theta_min     2.55
_cell_measurement_theta_max     27.49
_cell_measurement_temperature     150(2)
_exptl_crystal_description     Shard
_exptl_crystal_colour     colourless
_exptl_crystal_size_max     0.250
_exptl_crystal_size_mid     0.190
_exptl_crystal_size_min     0.110
_exptl_crystal_density_diffrn     1.326
_exptl_crystal_density_meas     ?
_exptl_crystal_density_method     ?
_exptl_crystal_F_000     592
_exptl_absorpt_coefficient_mu     0.085
_exptl_absorpt_correction_type     multi-scan
_exptl_absorpt_process_details
;
(SADABS; Krause <i>et al.</i>,  2015)
;
_exptl_absorpt_correction_T_min     0.7029
_exptl_absorpt_correction_T_max     0.7456
_diffrn_ambient_temperature     150(2)
_diffrn_source     'sealed tube with Bruker Triumph monochromator'
_diffrn_radiation_type     MoK\a
_diffrn_radiation_wavelength     0.71073
_diffrn_measurement_device_type     'Bruker Kappa APEX DUO CCD'
_diffrn_measurement_method     '\f and \w scans'
_diffrn_detector_area_resol_mean     ?
_diffrn_reflns_number     22859
_diffrn_reflns_av_R_equivalents     0.0400
_diffrn_reflns_av_unetI/netI     0.0278
_diffrn_reflns_theta_min     1.797
_diffrn_reflns_theta_max     27.521
_diffrn_reflns_theta_full     25.242
_diffrn_measured_fraction_theta_max     1.000
_diffrn_measured_fraction_theta_full     1.000
_diffrn_reflns_limit_h_min     -15
_diffrn_reflns_limit_h_max     15
_diffrn_reflns_limit_k_min     -14
_diffrn_reflns_limit_k_max     12
_diffrn_reflns_limit_l_min     -14
_diffrn_reflns_limit_l_max     14
_refine_special_details     ?
_reflns_number_total     3212
_reflns_number_gt     2404
_reflns_threshold_expression     'I > 2\s(I)'
_refine_ls_structure_factor_coef     Fsqd
_refine_ls_matrix_type     full
_refine_ls_R_factor_all     0.0643
_refine_ls_R_factor_gt     0.0396
_refine_ls_wR_factor_gt     0.0944
_refine_ls_wR_factor_ref     0.1099
_refine_ls_goodness_of_fit_ref     1.035
_refine_ls_restrained_S_all     1.035
_refine_ls_number_reflns     3212
_refine_ls_number_parameters     196
_refine_ls_number_restraints     0
_refine_ls_hydrogen_treatment     mixed
_refine_ls_weighting_scheme     calc
_refine_ls_weighting_details
              'w=1/[\s^2^(Fo^2^)+(0.0478P)^2^+0.6316P] where P=(Fo^2^+2Fc^2^)/3'
_atom_sites_solution_hydrogens     mixed
_atom_sites_solution_primary     dual
_atom_sites_solution_secondary     ?
_refine_ls_shift/su_max     0.000
_refine_ls_shift/su_mean     0.000
_refine_diff_density_max     0.311
_refine_diff_density_min     -0.215
_refine_ls_extinction_method     none
_refine_ls_extinction_coef     .
loop_
    _atom_type_symbol
    _atom_type_description
    _atom_type_scat_dispersion_real
    _atom_type_scat_dispersion_imag
    _atom_type_scat_source
    'C' 'C' 0.0033 0.0016
                         'International Tables Vol C Tables 4.2.6.8 and 6.1.1.4'
    'H' 'H' 0.0000 0.0000
                         'International Tables Vol C Tables 4.2.6.8 and 6.1.1.4'
    'O' 'O' 0.0106 0.0060
                         'International Tables Vol C Tables 4.2.6.8 and 6.1.1.4'
_computing_data_collection
;
APEX3 (Bruker, 2018)
;
_computing_cell_refinement
;
APEX3 (Bruker, 2018)
;
_computing_data_reduction
;
SAINT (Bruker, 2018)
;
_computing_structure_solution
;
SHELXT2014 (Sheldrick, 2015a)
;
_computing_structure_refinement
;
SHELXL2018 (Sheldrick, 2015b)
;
_computing_molecular_graphics
;
PLATON (Spek, 2020)
;
_computing_publication_material
;
publCIF (Westrip, 2010)
;
loop_
    _atom_site_type_symbol
    _atom_site_label
    _atom_site_fract_x
    _atom_site_fract_y
    _atom_site_fract_z
    _atom_site_U_iso_or_equiv
    _atom_site_adp_type
    _atom_site_calc_flag
    _atom_site_occupancy
    _atom_site_disorder_assembly
    _atom_site_disorder_group
    O O1 0.38362(9) 0.71483(9) 0.94095(10) 0.0227(2) Uani d 1 . .
    O O2 0.35317(9) 0.79851(9) 0.68983(10) 0.0195(2) Uani d 1 . .
    H H2O 0.3639(17) 0.8028(17) 0.616(2) 0.041(6) Uiso d 1 . .
    C C1 0.28530(12) 0.67697(13) 0.82436(13) 0.0194(3) Uani d 1 . .
    H H1A 0.216856 0.729079 0.811291 0.023 Uiso calc 1 . .
    H H1B 0.263028 0.595336 0.838378 0.023 Uiso calc 1 . .
    C C2 0.31342(12) 0.67990(12) 0.69883(13) 0.0165(3) Uani d 1 . .
    C C3 0.20305(12) 0.64875(12) 0.57662(13) 0.0168(3) Uani d 1 . .
    C C4 0.10115(12) 0.72098(12) 0.54010(14) 0.0183(3) Uani d 1 . .
    C C5 -0.00046(13) 0.68454(13) 0.43491(14) 0.0207(3) Uani d 1 . .
    H H5A -0.070186 0.730804 0.411431 0.025 Uiso calc 1 . .
    C C6 -0.00220(13) 0.58267(13) 0.36392(14) 0.0217(3) Uani d 1 . .
    H H6A -0.073619 0.558560 0.294864 0.026 Uiso calc 1 . .
    C C7 0.09851(13) 0.51547(13) 0.39205(14) 0.0204(3) Uani d 1 . .
    C C8 0.20197(12) 0.54850(12) 0.49950(14) 0.0185(3) Uani d 1 . .
    C C9 0.31027(13) 0.47357(14) 0.52591(15) 0.0266(3) Uani d 1 . .
    H H9A 0.289357 0.389843 0.532701 0.032 Uiso calc 1 . .
    H H9B 0.333308 0.479937 0.448491 0.032 Uiso calc 1 . .
    C C10 0.41426(13) 0.50446(14) 0.64767(15) 0.0230(3) Uani d 1 . .
    H H10A 0.482918 0.456604 0.670766 0.028 Uiso calc 1 . .
    C C11 0.41632(12) 0.59543(12) 0.72595(13) 0.0182(3) Uani d 1 . .
    C C12 0.51602(12) 0.61900(12) 0.85341(14) 0.0188(3) Uani d 1 . .
    C C13 0.63234(13) 0.58519(13) 0.87853(15) 0.0235(3) Uani d 1 . .
    H H13A 0.649773 0.547125 0.810468 0.028 Uiso calc 1 . .
    C C14 0.72254(13) 0.60601(14) 1.00035(16) 0.0266(3) Uani d 1 . .
    H H14A 0.800938 0.582302 1.015531 0.032 Uiso calc 1 . .
    C C15 0.69775(13) 0.66181(14) 1.10041(16) 0.0258(3) Uani d 1 . .
    H H15A 0.759337 0.675389 1.184465 0.031 Uiso calc 1 . .
    C C16 0.58418(13) 0.69762(13) 1.07837(15) 0.0231(3) Uani d 1 . .
    H H16A 0.567555 0.736584 1.146479 0.028 Uiso calc 1 . .
    C C17 0.49430(12) 0.67609(13) 0.95542(14) 0.0192(3) Uani d 1 . .
    C C18 0.09345(14) 0.83818(14) 0.60380(16) 0.0255(3) Uani d 1 . .
    H H18A 0.172468 0.872790 0.644921 0.038 Uiso calc 1 . .
    H H18B 0.060772 0.825342 0.671871 0.038 Uiso calc 1 . .
    H H18C 0.042111 0.892264 0.535837 0.038 Uiso calc 1 . .
    C C19 0.09555(14) 0.40895(14) 0.30771(15) 0.0271(3) Uani d 1 . .
    H H19A 0.154520 0.418330 0.268138 0.041 Uiso calc 1 . .
    H H19B 0.016948 0.401618 0.237010 0.041 Uiso calc 1 . .
    H H19C 0.113242 0.337581 0.363080 0.041 Uiso calc 1 . .
loop_
    _atom_site_aniso_label
    _atom_site_aniso_U_11
    _atom_site_aniso_U_22
    _atom_site_aniso_U_33
    _atom_site_aniso_U_12
    _atom_site_aniso_U_13
    _atom_site_aniso_U_23
    O1 0.0194(5) 0.0335(6) 0.0143(5) 0.0017(4) 0.0056(4) -0.0035(4)
    O2 0.0245(5) 0.0175(5) 0.0182(5) -0.0023(4) 0.0100(4) -0.0002(4)
    C1 0.0176(7) 0.0263(8) 0.0140(7) -0.0015(6) 0.0059(5) -0.0003(5)
    C2 0.0197(7) 0.0162(7) 0.0141(6) -0.0010(5) 0.0071(5) -0.0006(5)
    C3 0.0191(7) 0.0186(7) 0.0136(6) -0.0012(5) 0.0073(5) 0.0013(5)
    C4 0.0223(7) 0.0181(7) 0.0162(7) 0.0000(6) 0.0091(6) 0.0019(5)
    C5 0.0203(7) 0.0231(8) 0.0182(7) 0.0023(6) 0.0068(6) 0.0035(6)
    C6 0.0220(7) 0.0255(8) 0.0146(7) -0.0036(6) 0.0036(6) 0.0013(6)
    C7 0.0264(7) 0.0195(7) 0.0155(7) -0.0032(6) 0.0083(6) 0.0001(5)
    C8 0.0223(7) 0.0183(7) 0.0160(7) -0.0010(5) 0.0085(6) 0.0000(5)
    C9 0.0279(8) 0.0252(8) 0.0239(8) 0.0039(6) 0.0068(6) -0.0078(6)
    C10 0.0225(7) 0.0247(8) 0.0214(7) 0.0041(6) 0.0079(6) -0.0007(6)
    C11 0.0192(7) 0.0202(7) 0.0159(7) 0.0005(5) 0.0076(5) 0.0024(5)
    C12 0.0206(7) 0.0179(7) 0.0176(7) -0.0003(6) 0.0071(6) 0.0021(5)
    C13 0.0231(7) 0.0234(8) 0.0243(8) 0.0018(6) 0.0094(6) 0.0022(6)
    C14 0.0194(7) 0.0278(8) 0.0298(8) 0.0025(6) 0.0065(6) 0.0041(7)
    C15 0.0229(8) 0.0256(8) 0.0221(8) -0.0028(6) 0.0010(6) 0.0033(6)
    C16 0.0263(8) 0.0242(8) 0.0177(7) -0.0018(6) 0.0073(6) 0.0003(6)
    C17 0.0189(7) 0.0203(7) 0.0180(7) -0.0001(5) 0.0064(6) 0.0032(6)
    C18 0.0250(8) 0.0242(8) 0.0245(8) 0.0053(6) 0.0063(6) -0.0030(6)
    C19 0.0320(9) 0.0247(8) 0.0215(8) -0.0029(6) 0.0070(6) -0.0061(6)
_geom_special_details
;
 All esds (except the esd in the dihedral angle between two l.s. planes)
 are estimated using the full covariance matrix.  The cell esds are taken
 into account individually in the estimation of esds in distances, angles
 and torsion angles; correlations between esds in cell parameters are only
 used when they are defined by crystal symmetry.  An approximate (isotropic)
 treatment of cell esds is used for estimating esds involving l.s. planes.
;
loop_
    _geom_bond_atom_site_label_1
    _geom_bond_atom_site_label_2
    _geom_bond_site_symmetry_2
    _geom_bond_distance
    _geom_bond_publ_flag
    O1 C17 . 1.3771(17) ?
    O1 C1 . 1.4410(17) ?
    O2 C2 . 1.4417(17) ?
    O2 H2O . 0.86(2) ?
    C1 C2 . 1.5343(18) ?
    C1 H1A . 0.9900 ?
    C1 H1B . 0.9900 ?
    C2 C11 . 1.5184(19) ?
    C2 C3 . 1.5322(19) ?
    C3 C8 . 1.4071(19) ?
    C3 C4 . 1.4162(19) ?
    C4 C5 . 1.393(2) ?
    C4 C18 . 1.514(2) ?
    C5 C6 . 1.382(2) ?
    C5 H5A . 0.9500 ?
    C6 C7 . 1.381(2) ?
    C6 H6A . 0.9500 ?
    C7 C8 . 1.408(2) ?
    C7 C19 . 1.506(2) ?
    C8 C9 . 1.507(2) ?
    C9 C10 . 1.487(2) ?
    C9 H9A . 0.9900 ?
    C9 H9B . 0.9900 ?
    C10 C11 . 1.329(2) ?
    C10 H10A . 0.9500 ?
    C11 C12 . 1.4809(19) ?
    C12 C17 . 1.397(2) ?
    C12 C13 . 1.399(2) ?
    C13 C14 . 1.384(2) ?
    C13 H13A . 0.9500 ?
    C14 C15 . 1.390(2) ?
    C14 H14A . 0.9500 ?
    C15 C16 . 1.381(2) ?
    C15 H15A . 0.9500 ?
    C16 C17 . 1.392(2) ?
    C16 H16A . 0.9500 ?
    C18 H18A . 0.9800 ?
    C18 H18B . 0.9800 ?
    C18 H18C . 0.9800 ?
    C19 H19A . 0.9800 ?
    C19 H19B . 0.9800 ?
    C19 H19C . 0.9800 ?
loop_
    _geom_angle_atom_site_label_1
    _geom_angle_atom_site_label_2
    _geom_angle_atom_site_label_3
    _geom_angle_site_symmetry_1
    _geom_angle_site_symmetry_3
    _geom_angle
    _geom_angle_publ_flag
    C17 O1 C1 . . 117.52(11) ?
    C2 O2 H2O . . 107.0(13) ?
    O1 C1 C2 . . 112.41(11) ?
    O1 C1 H1A . . 109.1 ?
    C2 C1 H1A . . 109.1 ?
    O1 C1 H1B . . 109.1 ?
    C2 C1 H1B . . 109.1 ?
    H1A C1 H1B . . 107.9 ?
    O2 C2 C11 . . 108.61(11) ?
    O2 C2 C3 . . 111.32(11) ?
    C11 C2 C3 . . 114.62(11) ?
    O2 C2 C1 . . 106.17(11) ?
    C11 C2 C1 . . 105.53(11) ?
    C3 C2 C1 . . 110.11(11) ?
    C8 C3 C4 . . 119.39(13) ?
    C8 C3 C2 . . 120.44(12) ?
    C4 C3 C2 . . 120.18(12) ?
    C5 C4 C3 . . 118.42(13) ?
    C5 C4 C18 . . 116.22(13) ?
    C3 C4 C18 . . 125.34(13) ?
    C6 C5 C4 . . 121.55(13) ?
    C6 C5 H5A . . 119.2 ?
    C4 C5 H5A . . 119.2 ?
    C7 C6 C5 . . 120.87(13) ?
    C7 C6 H6A . . 119.6 ?
    C5 C6 H6A . . 119.6 ?
    C6 C7 C8 . . 118.93(13) ?
    C6 C7 C19 . . 119.58(13) ?
    C8 C7 C19 . . 121.49(13) ?
    C3 C8 C7 . . 120.59(13) ?
    C3 C8 C9 . . 122.15(13) ?
    C7 C8 C9 . . 117.25(13) ?
    C10 C9 C8 . . 115.51(12) ?
    C10 C9 H9A . . 108.4 ?
    C8 C9 H9A . . 108.4 ?
    C10 C9 H9B . . 108.4 ?
    C8 C9 H9B . . 108.4 ?
    H9A C9 H9B . . 107.5 ?
    C11 C10 C9 . . 123.53(14) ?
    C11 C10 H10A . . 118.2 ?
    C9 C10 H10A . . 118.2 ?
    C10 C11 C12 . . 123.11(13) ?
    C10 C11 C2 . . 123.44(13) ?
    C12 C11 C2 . . 113.31(12) ?
    C17 C12 C13 . . 117.53(13) ?
    C17 C12 C11 . . 119.23(12) ?
    C13 C12 C11 . . 123.23(13) ?
    C14 C13 C12 . . 121.44(14) ?
    C14 C13 H13A . . 119.3 ?
    C12 C13 H13A . . 119.3 ?
    C13 C14 C15 . . 119.62(14) ?
    C13 C14 H14A . . 120.2 ?
    C15 C14 H14A . . 120.2 ?
    C16 C15 C14 . . 120.41(14) ?
    C16 C15 H15A . . 119.8 ?
    C14 C15 H15A . . 119.8 ?
    C15 C16 C17 . . 119.37(14) ?
    C15 C16 H16A . . 120.3 ?
    C17 C16 H16A . . 120.3 ?
    O1 C17 C16 . . 115.93(13) ?
    O1 C17 C12 . . 122.45(12) ?
    C16 C17 C12 . . 121.62(13) ?
    C4 C18 H18A . . 109.5 ?
    C4 C18 H18B . . 109.5 ?
    H18A C18 H18B . . 109.5 ?
    C4 C18 H18C . . 109.5 ?
    H18A C18 H18C . . 109.5 ?
    H18B C18 H18C . . 109.5 ?
    C7 C19 H19A . . 109.5 ?
    C7 C19 H19B . . 109.5 ?
    H19A C19 H19B . . 109.5 ?
    C7 C19 H19C . . 109.5 ?
    H19A C19 H19C . . 109.5 ?
    H19B C19 H19C . . 109.5 ?
loop_
    _geom_torsion_atom_site_label_1
    _geom_torsion_atom_site_label_2
    _geom_torsion_atom_site_label_3
    _geom_torsion_atom_site_label_4
    _geom_torsion_site_symmetry_1
    _geom_torsion_site_symmetry_2
    _geom_torsion_site_symmetry_3
    _geom_torsion_site_symmetry_4
    _geom_torsion
    _geom_torsion_publ_flag
    C17 O1 C1 C2 . . . . -41.25(17) ?
    O1 C1 C2 O2 . . . . -54.75(14) ?
    O1 C1 C2 C11 . . . . 60.43(14) ?
    O1 C1 C2 C3 . . . . -175.37(11) ?
    O2 C2 C3 C8 . . . . 123.95(13) ?
    C11 C2 C3 C8 . . . . 0.19(18) ?
    C1 C2 C3 C8 . . . . -118.58(14) ?
    O2 C2 C3 C4 . . . . -55.88(16) ?
    C11 C2 C3 C4 . . . . -179.64(11) ?
    C1 C2 C3 C4 . . . . 61.59(16) ?
    C8 C3 C4 C5 . . . . 5.28(19) ?
    C2 C3 C4 C5 . . . . -174.89(12) ?
    C8 C3 C4 C18 . . . . -172.91(13) ?
    C2 C3 C4 C18 . . . . 6.9(2) ?
    C3 C4 C5 C6 . . . . -2.2(2) ?
    C18 C4 C5 C6 . . . . 176.20(13) ?
    C4 C5 C6 C7 . . . . -2.3(2) ?
    C5 C6 C7 C8 . . . . 3.6(2) ?
    C5 C6 C7 C19 . . . . -176.41(13) ?
    C4 C3 C8 C7 . . . . -4.1(2) ?
    C2 C3 C8 C7 . . . . 176.07(12) ?
    C4 C3 C8 C9 . . . . 174.87(13) ?
    C2 C3 C8 C9 . . . . -5.0(2) ?
    C6 C7 C8 C3 . . . . -0.3(2) ?
    C19 C7 C8 C3 . . . . 179.64(13) ?
    C6 C7 C8 C9 . . . . -179.36(13) ?
    C19 C7 C8 C9 . . . . 0.6(2) ?
    C3 C8 C9 C10 . . . . 6.6(2) ?
    C7 C8 C9 C10 . . . . -174.41(13) ?
    C8 C9 C10 C11 . . . . -3.5(2) ?
    C9 C10 C11 C12 . . . . 174.19(14) ?
    C9 C10 C11 C2 . . . . -1.2(2) ?
    O2 C2 C11 C10 . . . . -122.26(14) ?
    C3 C2 C11 C10 . . . . 2.93(19) ?
    C1 C2 C11 C10 . . . . 124.26(15) ?
    O2 C2 C11 C12 . . . . 61.99(14) ?
    C3 C2 C11 C12 . . . . -172.82(11) ?
    C1 C2 C11 C12 . . . . -51.50(14) ?
    C10 C11 C12 C17 . . . . -150.86(15) ?
    C2 C11 C12 C17 . . . . 24.91(18) ?
    C10 C11 C12 C13 . . . . 28.1(2) ?
    C2 C11 C12 C13 . . . . -156.10(13) ?
    C17 C12 C13 C14 . . . . 0.8(2) ?
    C11 C12 C13 C14 . . . . -178.20(14) ?
    C12 C13 C14 C15 . . . . -0.1(2) ?
    C13 C14 C15 C16 . . . . -0.7(2) ?
    C14 C15 C16 C17 . . . . 0.8(2) ?
    C1 O1 C17 C16 . . . . -169.75(12) ?
    C1 O1 C17 C12 . . . . 10.5(2) ?
    C15 C16 C17 O1 . . . . -179.75(13) ?
    C15 C16 C17 C12 . . . . 0.0(2) ?
    C13 C12 C17 O1 . . . . 178.97(13) ?
    C11 C12 C17 O1 . . . . -2.0(2) ?
    C13 C12 C17 C16 . . . . -0.8(2) ?
    C11 C12 C17 C16 . . . . 178.27(13) ?
loop_
    _geom_hbond_atom_site_label_D
    _geom_hbond_atom_site_label_H
    _geom_hbond_atom_site_label_A
    _geom_hbond_site_symmetry_A
    _geom_hbond_distance_DH
    _geom_hbond_distance_HA
    _geom_hbond_distance_DA
    _geom_hbond_angle_DHA
    _geom_hbond_publ_flag
    O2 H2O O1 4_575 0.86(2) 2.03(2) 2.8805(14) 171.0(19) yes
_shelx_space_group_comment
;
The symmetry employed for this shelxl refinement is uniquely defined
by the following loop, which should always be used as a source of
symmetry information in preference to the above space-group names.
They are only intended as comments.
;
_shelx_estimated_absorpt_T_min     0.979
_shelx_estimated_absorpt_T_max     0.991
_shelx_hkl_file
;
   0   0  -1    0.80    0.70
   0   0  -1    0.90    0.60
   0   0   1    1.00    0.70
   0   0   1    0.30    0.40
   0   0   1    1.20    0.90
   0   0   2 1388.06   25.60
   0   0   2 1364.06   27.20
   0   0  -2 1370.06   25.90
   0   0  -2 1329.37   25.60
   0   0  -2 1343.37   26.70
   0   0   2 1350.16   25.90
   0   0  -3   -2.40    0.80
   0   0   3   -0.10    1.30
   0   0  -3    1.20    1.50
   0   0  -3   -0.90    1.80
   0   0   3    0.80    1.20
   0   0   3    0.00    2.50
   0   0  -3   -1.70    1.40
   0   0   4  349.77   11.00
   0   0  -4  330.57    9.80
   0   0  -4  323.87    8.10
   0   0   4  315.97    8.40
   0   0  -4  329.97    8.40
   0   0   5    1.30    2.10
   0   0  -5   -0.30    1.80
   0   0   5    0.70    3.20
   0   0  -5    0.60    1.50
   0   0  -6   43.60    5.50
   0   0   6   37.10    5.00
   0   0   6   36.00    3.30
   0   0  -6   37.50    3.30
   0   0   7   -1.10    2.70
   0   0  -7   -0.90    2.00
   0   0   7   -1.90    2.40
   0   0   8  142.79    7.20
   0   0   8  128.29   10.20
   0   0  -8  130.99    6.30
   0   0  -9    1.80    2.80
   0   0   9   -0.80    3.10
   0   0   9    3.50    4.70
   0   0  10   17.40    5.90
   0   0 -10   25.90    4.10
   0   0  10   23.30    4.60
   0   0  11    0.40    3.60
   0   0  11    0.90    5.10
   0   0 -11   -2.60    3.00
   0   0  12    5.90    4.50
   0   0  12    2.20    5.40
   0   0 -12    7.00    3.70
   0   0  13   -4.60    3.90
   0   0 -13   -0.50    3.70
   0   0  13    1.40    5.70
   0   1   0    0.10    0.40
   0   1   0    0.50    0.70
   0   1   0    0.30    0.40
   0  -1   0    0.70    0.40
   0  -1   0    0.40    0.30
   0  -1   0    0.20    0.50
   0  -1   0    0.10    0.70
   0  -1   0    0.40    0.40
   0   1   1  302.47    6.20
   0   1   1  316.67    6.60
   0   1  -1  319.67    6.90
   0   1  -1  301.57    6.20
   0   1   1  307.17    7.00
   0   1   1  298.57    6.30
   0  -1   1  305.77    6.20
   0  -1  -1  300.87    6.30
   0  -1   1  313.47    6.40
   0  -1  -1  319.67    7.00
   0  -1  -1  313.17    6.60
   0  -1   1  307.17    6.90
   0  -1  -1  313.77    6.20
   0   1  -2  242.78    5.60
   0   1  -2  254.97    7.20
   0   1   2  245.18    5.90
   0   1   2  235.98    5.60
   0   1   2  244.38    5.90
   0   1   2  247.48    7.50
   0   1  -2  234.48    5.80
   0  -1   2  259.07    7.50
   0  -1  -2  250.27    5.90
   0  -1   2  232.68    5.90
   0  -1   2  236.38    5.60
   0  -1  -2  243.58    5.70
   0  -1  -2  254.67    7.40
   0  -1  -2  237.08    7.60
   0   1  -3    0.50    1.40
   0   1   3   -2.60    1.60
   0   1  -3   -1.00    1.30
   0   1  -3   -0.70    1.90
   0   1   3   -0.70    1.20
   0   1   3   -0.60    2.40
   0   1  -3   -1.20    1.50
   0   1   3   -0.30    1.30
   0  -1   3   -0.80    1.60
   0  -1  -3    0.70    1.50
   0  -1  -3    1.90    1.40
   0  -1  -3   -0.60    2.10
   0  -1   3    0.00    1.80
   0  -1   3   -0.30    0.30
   0  -1  -3    0.20    1.90
   0   1   4  278.67    7.40
   0   1   4  271.57    7.60
   0   1  -4  271.97    7.50
   0   1  -4  255.77    9.20
   0   1  -4  273.17    7.20
   0   1  -4  279.97    8.10
   0   1   4  283.47    9.90
   0  -1  -4  286.67    9.40
   0  -1   4  282.47    9.40
   0  -1   4  263.07    7.60
   0  -1  -4  292.37    7.60
   0  -1  -4  301.27    7.40
   0   1   5  129.99    7.30
   0   1  -5  138.09    5.00
   0   1   5  131.29    5.40
   0   1  -5  138.29    5.90
   0  -1  -5  128.09    5.20
   0  -1   5  140.99    5.60
   0  -1  -5  137.99    5.00
   0  -1  -5  126.39    6.90
   0  -1   5  140.09    8.10
   0   1   6   58.49    5.80
   0   1   6   49.70    4.10
   0   1   6   54.89    3.60
   0   1  -6   43.60    3.60
   0   1  -6   45.90    4.50
   0  -1  -6   48.40    3.70
   0  -1   6   40.70    5.30
   0  -1   6   53.09    4.20
   0   1  -7    2.20    2.20
   0   1   7   -1.40    2.30
   0   1   7    1.70    3.70
   0  -1   7    1.90    2.50
   0  -1  -7   -0.10    2.10
   0  -1   7    1.90    2.90
   0   1   8  358.56   11.50
   0   1   8  367.26   15.60
   0   1   8  359.56   10.70
   0   1  -8  364.76   10.70
   0  -1   8  349.77   15.20
   0  -1   8  359.56   11.60
   0  -1  -8  365.26   10.80
   0   1  -9   26.70    3.90
   0   1   9   22.40    5.90
   0   1   9   23.00    4.20
   0  -1   9   24.10    4.40
   0  -1   9   21.00    5.10
   0  -1  -9   24.80    3.90
   0   1  10    3.60    4.90
   0   1  10    3.60    3.60
   0   1 -10    3.50    3.10
   0  -1 -10    1.50    2.90
   0  -1  10    0.60    5.00
   0  -1  10   -1.80    3.20
   0   1 -11    9.60    3.70
   0   1  11   10.30    5.80
   0   1  11    2.90    3.90
   0  -1 -11    8.50    3.60
   0  -1  11    4.80    5.30
   0  -1  11    5.80    3.80
   0   1  12  161.18   13.70
   0   1  12  148.49    9.40
   0   1 -12  153.98    8.90
   0  -1 -12  117.99    7.90
   0  -1  12  132.99   13.30
   0  -1  12  158.18    9.80
   0   1  13   15.40    6.40
   0   1  13    3.80    4.60
   0   1 -13   17.60    4.60
   0  -1  13    1.50    4.60
   0  -1 -13    6.10    4.10
   0  -1  13    5.30    5.90
   0   2   0  622.44   11.80
   0   2   0  616.34   13.10
   0   2   0  605.34   11.80
   0  -2   0  616.54   13.10
   0  -2   0  615.64   11.60
   0  -2   0  604.94   12.70
   0  -2   0  588.04   11.80
   0  -2   0  609.84   11.80
   0  -2   0  604.64   11.60
   0   2   1  750.92   15.40
   0   2   1  732.03   15.10
   0   2  -1  761.22   14.30
   0   2  -1  745.63   14.50
   0   2   1  763.42   14.60
   0   2   1  739.63   14.20
   0   2  -1  750.72   14.80
   0  -2   1  734.73   14.60
   0  -2  -1  749.13   15.40
   0  -2   1  736.43   14.30
   0  -2  -1  749.53   14.50
   0  -2  -1  743.03   16.30
   0  -2  -1  751.02   15.10
   0  -2   1  753.12   14.20
   0  -2  -1  748.43   14.30
   0  -2   1  752.72   16.10
   0  -2   1  752.32   14.90
   0   2  -2   63.99    3.60
   0   2   2   56.89    3.90
   0   2   2   66.09    3.30
   0   2   2   57.59    2.80
   0   2  -2   59.19    2.60
   0   2   2   63.39    2.40
   0   2  -2   59.89    2.60
   0  -2   2   59.59    2.90
   0  -2  -2   68.39    4.10
   0  -2   2   57.99    2.50
   0  -2  -2   59.29    2.50
   0  -2  -2   69.99    3.50
   0  -2  -2   58.69    2.80
   0  -2   2   71.99    4.00
   0   2   3  455.65   10.00
   0   2  -3  432.46    9.60
   0   2  -3  436.96   11.50
   0   2  -3  434.16    9.30
   0   2   3  430.16   11.70
   0   2   3  438.26    9.50
   0   2   3  441.56   10.00
   0  -2  -3  423.96    9.90
   0  -2   3  415.66   10.00
   0  -2   3  440.66    9.60
   0  -2  -3  440.36   11.70
   0  -2  -3  436.16    9.90
   0  -2   3  442.86   11.70
   0  -2  -3  433.46    9.60
   0   2   4    5.50    2.80
   0   2  -4    5.60    1.80
   0   2   4    1.50    1.20
   0   2  -4    2.20    2.50
   0   2  -4    2.50    1.60
   0   2   4    2.70    1.90
   0   2  -4    3.80    1.50
   0   2   4    4.20    1.70
   0  -2   4    4.70    2.80
   0  -2   4    1.40    1.80
   0  -2  -4    2.00    2.70
   0  -2  -4    4.20    2.50
   0  -2  -4    1.10    1.70
   0  -2  -4    4.70    1.80
   0  -2   4    4.90    1.60
   0   2   5   12.70    2.20
   0   2   5   17.10    2.70
   0   2  -5   14.60    2.20
   0   2  -5   16.80    2.40
   0   2   5   12.10    3.60
   0  -2  -5   13.70    2.20
   0  -2  -5   18.70    2.60
   0  -2   5   14.20    3.60
   0  -2   5   13.40    2.70
   0   2   6  310.27   12.30
   0   2   6  322.47    9.00
   0   2  -6  312.37    9.60
   0   2  -6  303.47    8.70
   0   2   6  308.37    9.30
   0  -2   6  334.57    9.60
   0  -2   6  323.97   12.50
   0  -2  -6  311.07    8.90
   0   2   7  170.08    7.00
   0   2  -7  170.78    6.50
   0   2   7  163.68    6.20
   0   2  -7  159.98    7.40
   0   2   7  158.98    9.90
   0  -2   7  152.78    9.80
   0  -2  -7  165.08    6.50
   0  -2   7  148.29    6.90
   0   2  -8 1018.80   22.60
   0   2   8 1006.70   23.40
   0   2   8  991.90   28.00
   0  -2   8 1011.80   28.00
   0  -2   8  987.40   23.50
   0  -2  -8  982.20   22.50
   0   2   9   -0.40    3.10
   0   2  -9    4.40    2.90
   0   2   9    5.10    3.90
   0  -2   9    9.20    3.40
   0  -2   9    0.90    4.80
   0  -2  -9    4.90    3.00
   0   2  10   12.70    5.50
   0   2  10   10.10    3.80
   0   2 -10    9.60    3.60
   0  -2  10   11.40    3.50
   0  -2  10    9.70    5.40
   0  -2 -10   15.90    3.80
   0  -2  10   14.30    3.60
   0   2 -11   10.30    3.80
   0   2  11    4.40    5.40
   0   2  11    5.40    3.90
   0  -2  11    5.30    5.50
   0  -2 -11    7.40    3.60
   0  -2  11   10.90    3.50
   0  -2  11    5.70    3.90
   0   2 -12    2.50    3.40
   0   2  12    9.70    5.90
   0   2  12    6.70    4.30
   0  -2  12    4.70    4.20
   0  -2  12    1.70    5.50
   0  -2 -12    0.70    3.40
   0   3   0   -1.80    1.10
   0   3   0   -0.10    1.10
   0   3   0   -1.20    1.90
   0  -3   0   -1.00    2.10
   0  -3   0   -0.50    1.10
   0  -3   0   -0.70    1.10
   0  -3   0   -0.50    0.90
   0  -3   0    0.20    1.00
   0  -3   0   -2.10    1.60
   0   3  -1 3953.80   81.59
   0   3   1 4200.98   80.19
   0   3  -1 4398.06   81.59
   0   3   1 4258.97   81.69
   0   3  -1 4490.35   80.19
   0   3  -1 4145.08   80.89
   0   3   1 4309.87   79.59
   0  -3  -1 4419.76   85.39
   0  -3  -1 4285.27   80.19
   0  -3  -1 4277.27   80.99
   0  -3   1 4254.47   82.99
   0  -3   1 4149.48   80.09
   0  -3   1 4389.76   82.09
   0  -3   1 4305.47   81.09
   0  -3  -1 4405.66   84.79
   0  -3   1 4329.57   84.39
   0  -3  -1 4225.28   81.69
   0   3   2  471.45    9.80
   0   3  -2  424.56   10.00
   0   3   2  476.35   11.10
   0   3  -2  472.35   10.90
   0   3   2  455.75   11.20
   0   3  -2  485.85    9.90
   0   3   2  494.95   10.30
   0  -3   2  466.85    9.90
   0  -3   2  476.35   12.20
   0  -3  -2  478.95   11.30
   0  -3  -2  460.15    9.90
   0  -3  -2  488.15   11.50
   0  -3   2  458.95   10.30
   0  -3  -2  468.95   10.20
   0  -3  -2  473.15   12.80
   0  -3   2  480.75   11.10
   0   3   3  270.67    7.50
   0   3   3  267.17    7.00
   0   3   3  267.57    6.60
   0   3  -3  261.77    8.20
   0   3  -3  272.77    6.60
   0   3   3  271.17    8.70
   0  -3   3  257.07    7.10
   0  -3   3  267.47    8.90
   0  -3   3  277.17    6.70
   0  -3  -3  279.77    7.20
   0  -3  -3  273.97    7.70
   0  -3   3  274.57    8.60
   0  -3  -3  266.57    8.60
   0  -3  -3  269.07    6.70
   0   3  -4   58.59    4.60
   0   3  -4   68.19    3.60
   0   3   4   69.79    5.50
   0   3  -4   67.59    2.70
   0   3   4   72.19    3.80
   0   3   4   65.49    4.10
   0  -3  -4   67.49    5.60
   0  -3   4   75.39    6.10
   0  -3  -4   64.99    3.60
   0  -3  -4   65.89    3.40
   0  -3  -4   63.29    3.70
   0  -3   4   68.69    3.90
   0   3  -5    3.20    1.90
   0   3   5    3.10    2.10
   0   3   5   -0.40    2.80
   0   3  -5    2.60    1.40
   0   3   5    2.00    2.00
   0  -3  -5    2.50    1.90
   0  -3  -5    4.70    1.90
   0  -3   5    4.70    2.20
   0  -3   5    5.60    3.10
   0   3   6  262.87    8.50
   0   3   6  275.17   11.40
   0   3  -6  260.87    7.90
   0   3   6  274.27    8.40
   0   3  -6  260.67    8.00
   0  -3  -6  263.77    8.00
   0  -3   6  268.87   11.30
   0  -3   6  282.97    8.70
   0   3   7  154.58    6.80
   0   3   7  142.09    6.30
   0   3  -7  146.99    6.10
   0   3   7  141.69    9.60
   0   3  -7  144.59    6.60
   0  -3   7  164.58    9.90
   0  -3  -7  156.58    6.40
   0  -3   7  159.88    7.10
   0   3   8   85.19    9.10
   0   3  -8   84.89    5.30
   0   3   8   88.19    5.90
   0  -3   8   84.09    6.60
   0  -3  -8   81.19    5.50
   0  -3   8   92.19    9.20
   0  -3   8   84.09    6.10
   0   3  -9    2.90    2.80
   0   3   9    4.30    3.40
   0   3   9    5.40    4.90
   0  -3  -9    4.90    3.10
   0  -3   9    5.00    4.90
   0  -3   9    7.60    3.60
   0  -3   9    8.70    3.50
   0   3  10   51.19    7.70
   0   3  10   60.39    6.10
   0   3 -10   67.69    5.60
   0  -3  10   63.19    6.80
   0  -3 -10   49.50    5.30
   0  -3  10   50.79    5.90
   0  -3  10   49.20    7.50
   0   3 -11   26.30    4.40
   0   3  11   25.30    5.20
   0   3  11   20.00    6.20
   0  -3  11   29.50    5.10
   0  -3  11   22.30    6.60
   0  -3 -11   20.60    4.20
   0  -3  11   21.10    4.90
   0   3  12   12.20    6.00
   0   3 -12   10.90    4.00
   0   3  12   14.90    4.90
   0  -3  12   18.70    6.60
   0  -3 -12   15.00    4.30
   0  -3  12   16.50    5.00
   0   4   0  292.87    6.70
   0   4   0  288.47    6.80
   0  -4   0  299.87    6.60
   0  -4   0  294.97    8.50
   0  -4   0  292.57    9.20
   0  -4   0  303.17    6.90
   0  -4   0  293.77    6.50
   0  -4   0  292.27    6.90
   0   4   1  258.67    6.20
   0   4   1  255.37    5.70
   0   4  -1  254.37    6.20
   0   4  -1  259.87    6.30
   0   4   1  251.67    7.90
   0   4  -1  268.67    5.80
   0   4   1  258.57    6.20
   0  -4  -1  257.37    8.20
   0  -4   1  256.77    6.20
   0  -4  -1  254.67    8.50
   0  -4  -1  256.17    6.00
   0  -4   1  266.37    6.40
   0  -4   1  264.27    7.00
   0  -4  -1  260.87    6.30
   0  -4   1  255.67    8.80
   0  -4  -1  259.97    6.60
   0  -4   1  261.07    6.00
   0   4  -2  260.87    6.10
   0   4   2  266.27    6.10
   0   4   2  262.97    6.70
   0   4  -2  260.07    7.10
   0   4   2  262.97    8.00
   0  -4  -2  267.67    8.10
   0  -4   2  261.87    5.80
   0  -4  -2  262.87    6.30
   0  -4  -2  265.67    7.70
   0  -4   2  266.57    6.30
   0  -4   2  253.97    6.80
   0  -4  -2  261.37    9.40
   0  -4   2  263.97    7.30
   0  -4   2  249.78    9.10
   0  -4  -2  251.67    6.60
   0   4   3   39.70    3.60
   0   4   3   41.30    2.30
   0   4  -3   36.70    3.30
   0   4   3   35.40    3.90
   0   4   3   37.90    2.80
   0   4  -3   40.60    2.50
   0   4  -3   36.40    3.30
   0  -4  -3   37.30    2.80
   0  -4  -3   38.20    4.50
   0  -4   3   40.70    3.00
   0  -4  -3   34.90    2.60
   0  -4   3   40.60    4.30
   0  -4   3   36.40    2.40
   0  -4   3   38.50    4.70
   0  -4  -3   43.50    4.20
   0   4  -4   28.50    3.60
   0   4  -4   32.90    2.60
   0   4   4   33.90    3.60
   0   4   4   35.40    3.20
   0   4   4   37.00    4.50
   0  -4  -4   33.30    2.80
   0  -4  -4   28.10    3.10
   0  -4  -4   32.10    2.90
   0  -4   4   31.40    3.00
   0  -4   4   29.30    4.00
   0  -4   4   28.70    3.60
   0  -4  -4   29.10    3.80
   0   4   5   73.49    6.20
   0   4   5   71.49    4.30
   0   4   5   67.89    4.30
   0   4  -5   70.19    3.70
   0  -4  -5   69.79    4.10
   0  -4   5   74.69    4.40
   0  -4  -5   70.09    3.90
   0  -4   5   72.59    5.90
   0  -4  -5   68.79    4.10
   0  -4   5   74.89    6.60
   0   4   6    0.90    2.10
   0   4   6    5.30    2.40
   0   4  -6    4.70    2.00
   0   4  -6    0.20    1.10
   0   4   6    0.20    3.10
   0  -4   6    2.10    2.70
   0  -4   6    4.20    3.70
   0  -4  -6    2.60    2.00
   0  -4   6    4.70    2.40
   0   4   7  265.27    9.10
   0   4  -7  261.57    8.20
   0   4  -7  248.28    7.50
   0   4   7  247.98   12.00
   0  -4   7  251.27   10.80
   0  -4  -7  274.27    8.60
   0  -4   7  249.48    9.10
   0  -4   7  265.17   12.20
   0   4  -8   24.30    3.60
   0   4   8   22.70    3.90
   0   4   8   20.50    5.30
   0  -4   8   26.00    4.20
   0  -4   8   21.60    4.40
   0  -4  -8   19.70    3.50
   0  -4   8   14.70    5.10
   0   4   9  112.79   10.10
   0   4  -9  117.99    6.30
   0   4   9  123.19    7.20
   0  -4   9  110.59    7.30
   0  -4  -9  122.99    6.80
   0  -4   9   99.99   10.20
   0  -4   9  114.09    8.60
   0   4 -10   20.70    3.80
   0   4  10   13.00    5.20
   0   4  10   18.10    4.30
   0  -4  10   14.20    5.60
   0  -4  10   14.80    4.20
   0  -4  10   18.80    4.50
   0  -4 -10   11.20    3.60
   0   4  11    1.10    3.80
   0   4 -11    2.80    3.00
   0   4  11    2.40    3.70
   0  -4  11    2.60    5.50
   0  -4  11    1.80    3.90
   0  -4 -11   -0.40    3.10
   0  -4  11    5.30    4.00
   0   4 -12    4.20    3.80
   0   4  12    2.80    4.10
   0   4  12   12.70    5.80
   0  -4  12    6.10    5.70
   0  -4  12    9.20    4.70
   0  -4 -12    0.80    3.60
   0   5   0    0.30    1.30
   0   5   0    1.40    1.60
   0   5   0   -0.90    1.10
   0  -5   0    1.70    2.60
   0  -5   0    1.70    1.10
   0  -5   0    0.10    1.30
   0  -5   0   -0.50    1.90
   0  -5   0   -0.60    1.10
   0  -5   0   -1.10    1.20
   0   5  -1   35.70    2.50
   0   5  -1   36.50    2.50
   0   5   1   38.10    2.40
   0   5   1   41.80    2.50
   0   5   1   36.90    1.90
   0   5   1   34.30    3.70
   0   5  -1   32.20    3.90
   0  -5  -1   33.10    2.50
   0  -5   1   35.50    2.20
   0  -5   1   29.90    3.90
   0  -5   1   30.70    3.40
   0  -5   1   34.90    2.50
   0  -5  -1   35.20    2.60
   0  -5  -1   35.90    4.40
   0  -5  -1   34.70    2.30
   0  -5  -1   28.80    3.50
   0  -5   1   29.40    2.00
   0   5  -2  533.05   12.10
   0   5  -2  547.25   11.30
   0   5   2  557.74   12.70
   0   5   2  531.85   11.20
   0   5  -2  572.34   12.20
   0   5   2  528.45   12.00
   0  -5  -2  538.55   11.70
   0  -5  -2  554.34   14.30
   0  -5   2  546.05   12.10
   0  -5   2  555.64   12.40
   0  -5   2  541.35   15.20
   0  -5  -2  547.65   12.90
   0  -5  -2  552.24   12.10
   0  -5  -2  545.95   15.60
   0  -5   2  516.15   11.60
   0  -5   2  538.45   11.70
   0   5  -3  272.67    6.80
   0   5  -3  274.27    8.10
   0   5   3  271.17    6.60
   0   5   3  265.67    7.40
   0  -5  -3  270.77    8.80
   0  -5   3  263.07   10.40
   0  -5   3  271.67    7.70
   0  -5  -3  280.07    7.60
   0  -5  -3  272.67    7.10
   0  -5  -3  276.17    9.20
   0  -5   3  285.67    8.60
   0   5  -4   94.49    5.30
   0   5  -4  101.69    4.00
   0   5   4  103.49    4.50
   0   5   4  104.79    6.00
   0  -5   4  104.09    4.80
   0  -5  -4  103.39    4.30
   0  -5  -4  101.29    6.70
   0  -5   4  104.69    7.00
   0  -5  -4  116.99    5.90
   0  -5   4  104.59    6.20
   0  -5  -4  106.69    4.60
   0   5   5   33.20    4.20
   0   5   5   39.30    3.20
   0   5  -5   36.50    3.00
   0   5   5   33.80    3.30
   0  -5  -5   37.60    4.20
   0  -5  -5   32.60    3.00
   0  -5   5   31.80    4.10
   0  -5  -5   35.20    3.30
   0  -5   5   28.90    4.30
   0  -5   5   40.00    3.70
   0   5  -6   62.99    3.90
   0   5   6   67.29    4.50
   0   5   6   60.09    6.40
   0  -5  -6   62.99    4.20
   0  -5   6   68.99    4.80
   0  -5   6   60.79    6.30
   0  -5  -6   66.49    4.70
   0  -5   6   65.49    6.70
   0   5   7  417.46   12.00
   0   5   7  351.16   11.10
   0   5  -7  397.96   10.90
   0   5   7  412.46   15.30
   0  -5   7  416.66   15.10
   0  -5   7  414.46   15.50
   0  -5  -7  420.06   11.50
   0  -5   7  388.96   12.00
   0   5  -8  151.48    6.70
   0   5   8  138.39   10.20
   0   5   8  134.39    7.10
   0  -5   8  150.18   10.40
   0  -5  -8  141.09    6.70
   0  -5   8  135.79    9.20
   0  -5   8  127.69    7.30
   0   5  -9   42.30    4.20
   0   5   9   42.10    5.00
   0   5   9   36.20    6.30
   0  -5   9   38.80    6.70
   0  -5   9   37.40    5.10
   0  -5  -9   40.00    4.60
   0  -5   9   38.30    5.70
   0   5 -10    3.00    3.20
   0   5  10    1.60    3.30
   0   5  10    5.30    4.70
   0  -5  10    0.80    3.60
   0  -5  10   -1.30    4.40
   0  -5  10    6.00    3.90
   0  -5 -10    4.90    3.50
   0   5 -11   10.30    3.80
   0   5  11   14.70    5.70
   0   5  11    6.90    4.10
   0  -5  11   10.20    5.80
   0  -5 -11    5.20    3.70
   0  -5  11   12.70    4.30
   0  -5  11    8.40    4.30
   0   5  12   29.00    5.70
   0   5 -12   17.90    4.20
   0  -5  12   18.20    6.80
   0  -5 -12   25.80    4.90
   0  -5  12   15.70    5.20
   0   6   0  364.56    8.80
   0  -6   0  373.46    7.90
   0  -6   0  361.56    8.50
   0  -6   0  366.06    8.50
   0  -6   0  369.36    9.00
   0  -6   0  381.06   11.30
   0  -6   0  372.66   12.30
   0  -6   0  372.86    8.90
   0   6  -1  279.07    7.20
   0   6   1  282.27    7.20
   0  -6  -1  281.47    7.20
   0  -6  -1  278.77   10.20
   0  -6  -1  274.57   10.00
   0  -6   1  276.67    7.40
   0  -6   1  272.27    6.90
   0  -6   1  271.47    6.50
   0  -6   1  283.77    8.60
   0  -6  -1  264.17    6.90
   0  -6   1  284.57    7.00
   0  -6  -1  272.17    7.20
   0  -6   1  294.17   10.90
   0   6   2   81.19    3.70
   0   6   2   82.49    2.90
   0   6  -2   90.09    3.20
   0   6  -2   87.59    3.80
   0  -6  -2   95.49    6.20
   0  -6   2   82.59    6.60
   0  -6  -2   84.59    3.80
   0  -6  -2   82.19    3.60
   0  -6   2   83.99    3.80
   0  -6  -2   82.39    4.50
   0  -6   2   90.99    4.20
   0  -6   2   82.69    4.10
   0   6  -3    1.50    1.30
   0   6  -3    2.20    1.70
   0   6  -3    0.10    1.30
   0   6   3    1.70    2.30
   0   6   3    0.30    1.10
   0   6   3    1.40    1.70
   0  -6   3    0.30    2.00
   0  -6  -3   -2.70    2.20
   0  -6  -3   -0.30    1.40
   0  -6  -3    2.00    2.60
   0  -6  -3    1.30    1.70
   0  -6   3    2.30    3.00
   0  -6   3   -1.90    1.70
   0   6  -4  180.98    7.10
   0   6  -4  211.58    6.00
   0   6   4  203.38    7.80
   0   6   4  215.08    6.70
   0  -6   4  212.68    8.20
   0  -6  -4  202.08    6.70
   0  -6  -4  198.48    6.30
   0  -6  -4  196.78    8.40
   0  -6   4  203.18    7.00
   0  -6   4  207.28    9.90
   0   6   5   49.10    4.40
   0   6   5   60.39    3.80
   0   6  -5   50.99    3.60
   0   6   5   48.40    3.80
   0  -6  -5   52.79    5.10
   0  -6  -5   52.19    3.70
   0  -6   5   43.10    5.60
   0  -6  -5   58.29    4.00
   0  -6   5   48.00    4.00
   0  -6   5   50.29    5.80
   0   6   6   72.99    5.10
   0   6  -6   75.59    4.40
   0   6   6   78.09    4.90
   0  -6   6   78.69    5.20
   0  -6  -6   78.09    5.00
   0  -6  -6   80.99    5.40
   0  -6   6   74.29    7.50
   0  -6   6   79.69    7.60
   0   6   7   18.80    4.50
   0   6  -7   18.50    2.80
   0   6   7   23.80    3.70
   0  -6  -7   16.40    3.20
   0  -6   7   22.10    4.90
   0  -6   7   13.00    4.30
   0  -6   7   21.20    3.70
   0   6  -8  127.59    6.30
   0   6   8  128.29    7.00
   0   6   8  133.39    9.90
   0  -6   8  134.09    7.40
   0  -6   8  122.89    9.70
   0  -6   8  135.69    9.70
   0  -6  -8  125.89    6.60
   0   6   9   24.10    4.40
   0   6  -9   13.90    3.40
   0  -6   9   18.90    5.00
   0  -6  -9   16.10    3.60
   0  -6   9   21.40    4.40
   0  -6   9   23.70    6.10
   0   6  10   21.10    4.40
   0   6 -10   16.50    3.80
   0  -6 -10   16.40    4.20
   0  -6  10   24.60    4.80
   0  -6  10   15.20    5.60
   0  -6  10   17.20    5.30
   0   6 -11    3.70    3.50
   0   6  11    0.40    4.20
   0  -6 -11   -5.60    3.00
   0  -6  11   -1.10    4.80
   0  -6  11   -1.80    3.90
   0  -6  11   -0.10    4.00
   0   7   0   -0.60    1.40
   0  -7   0    0.70    1.40
   0  -7   0   -0.20    3.00
   0  -7   0    1.30    0.90
   0  -7   0   -0.40    0.70
   0  -7   0   -2.20    2.10
   0  -7   0   -0.70    1.40
   0  -7   0   -1.80    1.50
   0   7   1   79.49    3.70
   0   7  -1   75.99    3.70
   0  -7  -1   83.39    3.60
   0  -7   1   75.19    3.60
   0  -7  -1   75.49    3.50
   0  -7   1   72.39    5.30
   0  -7  -1   78.29    3.60
   0  -7   1   75.59    3.90
   0  -7   1   77.29    2.80
   0  -7   1   89.59    6.30
   0  -7  -1   77.69    6.50
   0   7   2   80.49    3.90
   0   7  -2   86.89    4.00
   0   7   2   82.99    2.90
   0  -7  -2   83.39    3.80
   0  -7   2   74.29    4.50
   0  -7   2   86.89    4.00
   0  -7  -2   93.89    6.70
   0  -7   2   85.99    4.20
   0  -7  -2   78.19    3.90
   0  -7  -2   78.89    4.60
   0  -7   2   86.29    7.20
   0   7   3   10.60    1.50
   0   7  -3    9.70    2.20
   0   7  -3   11.00    1.70
   0   7  -3   11.30    1.70
   0   7   3   12.60    2.30
   0  -7  -3    5.40    2.60
   0  -7   3    8.00    1.10
   0  -7   3   10.40    2.30
   0  -7  -3   10.60    2.10
   0  -7  -3   15.20    2.30
   0  -7  -3   12.30    3.70
   0  -7   3    6.80    3.70
   0  -7   3    8.90    2.20
   0   7   4   45.90    3.50
   0   7  -4   34.40    3.30
   0   7  -4   48.20    3.10
   0   7  -4   46.50    3.60
   0  -7   4   51.99    5.80
   0  -7  -4   44.20    3.50
   0  -7  -4   49.30    3.60
   0  -7  -4   51.59    5.60
   0  -7   4   45.70    3.80
   0  -7   4   54.39    5.10
   0   7   5   35.90    3.70
   0   7  -5   34.40    2.90
   0   7   5   35.50    2.90
   0  -7  -5   35.30    4.50
   0  -7  -5   35.20    3.30
   0  -7   5   35.80    4.50
   0  -7   5   35.90    5.20
   0  -7   5   36.70    4.00
   0  -7  -5   40.90    3.90
   0   7  -6  241.18    7.70
   0   7   6  248.28    8.60
   0  -7  -6  249.58    8.30
   0  -7  -6  259.47    9.90
   0  -7   6  264.77   11.30
   0  -7   6  243.08    8.90
   0  -7   6  246.38   12.50
   0   7  -7   27.10    3.40
   0   7   7   32.80    4.10
   0  -7   7   33.20    4.40
   0  -7  -7   36.30    4.50
   0  -7  -7   24.40    3.60
   0  -7   7   27.40    5.50
   0  -7   7   27.90    5.10
   0   7  -8   51.99    4.50
   0   7   8   50.29    5.10
   0  -7   8   43.30    6.60
   0  -7   8   43.20    6.20
   0  -7   8   43.40    5.10
   0  -7  -8   40.70    4.40
   0   7  -9   23.10    3.50
   0   7   9   25.30    4.30
   0  -7   9   31.30    4.90
   0  -7   9   30.50    6.30
   0  -7   9   24.50    5.80
   0  -7  -9   24.90    4.30
   0   7 -10    1.80    3.00
   0  -7  10   -2.70    4.60
   0  -7 -10    3.60    3.40
   0  -7  10    1.00    4.50
   0  -7  10    5.50    4.00
   0   7 -11   16.60    4.00
   0  -7  11   20.20    6.30
   0  -7  11   18.90    6.60
   0  -7 -11   14.40    4.00
   0  -7  11   10.20    4.80
   0   8   0  362.36    9.30
   0  -8   0  370.66    9.50
   0  -8   0  361.26    9.10
   0  -8   0  363.16   13.70
   0   8  -1   74.89    3.80
   0   8   1   76.49    3.80
   0  -8  -1   79.49    3.80
   0  -8   1   75.69    3.90
   0  -8  -1   70.19    3.40
   0  -8   1   79.09    4.10
   0  -8   1   75.49    7.40
   0  -8  -1   82.49    7.20
   0  -8   1   62.59    5.80
   0  -8  -1   76.99    3.90
   0   8   2    0.90    1.60
   0   8  -2    2.30    1.80
   0  -8  -2    4.50    3.60
   0  -8  -2   -1.60    1.90
   0  -8   2   -2.80    1.90
   0  -8  -2    2.80    1.80
   0  -8   2    2.10    1.80
   0  -8   2    0.60    3.60
   0  -8  -2    2.20    1.80
   0  -8   2    2.50    1.30
   0  -8   2    0.30    1.70
   0   8  -3   69.29    4.10
   0   8   3   71.79    4.10
   0   8   3   69.19    2.90
   0   8  -3   73.79    3.20
   0  -8  -3   69.49    4.20
   0  -8   3   76.89    3.50
   0  -8  -3   74.69    7.00
   0  -8  -3   74.09    3.90
   0  -8   3   77.99    4.60
   0  -8   3   72.19    4.30
   0  -8   3   76.99    7.90
   0  -8  -3   66.99    5.40
   0   8  -4   21.90    3.00
   0   8  -4   18.80    2.20
   0   8   4   22.60    3.00
   0   8   4   14.40    1.80
   0  -8   4   17.80    2.90
   0  -8   4   18.20    3.20
   0  -8  -4   20.40    2.70
   0  -8  -4   26.30    3.20
   0  -8   4   21.50    4.60
   0  -8  -4   16.90    4.30
   0   8  -5   70.89    4.90
   0   8   5   69.49    4.80
   0   8  -5   65.89    3.90
   0  -8   5   75.09    5.40
   0  -8  -5   66.79    6.60
   0  -8  -5   75.19    4.50
   0  -8   5   70.39    6.40
   0  -8   5   69.59    8.30
   0   8   6    2.70    2.70
   0   8  -6   -0.20    2.00
   0  -8   6    5.10    3.50
   0  -8  -6   -1.30    2.50
   0  -8   6   -0.30    4.20
   0  -8   6    2.10    2.70
   0  -8  -6    3.80    3.30
   0   8  -7   23.50    3.10
   0   8   7   27.00    4.00
   0  -8   7   24.40    4.10
   0  -8  -7   20.80    3.50
   0  -8  -7   25.40    4.00
   0  -8   7   18.00    4.60
   0  -8   7   18.70    5.50
   0   8  -8  154.78    6.70
   0   8   8  150.58    9.00
   0  -8   8  160.18   10.20
   0  -8   8  149.19    8.30
   0  -8  -8  153.48    7.40
   0  -8   8  158.68   11.70
   0   8  -9   21.70    3.50
   0  -8   9   21.40    5.70
   0  -8  -9   17.30    3.80
   0  -8   9   24.00    6.10
   0  -8   9   19.20    4.40
   0   8 -10   22.10    4.00
   0  -8  10   21.60    6.30
   0  -8 -10   20.70    4.20
   0  -8  10   31.60    6.40
   0  -8  10   33.10    5.50
   0   9   0    0.20    1.70
   0  -9   0    2.30    1.80
   0  -9   0    1.20    3.00
   0  -9   0    1.20    1.80
   0   9  -1    0.40    1.70
   0   9   1   -0.70    1.70
   0  -9  -1    1.50    0.80
   0  -9  -1   -2.20    1.00
   0  -9   1   -2.80    3.80
   0  -9  -1    1.90    3.90
   0  -9  -1    0.70    1.80
   0  -9   1    3.70    2.00
   0  -9   1    1.80    1.90
   0  -9  -1    0.40    1.80
   0   9   2    2.00    1.90
   0   9  -2    1.70    1.80
   0  -9  -2   -1.20    3.60
   0  -9   2    2.30    0.80
   0  -9  -2   -3.90    1.70
   0  -9   2    0.70    3.10
   0  -9   2    0.70    2.20
   0  -9  -2    1.90    2.00
   0  -9  -2    3.80    2.00
   0  -9   2   -3.90    2.30
   0  -9   2    2.70    2.10
   0   9   3   37.10    3.40
   0   9  -3   38.10    3.60
   0  -9   3   41.10    3.60
   0  -9   3   41.50    3.90
   0  -9  -3   28.90    5.20
   0  -9   3   35.70    6.10
   0  -9  -3   37.30    3.40
   0  -9   3   36.70    3.50
   0   9  -4  159.58    6.50
   0   9   4  158.58    6.40
   0   9  -4  153.58    5.00
   0  -9  -4  155.78    9.70
   0  -9   4  153.38    6.60
   0  -9   4  158.18    6.90
   0  -9  -4  143.69    6.00
   0  -9   4  156.68   10.20
   0   9  -5   48.70    3.40
   0   9  -5   50.79    4.70
   0   9   5   48.00    4.50
   0  -9   5   51.89    7.30
   0  -9  -5   43.70    6.00
   0  -9  -5   40.20    3.80
   0  -9   5   49.20    5.80
   0  -9   5   52.69    4.80
   0   9  -6   92.29    4.60
   0   9  -6   88.79    5.90
   0   9   6   92.59    7.50
   0  -9   6   93.29    9.80
   0  -9   6   92.19    6.30
   0  -9   6   88.39    7.00
   0  -9  -6   85.19    7.70
   0  -9  -6   92.19    5.50
   0   9  -7    0.20    2.20
   0  -9   7   -3.90    2.80
   0  -9   7    5.80    4.90
   0  -9  -7    5.20    3.30
   0  -9  -7   -0.20    2.60
   0  -9   7    0.90    3.40
   0   9  -8   23.50    3.30
   0  -9   8   19.50    5.00
   0  -9  -8   26.20    4.10
   0  -9   8   18.70    6.30
   0  -9   8   26.50    4.60
   0   9  -9    1.90    2.70
   0  -9   9    3.40    5.20
   0  -9  -9   -0.90    3.30
   0  -9   9   -0.90    3.30
   0   9 -10    1.00    2.90
   0  -9  10   -1.50    5.20
   0  -9  10   -1.80    3.40
   0  -9 -10    3.90    3.40
   0  10   0  450.75   11.60
   0 -10   0  464.95   11.70
   0 -10   0  469.75   17.80
   0  10   1    8.30    2.20
   0  10  -1    6.40    2.10
   0 -10   1    7.90    2.60
   0 -10  -1    0.30    4.50
   0 -10   1    4.00    4.60
   0 -10   1    5.60    2.10
   0 -10  -1    7.20    2.10
   0  10  -2   53.29    3.90
   0  10   2   65.19    4.20
   0 -10   2   56.99    7.60
   0 -10  -2   63.99    4.30
   0 -10  -2   58.99    7.10
   0 -10   2   61.89    4.40
   0 -10   2   57.79    4.60
   0  10  -3   88.59    7.40
   0 -10   3   92.39    5.50
   0 -10  -3   94.49    5.20
   0 -10   3   91.39    5.00
   0 -10   3   92.19    9.70
   0 -10  -3   94.19    9.80
   0 -10   4    1.30    3.60
   0 -10   4   -1.20    2.50
   0 -10   4   -3.40    2.40
   0 -10  -4   -2.40    4.30
   0 -10  -4   -1.80    2.30
   0  10  -5   -0.70    1.60
   0 -10  -5   -4.90    3.90
   0 -10   5   -1.80    3.50
   0 -10  -5    0.30    2.20
   0 -10   5   -2.40    2.40
   0  10  -6   19.80    2.60
   0 -10   6   25.20    6.60
   0 -10   6   30.50    4.30
   0 -10  -6   19.30    5.00
   0 -10  -6   24.00    3.70
   0 -10   7   18.30    4.00
   0 -10   7   26.40    6.70
   0 -10  -7   24.80    3.90
   0 -10   8   21.30    6.80
   0 -10  -8   22.90    4.00
   0 -10   8   16.80    4.10
   0 -10  -9   11.70    4.00
   0 -10   9    7.80    6.10
   0 -10   9    9.70    4.10
   0 -11   0   -1.20    4.60
   0 -11   0    0.40    2.20
   0 -11  -1   25.90    6.40
   0 -11  -1   33.40    3.60
   0 -11   1   22.50    6.30
   0 -11   1   32.50    3.60
   0 -11   2   22.40    3.50
   0 -11  -2   17.60    5.80
   0 -11   2   21.60    3.30
   0 -11   2   16.00    6.10
   0 -11  -2   20.60    3.10
   0 -11  -3  169.28    6.90
   0 -11   3  158.38    6.90
   0 -11  -3  164.68   11.60
   0 -11   3  164.68   11.50
   0 -11   3  157.58    7.20
   0 -11   4   89.59   10.60
   0 -11   4   91.69    6.00
   0 -11  -4   78.79    9.50
   0 -11  -4   86.79    5.60
   0 -11   4   87.39    5.70
   0 -11   5    0.60    2.80
   0 -11   5   -0.40    5.10
   0 -11   5   -1.00    2.50
   0 -11  -5   -5.80    4.80
   0 -11  -5    0.10    2.50
   0 -11   6   18.10    6.60
   0 -11  -6   17.30    3.60
   0 -11   6   24.80    4.00
   0 -11  -6   14.70    5.30
   0 -11   6   22.30    4.20
   0 -11  -7   19.10    3.80
   0 -11   7   27.00    4.60
   0 -11   7   16.90    5.80
   0 -11   8   12.80    6.50
   0 -11   8   12.90    4.30
   0 -11  -8    9.30    3.50
   0 -12   0   56.89    8.50
   0 -12   0   54.19    4.60
   0 -12  -1    1.70    5.50
   0 -12  -1    9.20    2.70
   0 -12   1    6.90    5.50
   0 -12   1    9.20    2.60
   0 -12  -2   44.50    7.60
   0 -12   2   47.50    4.50
   0 -12   2   34.30    7.40
   0 -12   2   48.90    4.30
   0 -12  -2   44.80    4.30
   0 -12   3  124.89    6.60
   0 -12  -3   95.19   10.40
   0 -12  -3  122.49    6.30
   0 -12   3  122.09   12.30
   0 -12   3  125.39    6.40
   0 -12   4  101.19    6.20
   0 -12  -4   83.89    9.90
   0 -12  -4  100.99    6.10
   0 -12   4   79.49   10.30
   0 -12   4   92.59    6.30
   0 -12   5   51.99    8.80
   0 -12   5   64.39    5.80
   0 -12  -5   45.10    7.70
   0 -12   5   60.79    5.30
   0 -12  -5   56.79    5.10
   0 -12  -6   15.70    3.70
   0 -12   6    8.70    3.40
   0 -12   6   20.40    3.90
   0 -12   6   10.10    5.50
   0 -12   7   -2.00    3.40
   0 -12   7    3.90    3.50
   0 -12  -7    1.40    3.10
   0 -12   7   -6.20    5.60
   0 -13   0   -4.30    3.90
   0 -13   0   -3.30    5.90
   0 -13   1   14.00    4.20
   0 -13  -1    3.30    6.10
   0 -13   1   11.90    6.70
   0 -13   2   13.80    3.60
   0 -13   2    7.10    6.50
   0 -13  -2    2.20    6.30
   0 -13   3   23.90    7.80
   0 -13   3   38.50    4.90
   0 -13   3   36.60    4.40
   0 -13  -3   22.30    8.20
   0 -13   4   35.70    5.60
   0 -13   4   26.70    8.00
   0 -13   4   35.90    4.60
   0 -13  -4   23.40    7.50
   0 -13   5    8.70    4.10
   0 -13   5    7.60    3.50
   0 -13  -5   -5.00    5.60
   0 -13   5   -0.90    6.30
   0 -13   6   -4.10    6.30
   0 -13   6    2.40    3.30
   0 -14   0   -2.60    6.40
   0 -14   1    8.00    6.00
   0 -14  -1    3.70    7.10
   0 -14   2   -5.40    6.50
   0 -14   3   17.20    3.80
   0 -14   3   11.80    6.40
   0 -14  -3  -11.20    7.50
   1   0 -13    2.70    3.80
  -1   0  13    1.90    4.30
  -1   0  13    1.10    5.30
  -1   0  12    2.70    4.00
   1   0 -12   -3.90    2.90
  -1   0  12    2.90    5.10
   1   0 -11   -3.50    2.90
  -1   0  11   -2.50    4.30
  -1   0  11   -1.00    3.40
  -1   0  10  257.97    9.20
  -1   0  10  238.88   13.20
   1   0 -10  239.18    9.30
  -1   0  10  268.97   10.70
  -1   0   9   -0.70    2.90
  -1   0   9   -2.90    4.10
   1   0  -9   -2.50    2.50
  -1   0   8   63.49    6.90
  -1   0   8   59.39    5.10
   1   0  -8   67.49    4.80
  -1   0   7    1.10    2.30
  -1   0   7   -3.50    3.10
   1   0  -7    0.30    2.10
   1   0  -6   -1.10    1.80
  -1   0   6    4.20    2.30
  -1   0   6    1.80    3.20
  -1   0   5    0.30    2.00
   1   0  -5    2.50    1.80
   1   0  -5    0.50    1.80
  -1   0   5    0.30    1.50
  -1   0   5    2.10    3.00
   1   0  -4  153.98    5.10
   1   0  -4  160.68    4.90
  -1   0   4  153.78    7.10
  -1   0   4  156.98    5.20
   1   0  -3   -1.30    1.40
   1   0  -3   -0.80    2.00
  -1   0   3   -0.30    2.30
  -1   0   3    0.60    1.50
   1   0  -3   -2.30    1.50
  -1   0   3   -2.80    1.30
   1   0  -2  573.54   11.50
   1   0  -2  567.84   11.20
  -1   0   2  562.34   11.00
  -1   0   2  557.84   12.60
  -1   0   2  571.94   11.20
   1   0  -2  571.24   12.50
  -1   0   2  551.74   11.40
  -1   0   1    1.10    0.60
  -1   0   1    0.50    0.60
   1   0  -1    1.90    0.50
   1   0  -1    0.90    0.60
  -1   0   1   -0.30    0.50
  -1   0   1    1.10    0.70
   1   0  -1    0.50    0.60
   1   0   0  867.61   16.20
  -1   0   0  792.42   16.20
   1   0   0  864.81   16.90
   1   0   0  890.71   17.00
  -1   0   0  910.01   16.50
  -1   0   0  893.61   17.00
   1   0   0  867.51   16.20
   1   0   0  902.61   16.30
  -1   0   0  887.41   16.20
   1   0   1    1.40    1.50
   1   0   1   -1.10    1.00
  -1   0  -1   -0.70    0.90
   1   0   1   -0.50    0.70
  -1   0  -1    0.10    0.30
   1   0   1    2.00    1.30
  -1   0  -1    0.00    0.30
  -1   0  -2    6.30    1.50
   1   0   2    8.20    2.70
  -1   0  -2    3.00    1.40
  -1   0  -2    7.80    2.10
   1   0   2    4.10    1.70
   1   0   2    5.40    2.00
  -1   0  -3    0.60    1.50
   1   0   3    0.40    1.60
   1   0   3    2.30    2.50
   1   0   3   -1.20    1.70
   1   0   3   -0.20    0.30
  -1   0  -3    0.60    1.60
  -1   0  -3    0.40    2.00
  -1   0  -4   23.30    2.20
   1   0   4   21.60    2.00
   1   0   4   19.80    3.90
  -1   0  -4   23.60    2.40
  -1   0  -4   18.90    2.90
   1   0   4   24.70    2.80
  -1   0  -5    0.40    2.20
  -1   0  -5    4.00    1.90
   1   0   5    1.60    2.20
   1   0   5    0.40    2.50
   1   0   6  196.88   10.30
  -1   0  -6  181.58    6.30
   1   0   6  191.58    7.20
  -1   0  -7    1.60    2.20
   1   0   7    0.50    2.60
   1   0   7    0.00    4.00
   1   0   8   21.10    4.00
  -1   0  -8   15.20    3.30
   1   0   8   12.90    5.20
   1   0   9    0.60    3.80
  -1   0  -9   -0.10    2.70
   1   0   9   -2.00    2.80
   1   0  10   -1.70    3.40
   1   0  10   -1.80    4.90
  -1   0 -10    0.50    2.90
   1   0  11    3.40    4.10
  -1   0 -11   -3.80    3.10
   1   0  11   -1.50    5.20
   1   0  12   -5.20    5.10
   1   0  12   -4.50    3.60
  -1   0 -12   -0.80    3.50
  -1   1  13    9.70    5.80
   1   1 -13    5.50    3.80
  -1   1  13    7.30    4.60
  -1  -1  13   11.10    5.00
   1  -1 -13    9.70    4.00
  -1  -1  13   13.50    6.00
  -1   1  12    4.20    4.20
   1   1 -12   -0.20    3.30
  -1   1  12    3.20    4.00
   1  -1 -12    2.30    3.40
  -1  -1  12    8.00    4.10
  -1  -1  12    0.60    5.10
   1   1 -11    7.70    3.50
  -1   1  11    5.90    3.90
  -1   1  11   15.30    5.60
  -1  -1  11    5.20    5.30
  -1  -1  11    7.80    3.90
   1  -1 -11   12.80    3.70
  -1   1  10   20.00    5.70
   1   1 -10   25.10    4.10
  -1   1  10   21.40    4.00
  -1  -1  10   23.90    3.70
  -1  -1  10   20.00    3.90
   1  -1 -10   21.30    3.90
  -1  -1  10   19.70    5.90
   1   1  -9    3.10    2.80
  -1   1   9    2.60    3.20
  -1   1   9    1.20    4.20
  -1  -1   9    2.00    2.30
  -1  -1   9    4.50    4.50
   1  -1  -9   -2.70    2.30
  -1  -1   9    4.40    3.10
   1   1  -8  953.80   21.40
  -1   1   8  941.91   22.20
  -1   1   8  979.10   26.50
  -1   1   8  941.81   20.60
  -1  -1   8  915.81   22.10
   1  -1  -8  926.11   21.30
  -1  -1   8  953.80   26.50
  -1   1   7  103.49    5.50
   1   1  -7  108.99    5.10
  -1   1   7  109.49    4.50
  -1   1   7  105.89    8.30
   1   1  -7  108.79    7.10
  -1  -1   7   99.29    8.10
  -1  -1   7  102.29    5.60
   1  -1  -7   95.99    5.00
   1   1  -6   -0.50    1.80
  -1   1   6    0.10    2.00
  -1   1   6    0.10    2.40
  -1  -1   6   -2.30    2.10
   1  -1  -6   -0.30    1.80
  -1  -1   6    0.80    3.30
   1   1  -5    5.10    2.00
  -1   1   5    6.80    1.70
  -1   1   5    6.60    2.10
  -1   1   5    4.10    3.20
   1   1  -5    7.10    1.90
   1  -1  -5    7.20    2.00
   1  -1  -5    8.10    2.10
  -1  -1   5    7.70    2.70
  -1  -1   5    7.10    1.90
  -1   1   4  135.39    6.30
  -1   1   4  156.58    5.10
   1   1  -4  138.59    4.90
  -1   1   4  160.88    4.60
   1   1  -4  152.58    4.80
  -1  -1   4  147.39    5.10
   1  -1  -4  147.49    4.90
  -1  -1   4  142.99    5.20
  -1  -1   4  146.39    6.40
   1  -1  -4  140.19    4.60
   1  -1  -4  129.69    6.50
  -1   1   3   42.20    1.70
  -1   1   3   45.40    2.30
   1   1  -3   44.60    2.50
  -1   1   3   42.50    4.30
   1   1  -3   44.50    4.10
  -1   1   3   46.30    2.70
   1   1  -3   41.90    2.60
  -1  -1   3   44.00    4.20
  -1  -1   3   39.20    2.80
   1  -1  -3   44.30    2.70
   1  -1  -3   43.50    2.60
  -1  -1   3   40.30    2.20
   1  -1  -3   45.90    4.20
  -1  -1   3   44.30    2.90
   1   1  -2  602.74   13.00
  -1   1   2  566.34   11.70
  -1   1   2  597.04   11.50
   1   1  -2  584.54   12.40
   1   1  -2  596.54   12.10
   1   1  -2  577.34   11.80
  -1  -1   2  605.64   12.10
   1  -1  -2  580.04   13.20
  -1  -1   2  600.64   12.60
   1  -1  -2  582.04   11.80
  -1  -1   2  598.94   13.10
   1  -1  -2  576.94   11.60
  -1   1   1 2028.00   37.90
   1   1  -1 2048.79   37.50
   1   1  -1 1909.11   39.80
   1   1  -1 1983.60   37.40
   1   1  -1 1974.80   36.80
   1  -1  -1 1970.60   36.90
  -1  -1   1 1927.41   39.60
   1  -1  -1 2014.70   37.70
  -1  -1   1 1928.81   37.40
  -1  -1   1 1976.20   37.40
  -1  -1   1 2056.59   37.10
   1   1   0 1643.14   31.70
   1   1   0 1725.23   31.60
  -1   1   0 1717.03   31.90
   1   1   0 1710.33   32.60
   1   1   0 1701.43   31.60
   1   1   0 1712.33   32.40
   1   1   0 1764.82   34.10
  -1  -1   0 1687.43   32.60
  -1  -1   0 1718.53   32.50
  -1  -1   0 1643.64   33.80
   1  -1   0 1678.33   31.90
  -1  -1   0 1720.73   31.60
  -1  -1   0 1818.82   31.80
  -1   1  -1  873.11   16.50
  -1   1  -1  870.41   16.90
   1   1   1  860.81   18.20
   1   1   1  863.41   17.60
   1   1   1  877.31   17.60
  -1   1  -1  875.51   16.30
   1   1   1  871.31   16.60
  -1   1  -1  868.31   17.70
   1   1   1  854.51   16.80
  -1  -1  -1  862.91   17.50
   1  -1   1  877.51   16.90
  -1  -1  -1  857.91   17.60
  -1  -1  -1  855.61   16.80
   1  -1   1  852.21   16.50
  -1  -1  -1  873.51   16.60
  -1  -1  -1  874.31   18.10
   1  -1   1  846.02   16.30
   1  -1   1  855.61   17.80
  -1   1  -2   45.10    3.80
   1   1   2   34.70    3.00
  -1   1  -2   33.70    2.10
   1   1   2   40.20    2.10
   1   1   2   39.40    2.80
  -1   1  -2   42.60    2.90
   1   1   2   47.30    4.30
   1  -1   2   42.20    3.10
   1  -1   2   43.10    2.40
  -1  -1  -2   39.80    2.60
  -1  -1  -2   42.50    3.90
  -1  -1  -2   38.30    2.40
   1  -1   2   47.70    4.30
  -1  -1  -2   41.80    4.20
   1  -1   2   40.40    2.60
   1   1   3  218.48    8.00
   1   1   3  218.78    6.70
   1   1   3  219.58    6.30
  -1   1  -3  229.48    6.80
  -1   1  -3  217.78    5.80
   1   1   3  237.48    8.00
   1  -1   3  222.28    6.80
  -1  -1  -3  231.48    6.20
   1  -1   3  212.98    6.20
  -1  -1  -3  227.48    6.00
   1  -1   3  223.08    7.80
  -1  -1  -3  218.78    7.80
   1  -1   3  224.58    5.80
  -1  -1  -3  225.28    8.00
   1   1   4  369.76   10.00
   1   1   4  382.46    9.70
  -1   1  -4  366.16   11.60
   1   1   4  392.46    9.20
  -1   1  -4  365.86    9.10
  -1   1  -4  379.36   10.50
  -1   1  -4  364.46    9.50
   1   1   4  396.06   12.40
  -1  -1  -4  377.76   11.90
   1  -1   4  376.36    9.10
  -1  -1  -4  359.76   11.50
   1  -1   4  391.76   12.40
   1  -1   4  398.36    9.70
  -1  -1  -4  378.66    9.20
  -1  -1  -4  372.96    9.60
   1   1   5  409.26   10.70
  -1   1  -5  388.36    9.90
   1   1   5  405.76   13.60
  -1  -1  -5  392.96   10.10
   1  -1   5  411.86   13.70
   1  -1   5  380.36   10.50
   1   1   6   29.50    4.90
  -1   1  -6   34.00    4.50
  -1   1  -6   33.70    3.20
   1   1   6   34.50    3.70
   1   1   6   47.50    3.90
   1  -1   6   41.20    3.60
  -1  -1  -6   36.50    3.30
   1  -1   6   33.60    5.10
   1   1   7   31.90    5.60
  -1   1  -7   34.50    3.50
   1   1   7   39.00    4.20
  -1  -1  -7   39.40    3.80
   1  -1   7   22.00    5.10
   1  -1   7   36.00    4.10
   1   1   8   24.10    3.70
  -1   1  -8   30.30    3.70
   1   1   8   16.50    5.40
  -1  -1  -8   23.40    3.60
   1  -1   8   12.60    5.40
   1  -1   8   31.10    4.40
   1   1   9    6.90    3.00
   1   1   9    8.40    4.30
  -1   1  -9    5.20    2.90
   1  -1   9    4.60    5.10
  -1  -1  -9    3.80    3.00
   1  -1   9    3.60    3.40
  -1   1 -10    1.90    3.00
   1   1  10    3.40    5.20
   1   1  10    8.90    3.90
   1  -1  10    8.70    3.90
   1  -1  10    1.50    5.10
  -1  -1 -10    4.60    3.10
  -1   1 -11   15.90    4.30
   1   1  11   20.00    4.90
   1   1  11   15.90    6.30
   1  -1  11   17.60    4.70
  -1  -1 -11   18.70    4.30
   1  -1  11    9.80    6.00
  -1   1 -12   -1.90    3.40
   1   1  12    7.10    4.70
   1   1  12    1.20    5.60
   1  -1  12    7.60    4.50
   1  -1  12    6.10    6.20
  -1  -1 -12    8.60    3.90
  -1   2  13   -2.20    4.20
   1   2 -13    1.20    3.90
  -1  -2  13    3.40    4.20
  -1  -2  13    3.00    5.40
   1  -2 -13    4.30    3.80
  -1   2  12   29.50    5.50
   1   2 -12   22.20    4.50
  -1   2  12   28.60    6.90
  -1  -2  12   33.70    5.70
   1  -2 -12   21.20    4.60
  -1  -2  12   23.40    6.80
  -1   2  11    2.30    4.70
  -1   2  11   -0.40    3.40
   1   2 -11    5.50    3.20
  -1  -2  11    3.00    3.10
  -1  -2  11    4.80    3.10
  -1  -2  11    3.10    4.90
   1  -2 -11    4.90    3.30
  -1   2  10   43.90    5.30
  -1   2  10   46.20    7.10
   1   2 -10   47.40    4.90
  -1  -2  10   45.80    5.60
  -1  -2  10   36.00    6.80
  -1  -2  10   43.10    5.50
   1  -2 -10   39.10    4.70
  -1   2   9  541.45   19.30
   1   2  -9  566.14   14.90
  -1   2   9  538.25   15.40
   1  -2  -9  578.74   15.00
  -1  -2   9  548.35   16.10
  -1  -2   9  541.75   15.70
  -1  -2   9  547.95   19.80
  -1   2   8    0.20    2.50
   1   2  -8    3.10    2.50
  -1   2   8   -2.30    1.80
  -1   2   8   -3.90    3.70
  -1  -2   8    2.10    2.60
  -1  -2   8    3.60    4.20
   1  -2  -8   -1.90    2.30
  -1  -2   8   -1.50    2.60
  -1   2   7   10.00    2.00
   1   2  -7   13.60    2.70
  -1   2   7    7.00    3.10
  -1   2   7   10.20    2.80
   1   2  -7    8.10    2.20
  -1  -2   7   14.70    2.80
  -1  -2   7    7.30    3.90
  -1  -2   7   12.80    2.70
   1  -2  -7   13.70    2.50
  -1   2   6   35.10    3.40
  -1   2   6   32.10    2.80
   1   2  -6   27.10    3.00
  -1   2   6   24.80    4.40
   1   2  -6   33.80    3.70
  -1  -2   6   29.80    3.50
   1  -2  -6   31.80    3.00
  -1  -2   6   23.20    4.20
   1  -2  -6   34.90    3.80
  -1  -2   6   28.60    3.60
   1   2  -5  102.39    4.40
  -1   2   5  105.19    4.60
  -1   2   5  100.29    3.90
  -1   2   5   98.69    6.90
  -1   2   5  101.49    3.80
  -1  -2   5  102.19    6.10
  -1  -2   5   99.49    5.50
   1  -2  -5   94.29    4.10
   1  -2  -5  101.39    4.50
  -1  -2   5  107.79    4.90
  -1   2   4   84.89    3.10
  -1   2   4   85.39    5.70
  -1   2   4   82.19    3.20
  -1   2   4   77.99    3.70
   1   2  -4   85.89    3.90
   1   2  -4   83.79    3.70
  -1  -2   4   80.29    5.40
   1  -2  -4   83.29    3.60
   1  -2  -4   85.09    5.70
  -1  -2   4   83.99    4.10
   1  -2  -4   81.19    3.70
  -1  -2   4   79.69    4.50
   1   2  -3 1725.13   32.80
  -1   2   3 1694.63   32.00
  -1   2   3 1657.33   32.40
  -1   2   3 1678.73   31.90
  -1   2   3 1658.73   34.40
   1   2  -3 1714.93   34.00
   1   2  -3 1647.04   32.40
  -1  -2   3 1731.43   34.10
   1  -2  -3 1700.63   32.20
  -1  -2   3 1704.43   34.10
  -1  -2   3 1755.32   32.90
   1  -2  -3 1697.33   31.90
   1  -2  -3 1695.83   32.50
   1  -2  -3 1720.43   34.50
  -1   2   2   11.90    1.40
  -1   2   2   16.40    1.40
  -1   2   2   16.30    1.50
   1   2  -2   16.60    1.80
   1   2  -2   18.50    1.70
   1   2  -2   13.00    2.20
   1   2  -2   24.80    2.90
   1  -2  -2   21.20    2.20
  -1  -2   2   13.90    2.10
  -1  -2   2   12.30    2.40
   1  -2  -2   14.40    1.30
   1  -2  -2   14.00    2.30
  -1  -2   2   15.60    1.90
  -1  -2   2   17.20    1.60
   1  -2  -2   19.80    1.60
   1   2  -1 3000.50   57.39
   1   2  -1 3108.39   58.09
   1   2  -1 3017.80   58.29
  -1   2   1 3087.19   57.49
   1   2  -1 3039.40   57.99
  -1  -2   1 3115.49   57.79
  -1  -2   1 2960.30   60.99
  -1  -2   1 3074.19   57.19
  -1  -2   1 3091.99   57.99
   1  -2  -1 3047.79   59.79
   1  -2  -1 2927.21   56.49
  -1  -2   1 3114.69   58.19
   1  -2  -1 3041.70   56.89
  -1  -2   1 3053.69   56.69
  -1   2   0  260.27    5.30
  -1   2   0  259.87    5.30
   1   2   0  272.87    5.70
   1   2   0  280.37    7.60
   1   2   0  278.67    7.50
   1   2   0  268.77    5.90
   1   2   0  268.27    6.10
  -1  -2   0  278.47    6.00
  -1  -2   0  261.27    5.60
   1  -2   0  263.07    5.40
  -1  -2   0  283.97    7.50
  -1  -2   0  284.77    7.60
  -1  -2   0  250.57    6.10
  -1  -2   0  274.27    5.90
  -1  -2   0  268.57    6.10
   1   2   1   15.10    1.80
   1   2   1   13.50    1.50
   1   2   1   15.50    2.40
  -1   2  -1    8.20    1.70
   1   2   1   10.10    2.60
  -1   2  -1   13.30    1.00
  -1   2  -1   12.40    1.30
   1  -2   1   10.90    1.10
  -1  -2  -1   14.00    2.60
  -1  -2  -1   13.40    1.90
  -1  -2  -1   14.00    1.60
   1  -2   1   12.00    1.60
   1  -2   1   12.00    2.00
  -1  -2  -1   15.50    1.70
   1  -2   1    9.60    1.30
   1   2   2   69.99    5.20
   1   2   2   77.69    4.30
   1   2   2   72.79    4.40
   1   2   2   78.39    3.20
  -1   2  -2   74.29    2.60
  -1   2  -2   66.69    2.90
  -1   2  -2   71.19    2.70
   1   2   2   72.29    2.90
  -1   2  -2   72.49    4.10
  -1  -2  -2   69.29    3.00
  -1  -2  -2   74.69    4.30
   1  -2   2   70.69    3.00
  -1  -2  -2   71.99    3.30
  -1  -2  -2   75.49    4.00
   1  -2   2   79.99    2.90
   1  -2   2   71.09    2.70
   1  -2   2   78.09    4.50
   1   2   3    8.40    2.20
   1   2   3    9.80    2.70
  -1   2  -3    4.40    1.90
   1   2   3    9.90    2.80
  -1   2  -3    8.40    1.60
  -1   2  -3    8.20    1.40
   1   2   3    8.40    1.90
   1  -2   3    7.30    1.40
  -1  -2  -3    7.00    1.80
   1  -2   3    7.10    1.80
  -1  -2  -3    5.60    1.80
   1  -2   3    8.50    1.60
  -1  -2  -3    7.60    1.90
   1  -2   3   10.80    2.80
  -1  -2  -3    9.70    2.60
  -1   2  -4  130.59    6.70
  -1   2  -4  128.79    4.50
  -1   2  -4  126.59    5.10
   1   2   4  118.69    7.20
   1   2   4  128.29    5.40
   1   2   4  130.09    4.90
   1   2   4  127.59    4.30
   1  -2   4  124.49    5.00
  -1  -2  -4  129.39    4.80
  -1  -2  -4  134.99    5.10
   1  -2   4  132.29    7.50
  -1  -2  -4  124.19    7.00
  -1  -2  -4  136.39    8.10
  -1   2  -5   12.70    2.20
   1   2   5   10.80    2.10
   1   2   5   13.10    3.20
  -1   2  -5   12.90    2.30
   1   2   5   19.80    2.90
   1  -2   5   17.90    2.80
  -1  -2  -5   16.30    2.50
   1  -2   5   17.20    4.00
   1   2   6    3.50    2.00
  -1   2  -6    0.00    1.90
   1   2   6    3.70    3.70
   1   2   6    3.80    2.40
   1  -2   6   -2.00    2.20
  -1  -2  -6    3.30    2.10
   1  -2   6   -5.30    3.30
  -1   2  -7   25.40    3.20
   1   2   7   19.60    3.60
   1   2   7   22.30    3.20
   1   2   7   18.30    5.00
  -1   2  -7   12.40    3.20
   1  -2   7   23.40    3.80
  -1  -2  -7   21.70    3.20
   1  -2   7   22.40    5.10
   1   2   8  141.29    7.30
  -1   2  -8  152.28    6.70
   1   2   8  136.29   10.80
   1  -2   8  132.49    7.30
   1  -2   8  138.59   11.00
  -1  -2  -8  149.09    6.80
   1   2   9    0.10    3.20
  -1   2  -9    2.90    2.80
   1   2   9   -1.20    4.50
   1  -2   9    3.60    3.40
   1  -2   9   -0.80    4.70
  -1  -2  -9   -1.70    2.80
   1   2  10   31.70    5.00
  -1   2 -10   35.40    4.50
   1   2  10   23.30    6.50
   1  -2  10   22.70    6.70
  -1  -2 -10   25.10    4.20
   1  -2  10   40.50    5.60
   1   2  11   12.10    6.10
  -1   2 -11    6.10    3.50
   1   2  11    7.60    4.30
  -1  -2 -11    4.40    3.40
   1  -2  11   13.70    4.60
   1  -2  11    4.40    5.90
   1   2  12   23.40    5.40
  -1   2 -12   20.10    4.60
   1   2  12   21.30    7.20
  -1  -2 -12   25.70    4.80
   1  -2  12   14.60    6.80
   1  -2  12   17.00    5.20
   1   3 -13   14.30    4.60
  -1   3  13    8.60    4.60
  -1  -3  13   18.30    6.60
   1  -3 -13    6.80    3.90
  -1  -3  13   12.40    4.90
  -1   3  12    5.20    4.30
  -1   3  12    2.30    3.80
   1   3 -12   -2.10    3.10
  -1  -3  12    2.70    3.90
  -1  -3  12    3.70    5.30
   1  -3 -12    4.90    3.50
   1   3 -11   63.29    5.80
  -1   3  11   71.49    8.70
  -1   3  11   64.79    6.70
   1  -3 -11   81.59    6.30
  -1  -3  11   77.89   10.00
  -1  -3  11   77.29    7.20
  -1  -3  11   74.79    7.30
   1   3 -10   46.60    4.80
  -1   3  10   47.50    5.50
  -1   3  10   41.70    6.90
   1  -3 -10   50.99    5.10
  -1  -3  10   50.69    5.80
  -1  -3  10   47.40    7.20
  -1  -3  10   41.20    5.50
  -1   3   9  778.22   24.90
  -1   3   9  796.52   20.30
   1   3  -9  812.82   19.50
  -1  -3   9  800.72   24.80
   1  -3  -9  808.42   19.60
  -1  -3   9  818.52   21.90
  -1  -3   9  818.22   20.80
  -1   3   8   55.69    4.20
  -1   3   8   62.59    6.90
   1   3  -8   70.29    4.90
  -1   3   8   72.29    5.30
  -1  -3   8   67.89    8.10
   1  -3  -8   61.29    4.70
  -1  -3   8   70.49    5.60
  -1  -3   8   71.49    6.00
   1   3  -7   60.79    4.30
  -1   3   7   55.69    3.60
  -1   3   7   62.69    7.10
  -1   3   7   56.19    4.40
   1   3  -7   60.39    4.30
  -1  -3   7   63.99    5.70
   1  -3  -7   63.99    4.20
  -1  -3   7   66.69    5.00
  -1  -3   7   64.79    7.00
   1   3  -6   24.80    3.00
   1   3  -6   22.50    2.80
  -1   3   6   22.30    4.10
  -1   3   6   27.90    3.20
  -1   3   6   20.90    2.60
  -1  -3   6   19.70    4.00
  -1  -3   6   19.40    3.30
   1  -3  -6   22.70    2.70
  -1  -3   6   27.00    3.10
   1  -3  -6   28.90    3.10
   1   3  -5  165.18    5.60
  -1   3   5  160.68    5.00
  -1   3   5  177.98    6.00
  -1   3   5  166.58    8.20
   1   3  -5  161.18    8.90
  -1   3   5  159.48    5.00
  -1  -3   5  175.38    7.60
  -1  -3   5  155.68    6.10
   1  -3  -5  176.58    5.60
   1  -3  -5  178.48    6.00
  -1  -3   5  167.88    8.00
   1   3  -4   64.99    3.40
  -1   3   4   58.99    5.20
   1   3  -4   67.69    2.80
  -1   3   4   71.09    3.60
  -1   3   4   66.69    3.10
  -1   3   4   67.49    2.80
   1  -3  -4   62.79    3.30
  -1  -3   4   62.99    3.80
  -1  -3   4   67.39    5.00
  -1  -3   4   66.69    3.70
   1  -3  -4   70.29    3.40
   1  -3  -4   66.89    3.30
   1  -3  -4   69.69    5.50
  -1  -3   4   72.69    5.50
   1   3  -3  472.85    9.60
  -1   3   3  457.55    9.60
   1   3  -3  458.55   11.40
   1   3  -3  448.06   10.10
  -1   3   3  462.95   10.20
  -1   3   3  451.95   10.40
   1  -3  -3  473.05   12.20
  -1  -3   3  465.75   12.50
  -1  -3   3  463.95   10.80
  -1  -3   3  469.55   11.50
   1  -3  -3  462.25   10.50
   1  -3  -3  479.65   10.00
  -1  -3   3  464.35   10.20
   1  -3  -3  458.05   10.20
   1   3  -2  240.68    6.20
   1   3  -2  228.88    5.70
  -1   3   2  232.18    6.40
   1   3  -2  231.48    7.60
   1   3  -2  236.48    5.80
  -1   3   2  229.08    5.50
  -1   3   2  233.18    4.90
   1  -3  -2  232.48    5.50
  -1  -3   2  237.68    7.90
  -1  -3   2  230.78    5.60
   1  -3  -2  227.78    6.50
  -1  -3   2  219.88    6.10
  -1  -3   2  238.18    6.30
   1  -3  -2  232.08    5.20
   1  -3  -2  228.38    6.90
  -1  -3   2  231.88    5.70
   1   3  -1 3695.73   68.09
   1   3  -1 3670.83   69.09
  -1   3   1 3699.73   70.09
   1   3  -1 3703.73   69.29
   1   3  -1 3775.42   68.49
  -1   3   1 3598.04   68.99
   1   3  -1 3601.64   68.49
   1  -3  -1 3649.83   70.19
   1  -3  -1 3717.23   71.49
  -1  -3   1 3666.73   69.79
  -1  -3   1 3796.32   68.19
   1  -3  -1 3758.62   69.79
  -1  -3   1 3696.13   68.49
  -1  -3   1 3766.62   68.19
  -1  -3   1 3765.62   70.59
  -1  -3   1 3642.44   73.29
  -1   3   0 1346.17   24.80
   1   3   0 1321.47   25.50
   1   3   0 1328.37   27.10
  -1   3   0 1316.07   24.70
   1   3   0 1326.97   25.00
   1   3   0 1289.47   25.10
   1   3   0 1344.67   27.20
   1   3   0 1374.66   25.60
  -1  -3   0 1276.37   25.60
  -1  -3   0 1333.57   25.30
  -1  -3   0 1374.06   25.60
  -1  -3   0 1363.96   25.30
   1  -3   0 1333.07   24.80
   1  -3   0 1316.87   27.30
  -1  -3   0 1360.86   27.20
  -1  -3   0 1252.37   24.80
  -1  -3   0 1336.57   27.40
  -1   3  -1  542.45   10.50
   1   3   1  526.55   11.60
   1   3   1  534.15   13.00
  -1   3  -1  543.15   12.20
   1   3   1  567.04   14.10
   1   3   1  555.14   12.00
   1   3   1  560.94   11.30
  -1   3  -1  552.24   11.10
   1  -3   1  542.55   12.30
  -1  -3  -1  546.85   11.70
  -1  -3  -1  543.95   11.40
  -1  -3  -1  566.94   14.00
   1  -3   1  548.15   11.10
   1  -3   1  546.85   10.80
  -1  -3  -1  553.44   11.90
  -1  -3  -1  564.34   13.40
   1   3   2   34.00    3.80
  -1   3  -2   33.20    1.90
   1   3   2   35.40    2.70
  -1   3  -2   33.70    3.30
  -1   3  -2   23.80    2.00
   1   3   2   22.30    3.20
   1   3   2   39.30    3.50
   1   3   2   33.90    2.20
  -1  -3  -2   38.10    4.10
   1  -3   2   29.60    2.30
  -1  -3  -2   37.90    2.50
  -1  -3  -2   37.50    2.70
   1  -3   2   41.30    3.80
   1  -3   2   36.50    2.10
   1  -3   2   33.30    1.60
  -1  -3  -2   32.50    3.50
   1   3   3  172.58    6.50
  -1   3  -3  156.98    4.90
  -1   3  -3  160.38    4.00
   1   3   3  155.88    6.90
  -1   3  -3  161.28    4.70
   1   3   3  147.79    5.30
  -1  -3  -3  160.68    6.10
  -1  -3  -3  159.58    5.10
  -1  -3  -3  165.78    5.40
   1  -3   3  158.78    5.10
  -1  -3  -3  166.18    6.90
   1  -3   3  168.18    7.00
   1  -3   3  160.18    4.70
  -1   3  -4  221.88    5.80
  -1   3  -4  223.78    6.10
   1   3   4  226.08    7.70
   1   3   4  214.28    6.30
  -1   3  -4  211.68    8.50
   1   3   4  225.78    9.20
   1   3   4  223.88    7.00
   1  -3   4  225.08    9.10
  -1  -3  -4  220.18    6.90
  -1  -3  -4  211.88    6.50
  -1  -3  -4  234.58   10.50
   1  -3   4  212.08    6.70
  -1  -3  -4  204.18    7.30
  -1   3  -5   66.69    3.60
  -1   3  -5   60.99    3.80
   1   3   5   68.69    4.30
   1   3   5   63.49    6.40
  -1  -3  -5   61.49    3.50
   1  -3   5   72.69    6.60
   1  -3   5   69.79    4.30
   1   3   6  126.09    8.60
   1   3   6  136.79    6.10
   1   3   6  124.39    6.30
  -1   3  -6  117.89    5.70
  -1   3  -6  125.69    5.30
   1  -3   6  134.29    8.70
  -1  -3  -6  123.69    5.50
   1  -3   6  123.99    5.90
  -1   3  -7   10.50    2.60
   1   3   7    8.40    3.70
   1   3   7    9.60    3.20
   1   3   7    6.40    3.10
  -1  -3  -7    8.70    2.80
   1  -3   7    8.40    3.00
   1  -3   7   11.40    4.60
   1   3   8   19.00    3.80
   1   3   8   13.00    5.20
  -1   3  -8   21.60    3.50
   1  -3   8   15.50    3.80
   1  -3   8   14.30    5.50
  -1  -3  -8   16.30    3.50
   1   3   9   47.10    5.30
  -1   3  -9   43.60    4.50
   1   3   9   40.90    6.90
  -1  -3  -9   39.90    4.60
   1  -3   9   25.40    6.50
   1  -3   9   49.90    5.60
   1   3  10   47.10    5.80
   1   3  10   31.90    6.70
  -1   3 -10   38.70    4.80
  -1  -3 -10   45.10    5.10
   1  -3  10   38.90    5.50
   1  -3  10   39.00    7.60
   1   3  11    4.20    5.60
   1   3  11    6.30    4.10
  -1   3 -11   12.10    4.00
  -1  -3 -11    8.10    3.70
   1  -3  11   14.30    4.30
   1  -3  11    5.40    4.30
   1  -3  11    4.60    5.80
   1   3  12  103.79   12.40
  -1   3 -12  108.29    7.90
   1   3  12   99.49    8.60
   1  -3  12  101.39   12.60
   1  -3  12   96.29    8.70
  -1  -3 -12  105.29    8.20
  -1   4  12    3.40    4.10
   1   4 -12   -0.70    3.30
  -1  -4  12   -2.40    4.00
   1  -4 -12    4.30    3.60
  -1  -4  12    4.90    5.50
  -1   4  11   27.70    5.00
   1   4 -11   26.50    4.50
   1  -4 -11   27.60    4.50
  -1  -4  11   20.00    4.70
  -1  -4  11   20.90    6.00
  -1  -4  11   17.70    4.70
  -1   4  10    0.30    3.30
  -1   4  10    3.40    4.70
   1   4 -10    7.40    3.10
   1  -4 -10    0.90    3.00
  -1  -4  10    3.50    3.50
  -1  -4  10    0.10    4.60
  -1  -4  10    5.30    3.50
  -1   4   9   30.60    5.90
  -1   4   9   35.20    4.60
   1   4  -9   34.00    4.30
  -1  -4   9   40.60    5.00
  -1  -4   9   29.00    6.00
   1  -4  -9   35.50    4.30
  -1  -4   9   32.60    5.10
   1   4  -8  260.67    8.80
  -1   4   8  263.37   13.00
  -1   4   8  275.37    8.00
   1   4  -8  261.67    8.90
  -1   4   8  269.17    9.40
   1  -4  -8  277.57    9.20
  -1  -4   8  286.67   11.60
  -1  -4   8  281.57   10.00
  -1  -4   8  262.57   12.70
   1   4  -7    0.30    2.10
  -1   4   7   -1.90    3.20
  -1   4   7    0.00    2.30
  -1   4   7   -1.70    1.50
   1   4  -7   -3.40    1.50
  -1  -4   7   -2.40    2.40
  -1  -4   7    1.50    3.30
  -1  -4   7   -0.80    2.50
   1  -4  -7    0.70    2.00
   1   4  -6    3.40    1.30
   1   4  -6    6.20    2.10
  -1   4   6    6.60    2.40
  -1   4   6    5.40    3.20
  -1   4   6    4.90    1.60
   1   4  -6    5.00    1.10
   1  -4  -6    5.00    2.10
   1  -4  -6    4.00    2.10
  -1  -4   6    5.70    2.90
  -1  -4   6    3.00    2.30
  -1  -4   6    5.90    3.10
   1   4  -5   27.50    3.80
   1   4  -5   30.20    1.70
  -1   4   5   34.70    3.00
   1   4  -5   26.90    2.70
  -1   4   5   30.20    2.90
   1   4  -5   31.00    1.80
  -1  -4   5   33.10    3.30
  -1  -4   5   27.70    3.70
  -1  -4   5   29.40    3.90
   1  -4  -5   28.30    3.00
   1  -4  -5   32.50    3.00
   1  -4  -5   23.30    2.50
  -1   4   4   64.39    3.60
  -1   4   4   67.29    3.40
   1   4  -4   67.89    3.40
  -1   4   4   65.19    2.90
   1   4  -4   64.29    1.90
   1  -4  -4   67.29    5.40
  -1  -4   4   63.59    3.90
   1  -4  -4   67.39    3.40
   1  -4  -4   69.29    4.00
   1  -4  -4   72.39    3.50
  -1  -4   4   72.99    5.30
  -1  -4   4   61.59    5.40
   1   4  -3   67.59    4.10
   1   4  -3   68.99    2.50
  -1   4   3   67.29    2.50
  -1   4   3   67.19    3.20
   1   4  -3   67.39    3.20
  -1   4   3   59.59    3.60
   1   4  -3   61.59    3.70
  -1  -4   3   68.39    3.60
   1  -4  -3   61.99    4.10
  -1  -4   3   67.59    4.30
   1  -4  -3   63.89    3.20
   1  -4  -3   64.49    2.90
   1  -4  -3   68.89    4.60
  -1  -4   3   64.79    3.10
  -1  -4   3   66.09    5.30
  -1   4   2   21.20    1.20
  -1   4   2   20.00    2.40
   1   4  -2   18.80    1.90
  -1   4   2   23.10    2.00
   1   4  -2   22.10    2.20
   1   4  -2   28.10    2.40
   1   4  -2   22.10    2.40
   1   4  -2   17.10    2.80
   1  -4  -2   13.50    2.20
  -1  -4   2   18.00    3.30
  -1  -4   2   23.30    2.40
   1  -4  -2   20.40    1.80
   1  -4  -2   18.90    2.60
   1  -4  -2   19.40    1.70
  -1  -4   2   17.10    2.20
  -1  -4   2   21.00    2.20
  -1  -4   2   21.40    1.90
   1   4  -1  417.06    9.20
  -1   4   1  397.86    8.30
   1   4  -1  407.16   10.10
   1   4  -1  395.86    8.70
  -1   4   1  405.46    8.40
  -1   4   1  389.66   10.50
  -1  -4   1  382.86    9.20
  -1  -4   1  396.96    8.80
  -1  -4   1  409.06    9.20
  -1  -4   1  399.96   11.60
  -1  -4   1  403.56    8.90
   1  -4  -1  399.36    8.10
  -1  -4   1  406.26   10.10
   1  -4  -1  407.96   10.80
   1  -4  -1  380.26    8.40
  -1   4   0   23.20    1.60
   1   4   0   24.00    2.10
   1   4   0   25.90    2.00
   1   4   0   21.50    2.70
  -1   4   0   21.50    1.60
   1  -4   0   24.80    1.70
  -1  -4   0   20.70    2.60
  -1  -4   0   26.50    3.40
   1  -4   0   25.80    1.80
  -1  -4   0   25.10    1.00
  -1  -4   0   24.50    2.20
  -1  -4   0   24.30    2.00
   1  -4   0   22.70    3.00
  -1  -4   0   28.00    2.50
  -1  -4   0   23.50    2.00
   1  -4   0   25.40    1.50
   1   4   1    0.80    1.20
   1   4   1    0.80    1.10
  -1   4  -1    1.40    1.00
  -1   4  -1    0.20    1.00
   1   4   1   -0.50    1.40
   1   4   1   -0.70    0.90
   1   4   1    1.40    1.90
   1   4   1    0.40    2.20
  -1  -4  -1    1.30    1.40
   1  -4   1    0.10    1.30
   1  -4   1    0.90    1.00
  -1  -4  -1   -1.20    2.00
   1  -4   1   -0.40    2.30
  -1  -4  -1   -0.40    1.40
  -1  -4  -1    2.90    2.40
   1  -4   1    1.20    1.20
  -1  -4  -1    0.60    1.20
  -1   4  -2   38.90    2.00
   1   4   2   32.30    3.50
  -1   4  -2   37.30    3.00
   1   4   2   37.00    2.50
   1   4   2   38.70    2.90
  -1   4  -2   34.00    2.30
   1   4   2   42.00    3.70
  -1  -4  -2   43.60    4.50
   1  -4   2   39.80    2.70
  -1  -4  -2   39.70    3.00
  -1  -4  -2   42.10    5.30
  -1  -4  -2   40.70    2.70
   1  -4   2   44.80    3.70
   1  -4   2   38.00    1.70
  -1  -4  -2   37.90    3.60
   1  -4   2   41.00    2.30
   1  -4   2   39.00    3.90
  -1   4  -3    1.10    1.30
   1   4   3    0.60    1.10
   1   4   3   -1.40    1.50
   1   4   3    3.10    1.80
   1   4   3    1.50    2.40
  -1   4  -3    0.50    1.30
  -1  -4  -3    1.20    2.50
  -1  -4  -3    0.80    2.50
   1  -4   3    3.80    2.60
   1  -4   3   -1.50    1.30
  -1  -4  -3    1.40    1.80
  -1  -4  -3    2.30    1.70
   1  -4   3    2.10    1.80
   1   4   4  193.28    8.40
  -1   4  -4  203.58    9.40
   1   4   4  194.68    6.60
   1   4   4  214.88    6.80
  -1   4  -4  201.88    5.80
  -1  -4  -4  198.28    7.60
   1  -4   4  214.38    8.80
   1  -4   4  201.98    6.50
  -1  -4  -4  189.18    6.20
  -1  -4  -4  199.18    6.60
  -1   4  -5  492.55   11.60
  -1   4  -5  498.95   10.20
   1   4   5  502.95   15.40
   1   4   5  502.65   12.70
   1   4   5  454.05   13.10
   1  -4   5  506.85   12.70
  -1  -4  -5  478.75   13.20
  -1  -4  -5  483.85   12.10
   1  -4   5  504.25   15.40
   1   4   6   26.10    3.80
  -1   4  -6   27.30    2.50
   1   4   6   29.90    3.70
   1   4   6   22.80    4.60
  -1   4  -6   26.80    2.90
  -1  -4  -6   24.90    3.20
   1  -4   6   26.30    3.40
   1  -4   6   26.70    4.80
   1   4   7  313.67   10.60
   1   4   7  333.27   14.20
  -1   4  -7  332.27    9.10
  -1   4  -7  328.17    9.60
   1  -4   7  350.46   14.50
   1  -4   7  323.17   10.70
  -1  -4  -7  334.67   10.20
   1   4   8   -4.60    2.90
   1   4   8    3.90    4.50
  -1   4  -8    8.10    2.60
   1  -4   8    5.00    4.80
  -1  -4  -8    1.50    2.70
   1  -4   8    5.40    3.30
   1   4   9    9.60    3.60
   1   4   9    1.20    4.60
  -1   4  -9    3.00    2.70
   1  -4   9    7.80    3.70
  -1  -4  -9    3.10    3.00
   1  -4   9    2.50    3.40
   1  -4   9   -0.40    4.90
  -1   4 -10    3.90    3.20
   1   4  10    3.50    3.70
   1   4  10    4.00    5.00
   1  -4  10   -1.70    3.20
   1  -4  10   -0.30    5.20
  -1  -4 -10   -4.80    2.80
   1  -4  10    5.20    3.80
   1   4  11   -3.90    3.50
   1   4  11    2.50    5.40
  -1   4 -11    0.00    3.10
   1  -4  11    1.00    3.90
  -1  -4 -11    4.70    3.60
   1  -4  11    1.10    5.40
   1  -4  11    7.20    4.00
   1   4  12   54.99    8.90
  -1   4 -12   49.00    5.50
   1   4  12   52.29    6.90
  -1  -4 -12   56.99    6.30
   1  -4  12   36.80    8.20
   1  -4  12   52.79    7.00
   1   5 -12    2.10    3.60
  -1  -5  12    4.10    5.20
  -1  -5  12    0.60    4.00
   1  -5 -12    0.60    3.30
   1   5 -11    0.70    3.00
  -1   5  11   -0.70    3.50
  -1  -5  11    4.00    3.90
   1  -5 -11    0.10    3.30
  -1  -5  11    1.60    4.70
  -1  -5  11   -0.40    4.00
  -1   5  10    4.20    3.40
   1   5 -10    7.50    3.30
  -1  -5  10    9.00    4.10
  -1  -5  10    7.80    3.80
   1  -5 -10    8.60    3.30
  -1  -5  10    6.90    5.30
   1   5  -9   20.30    3.50
  -1   5   9   18.00    3.80
  -1  -5   9   15.80    5.10
  -1  -5   9   10.40    3.80
  -1  -5   9   11.50    4.50
   1  -5  -9   11.70    3.30
   1   5  -8   63.59    4.80
  -1   5   8   61.59    5.40
   1  -5  -8   63.19    4.80
  -1  -5   8   66.89    7.10
  -1  -5   8   69.19    5.80
  -1  -5   8   61.49    7.80
  -1   5   7  257.27    7.70
   1   5  -7  240.38    8.00
  -1   5   7  250.17    8.50
  -1  -5   7  255.67    9.10
   1  -5  -7  239.38    8.20
  -1  -5   7  251.27   11.20
  -1  -5   7  250.57   11.40
  -1   5   6   75.79    4.70
   1   5  -6   74.19    4.40
  -1   5   6   70.69    4.00
  -1  -5   6   74.69    6.30
  -1  -5   6   72.19    4.90
   1  -5  -6   77.19    4.40
  -1  -5   6   63.29    6.30
   1  -5  -6   70.29    4.10
   1  -5  -6   69.09    4.10
  -1   5   5    3.30    2.00
   1   5  -5   -2.20    2.00
  -1   5   5   -1.20    0.90
   1   5  -5    2.70    1.80
  -1   5   5    1.00    1.50
  -1  -5   5    1.70    2.10
  -1  -5   5    0.50    2.90
  -1  -5   5    0.80    2.60
   1  -5  -5    1.90    2.00
   1  -5  -5    4.20    1.90
   1  -5  -5    3.00    1.70
   1   5  -4    1.80    1.60
  -1   5   4    0.50    1.50
   1   5  -4   -1.10    1.70
  -1   5   4    1.10    1.60
  -1   5   4    0.70    1.20
   1  -5  -4    0.50    2.70
  -1  -5   4   -1.00    1.80
   1  -5  -4   -1.20    1.30
  -1  -5   4    0.50    2.80
   1  -5  -4    0.20    2.10
   1  -5  -4   -0.80    1.60
  -1  -5   4    0.90    2.10
   1   5  -3 1264.27   25.40
   1   5  -3 1216.68   24.50
  -1   5   3 1198.98   26.20
  -1   5   3 1284.97   24.70
  -1   5   3 1210.08   23.60
   1   5  -3 1283.37   25.40
   1  -5  -3 1228.88   24.30
  -1  -5   3 1263.77   25.50
  -1  -5   3 1242.78   23.90
  -1  -5   3 1276.37   28.70
  -1  -5   3 1167.58   25.20
   1  -5  -3 1251.47   26.80
   1  -5  -3 1245.08   24.70
   1  -5  -3 1261.47   26.70
  -1   5   2  474.25   10.40
   1   5  -2  486.05   10.30
   1   5  -2  486.75   11.20
   1   5  -2  489.45   10.60
  -1   5   2  484.95   10.40
  -1  -5   2  484.65   10.40
   1  -5  -2  487.45   10.20
  -1  -5   2  483.75   11.30
  -1  -5   2  485.15   11.40
  -1  -5   2  462.35   10.80
   1  -5  -2  491.75   12.90
   1  -5  -2  477.85   10.50
   1  -5  -2  474.15   11.90
  -1  -5   2  494.65   14.10
  -1  -5   2  500.45   11.00
   1   5  -1  826.62   17.40
   1   5  -1  822.32   21.60
  -1   5   1  777.62   19.20
   1   5  -1  859.71   17.40
  -1   5   1  855.21   16.60
   1   5  -1  833.12   16.80
  -1  -5   1  837.62   17.60
  -1  -5   1  850.11   17.50
  -1  -5   1  850.61   18.80
  -1  -5   1  848.52   17.10
   1  -5  -1  857.41   16.70
  -1  -5   1  826.62   17.10
   1  -5  -1  823.62   16.40
  -1  -5   1  862.41   20.80
   1  -5  -1  855.71   20.00
   1   5   0   27.00    2.30
   1   5   0   29.00    2.40
   1   5   0   28.40    2.10
  -1   5   0   26.50    1.90
   1   5   0   24.70    3.30
   1  -5   0   26.50    2.40
  -1  -5   0   25.80    2.40
  -1  -5   0   30.60    2.50
   1  -5   0   25.20    2.00
  -1  -5   0   21.50    3.00
   1  -5   0   25.20    3.20
  -1  -5   0   28.00    2.20
  -1  -5   0   30.10    2.60
  -1  -5   0   25.30    3.80
   1  -5   0   27.70    2.10
   1  -5   0   28.30    1.80
   1   5   1   23.40    1.90
  -1   5  -1   25.00    2.00
  -1   5  -1   28.90    2.10
   1   5   1   22.20    3.10
   1   5   1   27.60    2.40
  -1  -5  -1   27.80    3.80
  -1  -5  -1   24.80    2.40
  -1  -5  -1   27.30    2.50
  -1  -5  -1   19.70    3.30
   1  -5   1   28.00    2.00
   1  -5   1   26.00    2.80
   1  -5   1   18.60    3.50
  -1  -5  -1   30.40    2.70
   1  -5   1   29.00    2.30
   1   5   2   -0.50    1.60
   1   5   2   -1.30    1.50
  -1   5  -2    0.60    1.40
   1   5   2    1.70    1.30
  -1   5  -2    0.70    0.90
   1   5   2   -1.00    2.20
  -1   5  -2   -0.40    1.40
  -1  -5  -2    3.80    2.80
   1  -5   2    0.80    1.00
  -1  -5  -2   -1.00    1.60
  -1  -5  -2    0.20    1.40
   1  -5   2   -0.30    1.50
   1  -5   2    0.80    1.80
  -1  -5  -2    2.70    1.90
   1  -5   2    0.40    2.70
   1  -5   2    0.50    1.20
   1   5   3   64.19    3.70
   1   5   3   45.90    2.70
   1   5   3   59.79    4.70
   1   5   3   61.89    4.70
  -1   5  -3   59.69    2.70
  -1  -5  -3   64.99    5.20
  -1  -5  -3   62.39    3.40
   1  -5   3   60.69    5.80
  -1  -5  -3   61.69    3.60
   1  -5   3   64.19    5.10
   1  -5   3   63.59    3.60
  -1  -5  -3   57.99    4.90
   1   5   4   62.79    4.00
  -1   5  -4   62.39    3.10
   1   5   4   56.59    4.60
   1   5   4   64.19    5.30
   1  -5   4   59.39    3.80
  -1  -5  -4   59.39    3.90
  -1  -5  -4   56.79    3.60
   1  -5   4   52.59    5.80
   1  -5   4   59.99    5.80
  -1  -5  -4   61.39    5.30
   1   5   5   14.10    3.10
  -1   5  -5   19.40    2.30
   1   5   5   13.70    2.80
   1   5   5   13.30    3.50
  -1  -5  -5   20.80    2.80
   1  -5   5   18.90    4.10
   1  -5   5   18.40    4.00
   1  -5   5   15.50    2.80
  -1  -5  -5   16.00    3.00
   1   5   6   95.39    5.50
  -1   5  -6   95.29    4.70
   1   5   6   92.99    7.70
  -1  -5  -6   97.29    5.20
   1  -5   6   99.19    5.60
   1  -5   6   89.99    7.40
   1  -5   6  100.29    8.60
   1   5   7  820.52   24.10
  -1   5  -7  841.92   18.80
   1   5   7  823.42   20.20
   1  -5   7  827.82   20.30
  -1  -5  -7  816.62   19.50
   1  -5   7  834.22   23.70
   1  -5   7  816.72   23.90
   1   5   8   43.00    5.00
   1   5   8   36.10    6.20
  -1   5  -8   38.90    4.00
   1  -5   8   44.50    6.20
  -1  -5  -8   39.20    4.40
   1  -5   8   31.20    6.20
   1  -5   8   44.20    5.00
   1   5   9   32.80    5.00
  -1   5  -9   30.10    3.90
   1   5   9   32.40    6.30
  -1  -5  -9   31.40    4.40
   1  -5   9   24.40    6.20
   1  -5   9   39.70    6.20
   1  -5   9   43.40    5.40
   1   5  10    5.50    5.00
  -1   5 -10    1.60    3.00
   1   5  10   -6.60    3.10
  -1  -5 -10   -0.40    3.30
   1  -5  10   -1.80    4.90
   1  -5  10   -0.90    3.50
   1  -5  10    8.40    4.10
   1   5  11    8.20    5.50
   1   5  11   -4.10    3.50
  -1   5 -11    7.00    3.30
   1  -5  11    4.00    5.90
   1  -5  11    3.40    3.90
  -1  -5 -11    0.80    3.50
   1  -5  11    4.50    4.10
   1   6 -12    8.10    3.60
  -1  -6  12    7.80    4.60
  -1  -6  12    3.50    5.30
   1  -6 -12    2.00    3.70
  -1  -6  12   10.50    5.50
   1   6 -11    8.60    3.40
  -1  -6  11   -1.40    4.80
  -1  -6  11    3.20    4.10
   1  -6 -11    1.90    3.40
  -1  -6  11    7.70    4.20
   1   6 -10   -0.30    3.00
  -1   6  10    1.80    3.20
   1  -6 -10   -0.10    3.00
  -1  -6  10    3.10    3.90
  -1  -6  10   -9.10    2.90
  -1  -6  10   -1.30    4.30
  -1   6   9    4.90    3.00
   1   6  -9    0.40    2.50
  -1  -6   9    2.60    3.40
   1  -6  -9    0.60    2.80
  -1  -6   9    2.00    4.20
  -1  -6   9    1.70    3.70
   1   6  -8   38.80    4.20
  -1   6   8   36.10    4.30
  -1  -6   8   36.80    4.70
  -1  -6   8   25.90    5.00
  -1  -6   8   27.90    5.30
   1  -6  -8   36.90    4.10
  -1   6   7   10.20    2.80
   1   6  -7   10.10    2.90
   1  -6  -7   14.60    2.80
  -1  -6   7    5.90    3.90
  -1  -6   7   11.60    3.90
  -1  -6   7   10.70    3.40
  -1   6   6   24.00    3.20
   1   6  -6   25.50    2.90
  -1   6   6   30.60    2.60
   1  -6  -6   32.40    3.50
  -1  -6   6   28.40    4.90
   1  -6  -6   29.60    3.10
  -1  -6   6   25.70    4.00
  -1  -6   6   29.40    3.70
   1  -6  -6   25.40    3.30
  -1   6   5   14.50    1.80
  -1   6   5    8.90    1.90
   1   6  -5   10.20    2.10
   1   6  -5    8.80    2.60
  -1   6   5   11.90    2.40
  -1  -6   5   14.10    3.20
   1  -6  -5   11.30    2.90
   1  -6  -5   15.30    2.50
   1  -6  -5   17.60    2.50
  -1  -6   5   12.00    2.70
  -1  -6   5    5.40    3.50
  -1   6   4   66.19    2.80
   1   6  -4   64.79    4.30
  -1   6   4   67.89    3.70
   1   6  -4   69.09    3.70
  -1   6   4   71.29    4.50
   1  -6  -4   68.89    5.50
  -1  -6   4   65.89    4.60
   1  -6  -4   73.59    6.80
   1  -6  -4   66.39    3.60
  -1  -6   4   70.79    4.30
  -1  -6   4   67.39    6.50
   1  -6  -4   64.79    3.50
   1   6  -3   63.79    3.70
  -1   6   3   60.29    3.20
   1   6  -3   65.19    3.10
  -1   6   3   63.69    4.50
  -1   6   3   57.79    2.20
   1   6  -3   58.59    3.30
  -1  -6   3   53.09    3.70
   1  -6  -3   59.69    4.80
  -1  -6   3   64.59    3.80
   1  -6  -3   61.19    3.20
  -1  -6   3   66.29    6.40
  -1  -6   3   60.69    2.90
   1  -6  -3   55.69    5.30
   1  -6  -3   60.49    3.10
   1   6  -2   -0.20    1.40
  -1   6   2    1.00    1.90
   1   6  -2   -0.40    1.60
  -1   6   2    0.90    1.30
   1  -6  -2    0.70    1.70
   1  -6  -2    1.80    2.40
   1  -6  -2    1.60    1.30
  -1  -6   2   -0.60    1.60
   1  -6  -2   -1.40    1.10
  -1  -6   2    0.00    3.00
  -1  -6   2    0.40    1.60
  -1  -6   2    1.40    1.70
   1   6  -1  186.28    5.80
  -1   6   1  190.18    5.10
  -1   6   1  189.28    5.10
   1  -6  -1  184.78    5.20
  -1  -6   1  188.58    7.50
  -1  -6   1  196.88    9.10
  -1  -6   1  200.38    6.10
   1  -6  -1  207.18    8.40
   1  -6  -1  189.18    7.90
  -1  -6   1  193.38    5.60
  -1  -6   1  191.18    6.00
   1  -6  -1  191.88    5.00
  -1   6   0   57.49    2.60
   1   6   0   55.69    3.30
  -1   6   0   52.69    2.50
   1  -6   0   53.19    4.40
  -1  -6   0   49.80    5.50
   1  -6   0   51.59    2.40
  -1  -6   0   50.89    5.80
  -1  -6   0   51.69    3.20
   1  -6   0   53.79    2.60
   1  -6   0   49.20    5.40
  -1  -6   0   55.79    3.30
   1  -6   0   50.99    2.80
  -1  -6   0   56.19    3.00
   1  -6   0   50.99    2.60
   1  -6   0   51.89    3.10
   1   6   1    0.20    1.60
  -1   6  -1    1.80    1.20
   1   6   1    0.60    1.20
   1  -6   1    1.20    1.50
  -1  -6  -1    3.20    3.10
  -1  -6  -1    3.80    1.70
  -1  -6  -1   -0.60    1.60
   1  -6   1    2.90    3.00
   1  -6   1    1.90    1.20
   1  -6   1    2.70    1.40
   1  -6   1    2.70    1.50
  -1  -6  -1   -0.20    1.10
  -1   6  -2    8.90    1.10
   1   6   2    8.50    2.00
   1   6   2    9.60    1.50
  -1   6  -2    9.40    1.70
  -1  -6  -2   10.70    3.40
   1  -6   2    9.40    1.60
   1  -6   2    7.00    1.40
  -1  -6  -2    7.10    1.90
  -1  -6  -2    5.80    1.80
   1  -6   2    8.80    1.80
   1  -6   2    7.20    2.10
  -1  -6  -2    7.90    2.00
   1  -6   2    5.40    2.60
  -1   6  -3    2.60    1.10
   1   6   3    6.20    1.60
  -1   6  -3    4.30    1.30
   1   6   3    7.20    2.10
   1   6   3    5.10    2.20
  -1  -6  -3    3.00    2.40
  -1  -6  -3    5.80    2.10
   1  -6   3    4.40    1.90
   1  -6   3    3.60    3.20
  -1  -6  -3    6.90    1.90
   1  -6   3    8.40    2.50
  -1  -6  -3    7.10    3.10
   1   6   4    1.20    2.50
   1   6   4    1.40    2.00
  -1   6  -4    0.10    1.40
  -1  -6  -4    0.50    2.90
  -1  -6  -4    3.90    2.00
   1  -6   4   -0.90    1.90
   1  -6   4   -1.00    2.40
   1  -6   4    0.50    3.00
  -1  -6  -4   -2.60    1.60
   1   6   5   74.99    4.80
  -1   6  -5   81.29    3.90
   1   6   5   77.89    6.80
  -1  -6  -5   73.69    4.80
   1  -6   5   82.39    5.00
  -1  -6  -5   78.39    6.10
   1  -6   5   78.79    7.20
   1  -6   5   79.29    7.30
   1   6   6  365.56   14.10
  -1   6  -6  378.06    9.90
   1   6   6  385.16   11.40
   1  -6   6  351.96   11.00
   1  -6   6  366.96   13.90
  -1  -6  -6  362.26   10.70
   1  -6   6  376.16   14.80
  -1  -6  -6  365.26   12.00
   1   6   7   26.20    4.00
  -1   6  -7   26.00    3.10
   1   6   7   22.30    5.20
   1  -6   7   23.90    5.60
   1  -6   7   27.80    4.10
   1  -6   7   21.60    5.00
  -1  -6  -7   31.90    3.90
   1   6   8   10.50    4.70
  -1   6  -8   11.40    3.10
   1   6   8   12.00    3.60
   1  -6   8   17.40    3.90
   1  -6   8    9.20    5.30
   1  -6   8   14.10    4.70
  -1  -6  -8   11.40    3.50
   1   6   9   64.69    6.30
  -1   6  -9   47.00    4.60
   1   6   9   43.10    6.90
  -1  -6  -9   39.70    4.90
   1  -6   9   49.90    7.00
   1  -6   9   58.09    5.90
   1  -6   9   34.70    6.70
   1   6  10   38.90    5.50
  -1   6 -10   42.90    4.50
   1   6  10   50.89    7.60
   1  -6  10   41.10    7.90
  -1  -6 -10   48.20    5.50
   1  -6  10   47.00    7.00
   1  -6  10   46.50    6.00
  -1   6 -11    3.10    3.10
   1   6  11    9.50    5.10
   1   6  11    3.10    4.10
   1  -6  11    3.00    6.10
   1  -6  11    4.20    4.20
   1  -6  11    4.30    4.40
  -1  -6 -11    3.90    3.70
   1   7 -11    8.10    3.50
  -1  -7  11   10.40    5.30
  -1  -7  11   11.10    4.50
   1  -7 -11   13.20    4.00
  -1  -7  11   12.70    5.30
   1   7 -10    3.70    3.20
  -1  -7  10   10.40    4.30
  -1  -7  10    9.70    4.80
   1  -7 -10   10.40    3.60
  -1  -7  10    6.40    4.70
   1   7  -9    6.20    2.90
  -1   7   9    8.00    3.30
  -1  -7   9    1.20    3.90
   1  -7  -9    5.70    3.00
  -1  -7   9    6.10    4.40
  -1  -7   9    4.60    3.50
   1   7  -8    7.80    3.00
  -1   7   8    7.00    3.20
  -1  -7   8   15.30    4.60
  -1  -7   8   10.30    3.60
  -1  -7   8   11.20    4.60
   1  -7  -8    8.00    3.00
  -1   7   7    0.30    2.40
   1   7  -7    0.80    2.50
  -1  -7   7   -1.70    3.60
  -1  -7   7    2.20    2.80
  -1  -7   7   -0.70    3.10
   1  -7  -7    6.80    2.50
   1  -7  -7   -0.70    2.20
   1   7  -6  115.09    5.40
  -1   7   6  112.09    4.30
  -1   7   6  119.39    5.50
  -1  -7   6  120.39    6.40
  -1  -7   6  123.79    9.30
   1  -7  -6  113.69    5.60
   1  -7  -6  116.69    6.90
  -1  -7   6  131.39    7.80
   1  -7  -6  113.29    5.70
  -1   7   5   77.19    4.50
   1   7  -5   82.29    4.30
  -1   7   5   75.79    3.30
   1   7  -5   83.39    5.30
   1   7  -5   89.99    5.00
   1  -7  -5   81.79    4.20
  -1  -7   5   79.39    7.80
  -1  -7   5   84.59    5.10
  -1  -7   5   80.69    5.90
   1  -7  -5   79.59    4.50
   1  -7  -5   80.99    6.20
   1   7  -4    0.20    1.90
   1   7  -4    1.20    1.40
   1   7  -4    0.30    1.60
  -1   7   4   -1.10    1.00
  -1   7   4   -2.30    1.60
   1  -7  -4   -0.70    1.70
   1  -7  -4   -1.30    1.40
   1  -7  -4    0.00    2.80
  -1  -7   4   -0.20    3.40
  -1  -7   4   -3.00    1.90
  -1  -7   4    1.40    1.90
   1   7  -3    1.90    1.90
   1   7  -3    1.80    1.10
   1   7  -3    1.00    1.50
  -1   7   3    1.70    1.50
  -1  -7   3   -0.60    1.80
   1  -7  -3    1.00    1.60
   1  -7  -3    2.00    2.20
  -1  -7   3    0.00    1.20
  -1  -7   3    2.00    2.00
   1  -7  -3    1.90    3.00
   1  -7  -3    0.50    1.50
  -1  -7   3    1.70    3.30
  -1  -7   3    2.30    1.40
   1   7  -2   49.60    2.90
  -1   7   2   50.09    2.90
   1   7  -2   45.50    3.30
   1  -7  -2   48.90    5.30
  -1  -7   2   52.09    6.40
   1  -7  -2   45.00    2.80
  -1  -7   2   43.70    3.10
  -1  -7   2   43.90    3.40
   1  -7  -2   51.19    3.00
   1  -7  -2   49.30    3.90
  -1  -7   2   41.60    4.20
   1   7  -1  173.48    5.80
  -1   7   1  168.58    4.90
  -1  -7   1  176.48    9.20
  -1  -7   1  162.58    5.40
   1  -7  -1  166.88    4.80
  -1  -7   1  170.28    6.00
   1  -7  -1  159.98    8.30
  -1  -7   1  166.88    7.60
  -1  -7   1  161.58    5.70
   1  -7  -1  163.38    5.10
   1  -7  -1  163.68    4.80
  -1   7   0  367.66    8.60
   1   7   0  374.06    9.50
  -1  -7   0  361.76    9.10
   1  -7   0  363.96    8.50
   1  -7   0  373.96    9.00
   1  -7   0  375.96   13.00
   1  -7   0  366.86    9.10
  -1  -7   0  375.06    9.60
   1  -7   0  369.96   11.40
   1  -7   0  365.56    8.60
  -1  -7   0  367.76   12.80
  -1   7  -1  732.03   15.50
   1   7   1  716.53   15.10
   1   7   1  717.23   16.20
   1  -7   1  727.23   15.80
   1  -7   1  800.72   18.10
  -1  -7  -1  735.63   16.00
  -1  -7  -1  729.23   14.90
  -1  -7  -1  731.63   16.40
   1  -7   1  742.43   16.20
   1  -7   1  725.93   17.40
   1  -7   1  748.93   20.60
  -1  -7  -1  736.43   20.20
  -1   7  -2  158.98    5.20
   1   7   2  162.28    5.80
  -1  -7  -2  164.88    5.70
  -1  -7  -2  153.88    5.80
  -1  -7  -2  161.18    5.80
  -1  -7  -2  166.48    8.80
   1  -7   2  147.09    5.30
   1  -7   2  164.08    6.30
   1  -7   2  153.18    5.60
   1  -7   2  163.58    9.20
   1   7   3   35.80    3.30
  -1   7  -3   29.80    2.80
   1   7   3   36.10    2.60
  -1   7  -3   38.40    2.20
  -1  -7  -3   39.30    3.50
  -1  -7  -3   29.20    4.60
   1  -7   3   36.30    4.50
  -1  -7  -3   38.80    3.20
  -1  -7  -3   26.10    3.40
   1  -7   3   30.10    4.60
   1  -7   3   39.90    3.40
  -1   7  -4    6.90    1.60
   1   7   4    5.90    2.50
   1  -7   4    5.30    2.20
   1  -7   4    6.20    3.20
  -1  -7  -4    6.10    3.40
  -1  -7  -4    4.90    2.10
  -1  -7  -4    8.20    2.40
   1  -7   4    5.00    3.10
   1   7   5   24.80    3.50
  -1   7  -5   35.30    3.00
   1  -7   5   27.20    5.30
  -1  -7  -5   28.20    3.20
   1  -7   5   21.60    3.20
   1  -7   5   29.20    4.60
  -1  -7  -5   28.50    4.60
  -1   7  -6  169.18    6.10
   1   7   6  163.08    7.20
   1   7   6  169.48    9.70
   1  -7   6  170.48   10.70
   1  -7   6  162.78    7.30
   1  -7   6  168.48    9.60
  -1  -7  -6  158.08    6.80
  -1  -7  -6  165.28    8.40
   1   7   7   -1.80    2.60
   1   7   7    1.40    3.80
  -1   7  -7   -1.20    2.10
   1  -7   7    2.90    2.90
   1  -7   7   -0.90    4.30
  -1  -7  -7   -4.70    2.30
   1  -7   7   -3.50    3.70
  -1   7  -8    3.30    2.50
   1   7   8    5.20    3.30
   1   7   8    5.80    3.90
   1  -7   8   -1.20    3.90
  -1  -7  -8   -1.10    2.70
   1  -7   8    0.20    3.00
   1  -7   8    0.60    4.80
   1   7   9   68.19    6.40
  -1   7  -9   57.79    5.10
   1   7   9   79.19    8.90
  -1  -7  -9   53.29    5.40
   1  -7   9   72.29    6.50
   1  -7   9   56.39    8.00
   1  -7   9   56.79    7.70
   1   7  10  195.08   14.60
  -1   7 -10  201.68    8.40
   1  -7  10  205.38   10.10
   1  -7  10  211.58   13.40
  -1  -7 -10  192.58    9.30
   1  -7  10  191.68   13.50
  -1   7 -11    2.80    3.40
  -1  -7 -11    4.50    4.00
   1  -7  11   -1.50    5.20
   1  -7  11    2.00    3.90
   1  -7  11   -3.90    4.40
  -1  -8  11  128.49   11.40
  -1  -8  11   92.89   10.70
  -1  -8  11  107.09    8.60
   1  -8 -11   93.59    7.20
   1   8 -10   12.50    3.60
  -1  -8  10   10.60    4.80
  -1  -8  10   12.50    5.50
   1  -8 -10    7.00    3.40
  -1  -8  10    8.60    4.00
   1   8  -9   60.79    5.10
  -1  -8   9   73.49    8.50
  -1  -8   9   55.99    7.90
  -1  -8   9   65.79    6.40
   1  -8  -9   66.19    5.60
   1   8  -8    5.00    2.70
   1  -8  -8   11.70    3.40
  -1  -8   8    8.60    3.60
  -1  -8   8    9.30    5.00
  -1  -8   8    7.80    4.00
  -1   8   7    5.30    2.90
   1   8  -7    9.30    2.70
  -1  -8   7    7.50    3.70
  -1  -8   7    6.90    4.70
  -1  -8   7   10.40    3.50
   1  -8  -7    7.50    2.90
   1  -8  -7   16.10    3.30
   1   8  -6   49.30    4.70
   1   8  -6   44.50    3.90
  -1   8   6   45.50    4.20
  -1  -8   6   48.50    5.70
  -1  -8   6   44.60    4.60
   1  -8  -6   43.60    4.00
  -1  -8   6   47.40    6.80
   1  -8  -6   39.50    4.90
   1   8  -5    3.90    1.90
  -1   8   5    2.50    1.60
   1   8  -5    2.50    2.00
   1   8  -5    5.90    2.70
  -1   8   5    8.10    2.30
   1  -8  -5    2.50    3.50
  -1  -8   5    0.20    2.40
  -1  -8   5    5.10    2.90
   1  -8  -5    3.40    2.00
  -1  -8   5    2.60    4.20
   1   8  -4   95.49    4.40
   1   8  -4  106.89    4.60
   1   8  -4   95.79    5.10
  -1   8   4  100.99    4.70
  -1  -8   4   93.79    7.70
   1  -8  -4  106.89    4.90
  -1  -8   4  102.99    5.70
  -1  -8   4  103.59    5.00
   1  -8  -4  105.09    4.70
   1  -8  -4   95.89    7.70
   1   8  -3   53.19    3.80
   1   8  -3   51.59    3.30
  -1   8   3   49.10    3.30
  -1  -8   3   46.00    3.90
   1  -8  -3   53.09    6.10
   1  -8  -3   42.30    4.80
  -1  -8   3   43.00    6.10
  -1  -8   3   49.10    3.90
  -1  -8   3   49.70    3.60
   1  -8  -3   49.00    3.40
   1  -8  -3   47.80    3.30
  -1   8   2    7.90    1.70
   1   8  -2    6.20    2.20
   1  -8  -2    7.70    1.80
   1  -8  -2    7.80    1.80
  -1  -8   2    2.30    2.30
  -1  -8   2    9.00    4.10
  -1  -8   2    5.30    2.20
   1  -8  -2    3.20    3.20
  -1  -8   2    7.90    2.20
   1  -8  -2    4.90    2.10
   1   8  -1   18.30    2.50
  -1   8   1   18.30    2.10
   1  -8  -1   14.50    2.10
  -1  -8   1   17.70    2.40
  -1  -8   1   20.50    2.80
  -1  -8   1   16.00    4.50
   1  -8  -1   16.30    4.10
   1  -8  -1   20.90    2.70
   1  -8  -1   15.10    2.00
  -1   8   0    1.50    1.40
   1   8   0    2.20    1.80
   1  -8   0    0.70    1.50
  -1  -8   0    2.20    1.70
   1  -8   0    0.70    1.20
  -1  -8   0    1.40    1.90
  -1  -8   0   -1.30    3.60
   1  -8   0    1.70    1.50
   1  -8   0    3.20    3.30
   1   8   1    3.80    1.90
  -1   8  -1   -1.30    1.30
   1  -8   1    0.50    3.30
  -1  -8  -1    0.60    1.90
  -1  -8  -1    1.90    1.90
  -1  -8  -1   -0.10    0.70
   1  -8   1    1.20    1.50
   1  -8   1    1.30    1.70
   1  -8   1   -0.60    1.50
  -1  -8  -1    3.80    3.80
   1  -8   1   -4.40    1.80
   1   8   2    0.20    1.10
  -1   8  -2    0.90    1.50
   1   8   2   -2.60    1.80
   1  -8   2    0.70    1.80
   1  -8   2   -4.20    1.70
  -1  -8  -2   -0.10    3.50
   1  -8   2   -0.50    2.70
  -1  -8  -2    2.80    2.00
  -1  -8  -2    2.10    1.80
   1  -8   2   -3.00    1.80
  -1  -8  -2   -2.10    1.50
  -1   8  -3   46.40    3.50
   1   8   3   47.40    3.80
   1   8   3   39.90    2.90
   1  -8   3   45.20    5.00
   1  -8   3   42.10    2.20
   1  -8   3   52.49    4.00
  -1  -8  -3   49.60    3.70
  -1  -8  -3   41.80    4.70
  -1  -8  -3   48.20    3.80
  -1  -8  -3   41.60    5.60
   1  -8   3   44.80    6.20
   1  -8   3   46.90    2.10
   1   8   4    1.70    2.30
  -1   8  -4    4.80    1.50
  -1   8  -4    5.30    2.20
   1  -8   4    4.00    4.20
   1  -8   4    4.80    2.40
   1  -8   4    4.00    3.10
  -1  -8  -4    6.80    2.40
  -1  -8  -4   10.00    3.00
  -1  -8  -4    4.20    4.20
   1   8   5   19.50    3.40
  -1   8  -5   14.10    2.20
  -1  -8  -5   13.70    3.00
   1  -8   5   10.50    4.90
   1  -8   5   13.50    3.20
  -1  -8  -5   18.70    4.60
   1  -8   5   11.30    3.90
   1   8   6   15.40    3.40
  -1   8  -6   14.80    2.40
  -1  -8  -6   12.10    3.10
   1  -8   6   12.30    3.30
   1  -8   6   16.60    5.40
  -1  -8  -6   17.20    4.20
   1  -8   6   16.70    4.60
   1   8   7  157.88    7.90
  -1   8  -7  156.18    6.20
   1  -8   7  140.59    7.70
   1  -8   7  149.69   10.60
  -1  -8  -7  149.29    7.30
   1  -8   7  156.08   11.50
  -1  -8  -7  171.78    8.80
   1   8   8  101.49    7.10
  -1   8  -8  103.79    5.50
   1  -8   8  110.39   10.60
   1  -8   8  105.09    7.30
   1  -8   8   96.49   10.00
  -1  -8  -8   94.89    6.40
  -1   8  -9   15.30    3.30
   1  -8   9   20.10    6.00
   1  -8   9   13.70    5.80
   1  -8   9   16.70    4.30
  -1  -8  -9   13.30    3.80
  -1   8 -10   65.09    5.50
  -1  -8 -10   65.09    6.30
   1  -8  10   55.89    8.40
   1  -8  10   78.49    7.40
   1  -8  10   68.09    9.10
   1   9 -10   17.90    3.70
  -1  -9  10   14.70    6.40
  -1  -9  10   13.80    4.50
   1  -9 -10   14.60    4.10
  -1  -9   9   56.49    6.30
   1  -9  -9   63.59    5.60
  -1  -9   9   48.30    8.10
  -1  -9   8   47.00    5.50
  -1  -9   8   44.60    7.60
   1  -9  -8   54.39    4.90
  -1  -9   8   62.69    7.70
   1   9  -7   -3.30    2.20
   1   9  -7   -2.90    2.80
  -1  -9   7    5.80    3.20
  -1  -9   7    6.20    3.10
   1  -9  -7   -1.30    2.30
   1  -9  -7    3.40    3.30
  -1  -9   7   -1.80    4.50
   1   9  -6   79.49    5.60
   1   9  -6   77.89    4.60
   1  -9  -6   64.19    7.40
   1  -9  -6   71.29    4.70
  -1  -9   6   71.19    6.00
  -1  -9   6   76.29    5.80
  -1  -9   6   73.39    9.20
   1   9  -5    6.40    2.20
  -1   9   5   10.00    2.60
   1   9  -5    7.40    2.90
  -1  -9   5   10.20    5.10
   1  -9  -5    5.50    4.30
  -1  -9   5   11.40    3.10
   1  -9  -5    9.40    2.60
  -1  -9   5   11.90    2.60
  -1   9   4   27.50    3.10
   1   9  -4   24.60    2.60
   1   9  -4   29.50    3.60
  -1  -9   4   22.20    3.40
   1  -9  -4   23.30    5.30
  -1  -9   4   30.30    3.70
  -1  -9   4   28.70    6.00
   1  -9  -4   27.00    3.00
  -1   9   3    3.80    1.80
   1   9  -3    0.60    2.00
  -1  -9   3    3.40    2.60
   1  -9  -3    2.60    1.90
  -1  -9   3   -1.30    4.10
   1  -9  -3   -3.60    2.50
   1  -9  -3   -1.50    2.10
   1  -9  -3    5.30    4.20
  -1  -9   3   -2.40    2.20
  -1  -9   3    4.20    2.40
  -1   9   2    4.50    1.70
   1   9  -2    1.20    2.10
  -1  -9   2   -4.80    2.40
   1  -9  -2   -3.10    2.00
  -1  -9   2    0.60    4.20
   1  -9  -2    5.00    1.90
   1  -9  -2    1.20    1.80
  -1  -9   2    1.50    1.90
  -1  -9   2    3.10    2.30
   1  -9  -2    3.30    3.70
   1   9  -1   -0.40    1.80
  -1   9   1    3.10    1.60
  -1  -9   1    1.40    2.00
  -1  -9   1    2.50    4.30
   1  -9  -1    3.80    1.70
   1  -9  -1    3.30    1.40
   1  -9  -1    1.50    3.60
   1  -9  -1    2.10    1.80
   1  -9  -1    3.80    1.80
  -1  -9   1    2.60    2.20
   1   9   0    1.70    2.00
  -1   9   0    3.90    1.60
   1  -9   0    2.30    1.40
  -1  -9   0    0.00    2.00
   1  -9   0    2.70    3.70
   1  -9   0    3.00    1.80
  -1  -9   0    0.70    2.10
  -1  -9   0    1.50    4.30
  -1   9  -1   90.19    4.10
   1   9   1  102.09    4.80
   1  -9   1  108.09    4.50
  -1  -9  -1  106.39    4.80
   1  -9   1   93.49    4.30
  -1  -9  -1   95.59    5.00
   1  -9   1  102.79    8.80
   1  -9   1   83.99    6.40
   1  -9   1   94.99    4.60
  -1  -9  -1  103.29    8.80
   1   9   2  148.69    5.90
  -1   9  -2  148.09    5.40
   1  -9   2  132.19    6.70
  -1  -9  -2  146.99    5.80
   1  -9   2  147.99    5.90
  -1  -9  -2  141.29    5.10
  -1  -9  -2  141.59    6.20
   1  -9   2  146.59    5.80
   1  -9   2  140.49    5.50
   1  -9   2  146.09   10.20
  -1  -9  -2  148.49    9.90
  -1   9  -3   30.70    3.00
   1   9   3   25.80    3.40
   1  -9   3   27.90    3.30
   1  -9   3   26.30    3.50
  -1  -9  -3   26.00    3.30
   1  -9   3   24.30    5.70
  -1  -9  -3   21.60    5.30
  -1   9  -4   47.50    4.00
   1   9   4   46.70    4.20
  -1  -9  -4   46.80    4.10
  -1  -9  -4   42.90    6.40
   1  -9   4   38.40    6.50
   1  -9   4   46.60    4.20
   1  -9   4   47.60    5.90
   1   9   5   49.80    4.70
  -1   9  -5   50.99    3.00
   1  -9   5   47.90    6.70
  -1  -9  -5   40.50    5.80
   1  -9   5   42.00    5.10
   1  -9   5   49.40    4.60
  -1  -9  -5   46.60    4.30
   1   9   6    6.30    3.00
  -1   9  -6   15.00    2.30
   1  -9   6   10.50    3.20
   1  -9   6    6.50    4.00
   1  -9   6   11.60    5.50
  -1  -9  -6    9.80    3.30
  -1  -9  -6    9.60    4.20
  -1   9  -7    0.90    2.00
   1  -9   7    0.00    4.60
  -1  -9  -7    7.60    3.40
   1  -9   7   -0.60    2.80
  -1  -9  -7    2.10    2.80
   1  -9   7   -1.80    3.90
  -1   9  -8   14.00    2.90
   1  -9   8   11.30    3.80
  -1  -9  -8   14.30    3.70
   1  -9   8   14.20    6.00
   1  -9   8    6.60    4.50
   1  -9   9   53.79    6.00
   1  -9   9   54.79    7.60
  -1  -9  -9   56.69    6.00
   1  -9   9   56.39    8.90
  -1 -10   9   17.30    6.70
   1 -10  -9   29.90    4.50
  -1 -10   9   26.90    5.00
   1  10  -8    2.90    2.60
   1 -10  -8    0.10    2.70
  -1 -10   8    5.10    3.50
  -1 -10   8   -4.90    4.80
   1  10  -7   -2.10    2.10
  -1 -10   7    3.00    3.30
   1 -10  -7    5.10    2.70
  -1 -10   7   -3.90    3.60
   1  10  -6   -2.40    2.00
  -1 -10   6   -0.40    5.00
  -1 -10   6   -1.20    2.60
  -1 -10   6   -2.50    2.90
   1 -10  -6   -1.40    2.10
   1 -10  -6   -5.10    3.70
   1  10  -5   26.10    2.80
   1 -10  -5   22.70    3.30
  -1 -10   5   26.50    3.90
  -1 -10   5   15.90    5.90
   1 -10  -5   14.30    4.90
  -1 -10   5   27.10    4.10
   1  10  -4   65.89    4.90
  -1 -10   4   69.69    5.20
   1 -10  -4   63.09    4.40
   1 -10  -4   51.99    6.60
  -1 -10   4   63.39    8.10
  -1 -10   4   66.79    5.10
   1  10  -3   19.30    3.10
  -1 -10   3   13.90    2.80
  -1 -10   3   16.10    3.30
   1 -10  -3   13.70    4.90
  -1 -10   3   14.00    5.60
   1 -10  -3   19.60    2.80
   1  10  -2    0.20    2.20
  -1 -10   2    2.40    2.50
  -1 -10   2   -1.70    4.50
  -1 -10   2   -0.30    2.20
   1 -10  -2    0.80    4.00
   1 -10  -2    2.50    2.00
   1  10  -1   21.20    3.00
  -1 -10   1   17.10    2.80
   1 -10  -1   15.60    5.10
   1 -10  -1   17.10    2.00
  -1 -10   1   23.60    5.90
   1 -10  -1   17.60    2.50
  -1 -10   1   17.20    3.10
   1  10   0  145.69    6.10
  -1 -10   0  148.99    6.20
  -1 -10   0  136.39   10.90
   1 -10   0  148.09   10.60
   1 -10   0  144.99    5.50
   1  10   1    8.30    2.50
   1 -10   1    2.70    2.00
   1 -10   1   -0.60    1.90
  -1 -10  -1    1.90    4.70
   1 -10   1   -0.80    4.30
  -1 -10  -1    0.60    2.10
   1  10   2    0.40    2.20
  -1 -10  -2    4.30    2.20
   1 -10   2   -0.90    2.10
   1 -10   2    2.20    2.10
   1 -10   2    2.60    4.60
  -1 -10  -2   -0.40    5.00
   1  10   3    3.50    2.50
   1 -10   3    6.90    2.50
   1 -10   3    4.60    4.70
  -1 -10  -3    3.60    5.30
  -1 -10  -3    7.50    2.60
   1 -10   3    9.10    2.60
  -1 -10  -4   82.09    5.40
   1 -10   4   79.99    9.50
  -1 -10  -4   74.19    8.80
   1 -10   4   71.69    5.20
   1 -10   5   31.90    4.10
  -1 -10  -5   37.00    6.00
   1 -10   5   37.90    7.10
  -1 -10  -5   31.50    3.90
  -1 -10  -6   -2.70    3.80
   1 -10   6    2.10    2.70
   1 -10   6    0.10    4.80
  -1 -10  -6    2.00    2.90
   1 -10   7   46.10    8.00
  -1 -10  -7   47.70    5.10
   1 -10   7   54.79    5.40
   1 -10   8    4.90    3.60
  -1 -10  -8    4.70    3.30
   1 -10   8   10.00    6.00
   1 -10   9    2.30    3.70
  -1 -10  -9    2.80    3.80
   1 -10   9    2.20    5.50
  -1 -11   8   76.29    6.60
  -1 -11   8   81.79   10.60
   1 -11  -8   80.49    6.40
  -1 -11   8   88.09    7.50
   1 -11  -7   -0.50    2.50
  -1 -11   7   -6.60    5.30
  -1 -11   7   -1.70    2.80
  -1 -11   7   -2.80    3.20
   1 -11  -6   -2.80    4.60
  -1 -11   6    3.30    3.20
  -1 -11   6    1.60    2.90
   1 -11  -6    1.70    2.70
  -1 -11   6   -4.10    3.90
  -1 -11   5   63.69    5.60
  -1 -11   5   54.99    8.60
  -1 -11   5   60.89    5.60
   1 -11  -5   61.29    4.90
   1 -11  -5   68.19    8.70
  -1 -11   4    7.30    2.90
   1 -11  -4    9.80    2.80
  -1 -11   4    8.70    3.30
  -1 -11   4    2.90    5.40
   1 -11  -4    5.90    5.40
  -1 -11   3   53.99    8.00
   1 -11  -3   72.29    4.60
  -1 -11   3   68.79    5.10
  -1 -11   3   60.39    5.40
   1 -11  -3   58.29    7.50
  -1 -11   2    9.20    3.00
  -1 -11   2    7.30    2.60
   1 -11  -2    7.80    5.40
   1 -11  -2    5.30    2.40
  -1 -11   2    1.70    5.10
   1 -11  -1   31.70    3.20
  -1 -11   1   25.10    3.30
  -1 -11   1   19.00    6.20
   1 -11  -1   21.50    5.70
   1 -11   0   -0.60    4.60
   1 -11   0    1.60    2.10
  -1 -11   0   -3.30    4.90
  -1 -11   0   -1.60    2.40
   1 -11   1    1.30    3.60
   1 -11   1    0.50    2.10
   1 -11   1    2.80    2.30
  -1 -11  -1    2.10    2.30
  -1 -11  -1   -2.90    5.00
   1 -11   2  110.69    5.40
  -1 -11  -2  102.99    5.80
   1 -11   2  101.29    5.60
  -1 -11  -2   94.89   10.40
   1 -11   2   94.99   10.40
  -1 -11  -3   35.50    4.00
   1 -11   3   35.20    3.70
   1 -11   3   32.00    3.80
  -1 -11  -3   27.10    6.60
   1 -11   3   30.30    6.70
  -1 -11  -4   30.70    4.00
   1 -11   4   30.20    6.90
  -1 -11  -4   33.60    6.70
   1 -11   4   25.80    3.70
   1 -11   4   25.80    3.60
   1 -11   5   -2.70    4.80
  -1 -11  -5   -0.70    2.80
   1 -11   5   -0.90    2.70
  -1 -11  -5   -1.70    5.00
   1 -11   6    7.30    5.40
  -1 -11  -6    0.30    2.80
   1 -11   6    6.80    3.30
  -1 -11  -6    3.80    4.60
   1 -11   7   10.20    3.80
  -1 -11  -7    5.20    3.20
   1 -11   7    4.90    6.00
   1 -11   8   31.40    4.90
   1 -11   8   28.80    7.70
  -1 -11  -8   30.60    4.70
  -1 -12   7   -6.40    5.70
  -1 -12   7   -3.70    3.00
  -1 -12   7    1.10    3.40
  -1 -12   6   -0.80    6.20
  -1 -12   6   12.20    3.50
  -1 -12   6   10.10    3.70
   1 -12  -6   17.00    5.00
  -1 -12   5    2.20    2.90
  -1 -12   5    0.30    2.90
  -1 -12   5   -4.10    5.60
   1 -12  -5    4.40    3.00
   1 -12  -5   -9.90    5.30
   1 -12  -4    5.70    2.70
  -1 -12   4   -4.70    5.50
   1 -12  -4   -8.90    4.80
  -1 -12   4    8.20    3.30
  -1 -12   4    3.40    2.80
   1 -12  -3    2.00    2.40
  -1 -12   3    5.20    3.20
  -1 -12   3    4.20    2.90
   1 -12  -3   -2.80    4.90
  -1 -12   3   -2.60    5.70
  -1 -12   2   -0.20    2.50
   1 -12  -2    4.00    2.30
  -1 -12   2   -1.50    5.60
  -1 -12   2    3.50    2.80
   1 -12  -2   -2.70    4.90
   1 -12  -1   -0.40    5.30
   1 -12  -1    2.60    2.40
  -1 -12   1   -5.20    5.20
  -1 -12   1    0.80    2.40
   1 -12   0   22.60    3.20
  -1 -12   0   22.20    7.10
   1 -12   0   26.00    6.50
  -1 -12   0   28.10    3.60
   1 -12   1   35.30    7.30
   1 -12   1   49.99    4.30
  -1 -12  -1   53.19    4.60
  -1 -12  -1   40.90    7.80
   1 -12   2   -0.90    2.40
  -1 -12  -2   -3.30    5.30
  -1 -12  -2    4.60    2.90
   1 -12   2    1.40    5.40
   1 -12   2    3.30    2.30
   1 -12   3   17.40    6.70
  -1 -12  -3    8.70    6.40
  -1 -12  -3   28.70    4.00
   1 -12   3   22.30    3.50
   1 -12   3   23.20    3.60
   1 -12   4   73.89    5.60
   1 -12   4   76.19    9.90
  -1 -12  -4   81.49    5.90
   1 -12   4   68.69    5.70
  -1 -12  -4   59.89    8.50
   1 -12   5   21.90    3.70
  -1 -12  -5    8.20    5.70
   1 -12   5   22.10    4.00
  -1 -12  -5   17.40    3.80
   1 -12   5   20.30    6.90
   1 -12   6    6.30    6.10
  -1 -12  -6   -0.10    3.10
   1 -12   6    8.90    3.60
   1 -12   6    6.70    3.20
   1 -12   7   -2.00    3.10
   1 -12   7   -1.70    5.80
  -1 -12  -7   -2.50    3.00
  -1 -13   6   12.30    3.80
  -1 -13   6    0.30    6.90
  -1 -13   6   13.00    4.10
  -1 -13   5  -10.90    5.50
  -1 -13   5    5.40    3.40
  -1 -13   5   -0.10    3.00
  -1 -13   4    1.40    3.10
   1 -13  -4  -15.10    5.20
  -1 -13   4    4.00    3.30
  -1 -13   4   -7.80    5.60
  -1 -13   3    2.00    5.30
   1 -13  -3   -1.50    5.80
  -1 -13   3    6.20    3.30
  -1 -13   3    9.20    3.20
  -1 -13   2   28.10    8.00
   1 -13  -2   25.00    7.40
  -1 -13   2   43.00    4.50
   1 -13  -1   -8.80    5.10
  -1 -13   1   -1.70    6.20
  -1 -13   1    3.60    2.70
  -1 -13   0   15.10    7.10
  -1 -13   0   24.60    3.90
   1 -13   0   15.40    6.80
  -1 -13  -1    1.90    6.30
  -1 -13  -1   10.80    3.40
   1 -13   1    3.00    6.00
  -1 -13  -2   96.79    6.40
  -1 -13  -2   89.89   10.70
   1 -13   2  106.59   10.80
  -1 -13  -3   -5.40    2.60
   1 -13   3    0.40    2.60
  -1 -13  -3   -8.10    6.00
   1 -13   3    2.00    6.00
   1 -13   4   31.70    7.90
  -1 -13  -4   33.10    4.40
   1 -13   4   33.90    4.40
  -1 -13  -4    9.70    6.80
  -1 -13  -5  -11.10    4.90
   1 -13   5   -0.70    4.60
  -1 -13  -5    3.70    3.30
   1 -13   5    2.70    3.00
  -1 -14   4   -8.70    6.70
   1 -14  -4  -14.00    6.10
  -1 -14   4    2.30    3.40
  -1 -14   3  -10.70    6.60
   1 -14  -2   -9.70    6.90
  -1 -14   2   -1.00    5.40
   1 -14  -1   10.30    7.30
  -1 -14   1    3.70    7.40
   1 -14   0   -2.00    6.50
  -1 -14   0   -1.60    7.10
   1 -14   1    1.80    6.70
  -1 -14  -1   -5.80    6.80
  -1 -14  -2   -7.00    6.90
   1 -14   2   -0.20    6.50
   1 -14   3   31.00    8.70
  -1 -14  -3   17.40    9.10
   1 -14   3   38.70    4.50
   2   0 -13    2.50    3.70
  -2   0  13    0.90    4.20
  -2   0  12  312.87   16.90
  -2   0  12  312.27   12.70
   2   0 -12  283.67   11.30
  -2   0  11    6.80    3.80
  -2   0  11    1.00    4.50
   2   0 -11   -2.80    3.00
  -2   0  10 1011.40   24.60
  -2   0  10  986.30   29.20
   2   0 -10  969.60   23.40
  -2   0  10 1039.40   22.70
  -2   0   9   -1.10    2.80
  -2   0   9   -0.70    4.10
  -2   0   9   -1.40    1.80
   2   0  -9   -1.60    2.50
  -2   0   8    1.30    2.60
   2   0  -8    3.00    2.30
  -2   0   8    1.90    2.90
  -2   0   8    1.80    1.60
  -2   0   7   -0.50    1.40
  -2   0   7   -0.70    3.10
   2   0  -7   -1.40    2.00
  -2   0   7   -0.60    2.10
  -2   0   6  212.28    6.20
   2   0  -6  206.68    6.40
  -2   0   6  215.58    9.70
  -2   0   6  216.68    7.00
   2   0  -5   -0.50    1.60
  -2   0   5   -4.20    1.70
  -2   0   5   -0.80    1.10
   2   0  -5    0.20    1.60
  -2   0   5    0.40    1.50
  -2   0   5   -2.10    2.70
  -2   0   4 1418.56   27.30
  -2   0   4 1424.06   28.10
  -2   0   4 1440.76   27.60
   2   0  -4 1458.95   28.10
   2   0  -4 1400.76   27.70
   2   0  -3   -0.50    1.30
   2   0  -3    0.90    2.00
  -2   0   3    1.00    1.20
  -2   0   3    1.50    1.10
   2   0  -3   -0.70    1.40
  -2   0   3   -1.30    1.40
   2   0  -3   -0.20    1.00
  -2   0   2  426.66    8.90
   2   0  -2  424.26    9.10
   2   0  -2  459.35    9.40
  -2   0   2  446.26    9.40
   2   0  -2  422.36    8.90
  -2   0   2  443.36    9.20
  -2   0   2  451.75    9.00
   2   0  -1   -0.10    0.80
  -2   0   1   -0.30    0.80
  -2   0   1    0.10    1.00
  -2   0   1   -3.30    1.30
  -2   0   1    0.40    0.90
   2   0  -1   -1.40    1.20
   2   0  -1    0.00    0.70
   2   0  -1   -1.10    0.80
   2   0  -1   -1.90    1.30
   2   0  -1    1.60    0.90
  -2   0   1    0.20    0.80
  -2   0   1    0.00    0.40
   2   0   0   63.69    2.20
   2   0   0   63.29    3.60
  -2   0   0   62.49    3.50
  -2   0   0   65.49    2.20
  -2   0   0   62.79    2.10
   2   0   0   64.39    2.30
   2   0   0   58.19    3.30
   2   0   0   67.49    2.10
  -2   0   0   63.19    2.20
  -2   0  -1   -0.30    1.30
  -2   0  -1    0.80    1.40
  -2   0  -1    0.10    0.60
  -2   0  -1   -1.40    1.10
   2   0   1    2.60    1.40
   2   0   1   -1.40    1.50
   2   0   1    0.10    1.40
  -2   0  -2    1.90    1.90
   2   0   2    4.90    2.20
   2   0   2    3.70    2.40
   2   0   2    1.30    1.30
  -2   0  -2   -0.30    1.00
  -2   0  -2   -0.10    1.30
  -2   0  -2    0.30    0.80
   2   0   2    1.60    1.60
   2   0   3    0.70    2.10
  -2   0  -3   -0.80    1.40
   2   0   3   -2.50    1.70
  -2   0  -3   -0.90    0.70
  -2   0  -3   -1.20    1.20
   2   0   3   -0.70    2.60
  -2   0  -3   -1.40    1.80
   2   0   3   -0.90    1.20
   2   0   4 5834.72  108.59
   2   0   4 5835.82  110.69
   2   0   4 5813.22  111.79
  -2   0  -4 5789.42  107.89
   2   0   5   -1.80    2.10
  -2   0  -5    1.80    1.90
   2   0   5   -2.00    2.50
   2   0   5    0.30    2.20
  -2   0  -5   -2.40    2.60
  -2   0  -6  249.88    8.00
   2   0   6  256.07    8.80
   2   0   6  258.27   12.00
   2   0   7    2.70    2.70
   2   0   7   -1.80    4.40
  -2   0  -7   -0.50    2.30
   2   0   8   -5.40    2.70
   2   0   8    1.70    4.80
  -2   0  -8   -2.10    2.50
   2   0   9   -2.90    5.00
  -2   0  -9    3.00    2.90
   2   0   9   -0.30    3.20
   2   0  10   57.89    6.50
   2   0  10   55.99    8.50
  -2   0 -10   53.69    5.50
   2   0  11   -1.00    5.60
   2   0  11    3.60    4.10
  -2   0 -11   -3.80    3.10
   2   0  12    8.70    4.80
   2   0  12    2.90    6.40
  -2   0 -12   11.20    4.00
   2   1 -13   14.60    4.70
  -2   1  13    9.30    4.50
   2  -1 -13   11.50    4.10
  -2  -1  13   10.00    4.50
  -2   1  12    3.00    3.80
   2   1 -12    2.50    3.40
  -2  -1  12    5.30    4.00
  -2  -1  12    5.00    5.00
   2  -1 -12    3.90    3.40
  -2   1  11   13.80    4.20
  -2   1  11   23.10    6.20
   2   1 -11   12.70    3.70
  -2  -1  11   16.70    5.70
  -2  -1  11   20.10    4.50
   2  -1 -11   17.60    3.90
  -2   1  10   -1.40    3.20
   2   1 -10    3.20    3.00
  -2   1  10    8.00    4.70
   2  -1 -10    0.50    2.70
  -2  -1  10    1.50    4.50
  -2  -1  10    5.20    3.60
  -2  -1  10    1.70    2.40
  -2   1   9   12.80    2.30
   2   1  -9   12.20    3.10
  -2   1   9    9.60    1.90
  -2   1   9   12.30    4.80
  -2   1   9   10.50    3.40
  -2  -1   9    7.80    4.70
   2  -1  -9    9.10    3.00
  -2  -1   9   11.50    2.70
  -2  -1   9    9.40    3.00
  -2   1   8  246.78    8.80
  -2   1   8  253.17    6.90
  -2   1   8  254.97   11.70
  -2   1   8  250.07    6.90
   2   1  -8  242.98    8.30
  -2  -1   8  244.38   12.00
   2  -1  -8  250.97    8.30
  -2  -1   8  243.78    8.50
  -2  -1   8  243.78    8.90
   2   1  -7    6.60    2.40
  -2   1   7    7.20    1.30
  -2   1   7   13.00    2.70
  -2   1   7    9.40    3.10
  -2  -1   7    5.20    2.00
  -2  -1   7    8.60    2.80
  -2  -1   7    5.90    2.90
   2  -1  -7    8.00    2.30
  -2   1   6   75.79    2.80
  -2   1   6   74.29    4.30
  -2   1   6   70.89    6.50
   2   1  -6   75.09    4.10
   2  -1  -6   70.59    4.10
  -2  -1   6   76.39    4.50
   2  -1  -6   67.79    3.90
  -2  -1   6   70.59    6.40
  -2  -1   6   76.69    4.40
  -2   1   5   25.20    1.40
   2   1  -5   23.70    2.50
   2   1  -5   19.60    3.60
  -2   1   5   25.40    2.70
   2   1  -5   25.30    2.50
  -2   1   5   17.80    3.10
   2  -1  -5   24.40    2.50
  -2  -1   5   23.60    2.90
  -2  -1   5   19.00    3.60
  -2  -1   5   24.70    2.60
  -2  -1   5   27.50    3.00
   2  -1  -5   26.70    2.50
  -2   1   4    5.60    1.40
  -2   1   4    4.30    1.70
   2   1  -4    6.10    1.90
   2   1  -4    5.90    1.80
  -2  -1   4    5.40    1.60
   2  -1  -4    6.30    1.60
  -2  -1   4    7.10    2.00
   2  -1  -4    7.10    1.70
  -2  -1   4    3.20    2.50
   2   1  -3 1211.18   23.80
  -2   1   3 1215.18   23.70
   2   1  -3 1224.78   25.40
   2   1  -3 1221.98   24.10
  -2   1   3 1232.88   23.30
   2   1  -3 1227.48   24.40
  -2  -1   3 1221.48   23.70
  -2  -1   3 1213.38   24.40
  -2  -1   3 1211.58   24.10
   2  -1  -3 1255.07   23.50
   2  -1  -3 1252.97   23.80
  -2   1   2 4919.11   91.29
   2   1  -2 4759.52   93.29
  -2   1   2 4880.21   90.79
   2   1  -2 4991.70   95.19
   2   1  -2 4843.22   91.19
  -2   1   2 4982.10   91.39
   2   1  -2 5006.70   99.39
  -2  -1   2 4700.43   91.59
  -2  -1   2 4814.42   91.19
   2  -1  -2 4831.22   92.09
   2  -1  -2 4921.51   92.19
  -2  -1   2 4967.30   93.99
  -2  -1   2 4815.72   92.69
   2   1  -1 1278.47   24.70
  -2   1   1 1238.48   23.30
   2   1  -1 1225.58   23.50
   2   1  -1 1236.28   24.70
   2   1  -1 1239.38   23.50
   2   1  -1 1211.68   23.30
  -2  -1   1 1202.28   23.50
  -2  -1   1 1240.18   24.70
  -2  -1   1 1246.08   23.30
  -2  -1   1 1259.57   23.30
   2  -1  -1 1199.48   22.80
  -2  -1   1 1223.78   24.50
  -2  -1   1 1220.98   23.50
   2  -1  -1 1273.07   22.80
   2  -1  -1 1211.58   22.90
   2   1   0    8.70    2.20
  -2   1   0    4.00    0.50
  -2   1   0    4.70    0.80
   2   1   0    1.10    1.40
   2   1   0    2.20    1.40
  -2   1   0    2.90    1.50
   2   1   0    5.00    1.30
  -2   1   0    4.50    0.50
   2  -1   0    3.40    0.90
   2  -1   0    2.70    1.40
  -2  -1   0    2.80    2.30
  -2  -1   0   -0.10    1.30
   2  -1   0    0.90    1.70
   2  -1   0    4.20    0.70
  -2  -1   0    5.10    1.20
  -2  -1   0    3.50    1.40
   2  -1   0    4.60    0.70
  -2  -1   0    4.50    1.20
   2   1   1  867.71   18.80
   2   1   1  874.81   18.70
  -2   1  -1  877.81   17.00
  -2   1  -1  872.21   18.80
  -2   1  -1  870.21   16.70
  -2   1  -1  879.61   18.20
   2   1   1  900.31   19.50
   2   1   1  909.71   17.60
  -2  -1  -1  886.91   19.40
   2  -1   1  851.51   17.00
   2  -1   1  887.11   18.30
  -2  -1  -1  845.32   18.70
  -2  -1  -1  854.51   18.50
   2  -1   1  856.71   16.80
  -2  -1  -1  870.81   17.40
  -2  -1  -1  881.01   17.20
   2  -1   1  882.51   19.00
  -2   1  -2  206.48    5.10
   2   1   2  196.88    6.70
   2   1   2  201.08    7.40
  -2   1  -2  209.28    6.50
   2   1   2  207.88    5.90
   2   1   2  204.48    7.30
   2  -1   2  188.78    5.50
  -2  -1  -2  204.68    7.10
  -2  -1  -2  204.18    5.50
  -2  -1  -2  203.08    7.50
  -2  -1  -2  206.08    5.80
   2  -1   2  204.18    6.70
   2  -1   2  201.58    7.10
   2  -1   2  201.18    5.20
  -2   1  -3  346.87    9.70
  -2   1  -3  344.77    8.10
   2   1   3  333.07    9.50
   2   1   3  352.46   11.00
  -2   1  -3  336.77   10.50
   2   1   3  338.57    8.80
   2   1   3  330.57   10.80
  -2  -1  -3  348.77   10.60
  -2  -1  -3  329.97    8.20
   2  -1   3  329.17    8.50
   2  -1   3  341.37    9.70
   2  -1   3  332.27    8.10
   2  -1   3  346.07   11.00
  -2  -1  -3  337.67    8.70
  -2   1  -4  634.54   15.70
   2   1   4  636.94   17.20
   2   1   4  661.03   17.80
   2   1   4  626.04   14.60
  -2   1  -4  619.24   13.80
   2  -1   4  627.44   14.50
  -2  -1  -4  620.84   17.00
   2  -1   4  645.54   17.60
   2  -1   4  619.24   15.70
  -2  -1  -4  617.54   14.00
  -2   1  -5    0.90    1.70
   2   1   5    2.90    1.90
   2   1   5   -1.00    1.90
  -2   1  -5   -4.20    2.10
   2   1   5    0.50    3.40
   2  -1   5    1.50    1.70
  -2  -1  -5    2.30    1.90
   2  -1   5   -1.30    3.40
   2   1   6  141.69    6.20
  -2   1  -6  137.39    5.60
   2   1   6  134.69    9.40
   2  -1   6  138.89    9.50
   2  -1   6  143.49    6.40
  -2  -1  -6  141.79    5.90
  -2   1  -7    3.40    2.50
   2   1   7    2.30    2.90
   2   1   7   -0.70    4.30
   2  -1   7    3.00    4.50
  -2  -1  -7    2.10    2.50
   2  -1   7    0.30    2.50
  -2   1  -8  189.88    7.70
   2   1   8  209.28   13.00
   2   1   8  214.28    8.70
   2  -1   8  198.48   12.80
  -2  -1  -8  205.88    8.10
   2  -1   8  184.78    8.60
   2   1   9   -1.00    3.20
   2   1   9   -0.60    5.00
  -2   1  -9    0.80    2.70
   2  -1   9   -1.80    3.80
  -2  -1  -9    0.80    2.90
   2  -1   9   -3.20    3.20
  -2   1 -10    2.20    3.30
   2   1  10    0.00    3.50
   2   1  10   -2.80    5.20
   2  -1  10    1.00    4.20
  -2  -1 -10    1.10    3.10
   2  -1  10   -4.20    3.20
  -2   1 -11    5.90    3.60
   2   1  11   -0.60    5.80
   2   1  11   -0.70    3.90
   2  -1  11   10.70    4.40
  -2  -1 -11    3.10    3.40
   2  -1  11    4.60    5.70
  -2   1 -12   57.69    6.20
   2   1  12   58.89    7.40
   2   1  12   41.40    8.70
  -2  -1 -12   48.00    5.90
   2  -1  12   46.50    8.80
   2  -1  12   47.20    6.90
  -2   2  13   -1.30    3.80
   2   2 -13    1.10    3.60
  -2  -2  13    1.30    4.10
   2  -2 -13   -2.60    3.30
   2   2 -12    5.80    3.60
  -2   2  12    8.30    4.20
   2  -2 -12    5.70    3.60
  -2  -2  12    6.20    4.90
  -2  -2  12    6.40    4.10
  -2   2  11   18.20    4.40
   2   2 -11   14.50    3.80
  -2  -2  11   16.90    4.30
  -2  -2  11   18.80    5.70
   2  -2 -11   18.40    3.90
  -2  -2  11   12.20    4.20
  -2   2  10    5.40    3.30
  -2   2  10    3.10    4.40
   2   2 -10    3.60    3.10
   2  -2 -10   -0.60    2.70
  -2  -2  10    3.20    2.90
  -2  -2  10    2.30    3.60
  -2  -2  10    6.10    3.60
  -2   2   9  477.45   13.70
  -2   2   9  489.65   18.30
   2   2  -9  457.15   13.10
  -2   2   9  466.85   10.30
  -2  -2   9  458.55   14.00
  -2  -2   9  474.05   14.20
   2  -2  -9  469.15   13.00
  -2  -2   9  455.65   17.50
  -2   2   8    7.60    1.50
  -2   2   8    9.60    4.20
  -2   2   8   11.00    3.10
   2   2  -8   13.10    2.90
   2  -2  -8   14.10    2.80
  -2  -2   8    6.50    4.00
  -2  -2   8   10.60    2.90
  -2  -2   8   12.50    3.40
  -2   2   7   -1.70    0.90
  -2   2   7    1.60    3.30
   2   2  -7   -2.20    2.00
  -2   2   7   -1.60    2.10
  -2  -2   7    0.80    2.10
  -2  -2   7    1.60    3.20
   2  -2  -7    1.50    2.10
  -2  -2   7    2.10    2.40
  -2   2   6   33.80    3.20
  -2   2   6   28.00    1.10
  -2   2   6   30.90    3.00
   2   2  -6   27.50    2.90
  -2  -2   6   25.70    3.20
  -2  -2   6   31.10    3.40
   2  -2  -6   30.40    3.00
   2  -2  -6   30.40    2.80
  -2  -2   6   23.80    4.00
   2   2  -5    7.40    2.80
  -2   2   5    8.80    2.00
  -2   2   5    1.60    1.10
   2   2  -5    6.90    2.00
  -2  -2   5    7.80    2.90
  -2  -2   5    8.20    2.30
  -2  -2   5   11.10    2.40
   2  -2  -5    7.20    1.90
   2  -2  -5    6.40    1.80
   2   2  -4 3506.15   67.89
   2   2  -4 3673.23   67.29
  -2   2   4 3566.44   65.99
  -2   2   4 3659.13   66.69
   2   2  -4 3636.14   66.69
   2  -2  -4 3448.16   66.19
   2  -2  -4 3513.55   69.39
  -2  -2   4 3550.94   67.19
  -2  -2   4 3517.45   68.79
  -2  -2   4 3592.34   68.19
   2  -2  -4 3551.34   66.59
   2   2  -3 1460.55   29.70
   2   2  -3 1477.35   28.70
   2   2  -3 1486.55   28.30
  -2   2   3 1455.65   27.50
   2   2  -3 1452.45   29.60
  -2   2   3 1474.85   28.00
   2   2  -3 1476.15   29.10
  -2  -2   3 1477.95   28.80
   2  -2  -3 1448.96   27.70
   2  -2  -3 1458.25   27.80
  -2  -2   3 1519.45   29.90
   2  -2  -3 1425.06   28.00
  -2   2   2 9394.06  172.58
   2   2  -2 9133.19  181.98
   2   2  -2 9283.87  181.78
   2   2  -2 9336.77  174.48
   2   2  -2 9218.78  175.78
   2   2  -2 9093.79  176.28
  -2  -2   2 9255.67  175.38
   2  -2  -2 9182.48  171.88
  -2  -2   2 9999.00  177.98
  -2  -2   2 9073.69  181.98
  -2  -2   2 9338.87  177.28
   2  -2  -2 9315.27  173.38
   2   2  -1   11.30    1.60
   2   2  -1   12.90    2.10
   2   2  -1   13.80    1.60
   2   2  -1   11.60    1.60
   2   2  -1   13.00    2.10
   2   2  -1   13.00    1.90
  -2  -2   1   11.40    1.60
  -2  -2   1   12.40    1.80
   2  -2  -1   10.70    0.60
  -2  -2   1    9.70    2.00
  -2  -2   1   11.40    1.80
  -2  -2   1   16.60    2.90
   2   2   0   14.60    2.60
   2   2   0   10.90    1.70
  -2   2   0   12.20    0.90
   2   2   0   15.60    1.60
   2   2   0   15.30    2.40
   2   2   0   13.70    1.60
   2   2   0   10.20    1.60
  -2  -2   0    9.60    1.50
  -2  -2   0   13.30    2.80
   2  -2   0   12.20    1.00
   2  -2   0    6.70    1.90
  -2  -2   0   17.20    2.50
  -2  -2   0   10.60    1.60
  -2  -2   0   12.70    1.80
  -2   2  -1  175.18    5.20
   2   2   1  175.88    5.80
  -2   2  -1  172.18    6.00
   2   2   1  173.88    5.20
  -2   2  -1  178.08    3.90
   2   2   1  193.18    7.40
   2   2   1  172.78    6.10
  -2   2  -1  176.88    4.30
   2   2   1  178.18    4.80
   2  -2   1  169.18    5.20
  -2  -2  -1  171.68    5.60
  -2  -2  -1  172.98    4.70
  -2  -2  -1  182.98    5.20
   2  -2   1  173.48    4.10
   2  -2   1  171.08    6.30
   2  -2   1  166.48    4.40
  -2  -2  -1  178.78    6.60
   2   2   2    0.80    1.40
  -2   2  -2   -1.40    0.90
  -2   2  -2    1.50    1.20
   2   2   2   -0.90    2.30
  -2   2  -2    0.80    1.10
   2   2   2    2.60    2.20
  -2   2  -2    1.90    1.70
   2   2   2    2.40    2.00
   2   2   2   -0.50    1.00
  -2  -2  -2   -0.90    1.70
  -2  -2  -2    0.80    1.20
  -2  -2  -2   -3.60    1.30
  -2  -2  -2    0.20    1.90
   2  -2   2    0.30    1.20
  -2  -2  -2    0.40    1.70
   2  -2   2   -1.40    1.40
   2  -2   2    0.50    2.20
   2  -2   2    2.00    1.40
   2   2   3  206.08    8.90
  -2   2  -3  206.48    7.90
   2   2   3  222.48    6.60
  -2   2  -3  207.48    6.50
   2   2   3  199.28    5.80
   2   2   3  190.98    7.00
  -2   2  -3  207.18    5.50
   2   2   3  205.88    8.30
  -2   2  -3  206.68    6.00
   2  -2   3  202.88    5.60
  -2  -2  -3  206.08    6.40
   2  -2   3  208.18    6.60
  -2  -2  -3  197.38    6.00
   2  -2   3  210.08    6.10
  -2  -2  -3  201.88    7.90
  -2  -2  -3  205.58    8.80
   2  -2   3  203.88    8.40
   2   2   4  113.09    7.50
   2   2   4  117.19    5.00
  -2   2  -4  118.59    4.40
   2   2   4  121.09    7.60
  -2   2  -4  119.19    5.30
   2  -2   4  123.59    6.90
   2  -2   4  111.69    4.90
  -2  -2  -4  119.29    4.80
   2  -2   4  120.39    5.50
  -2   2  -5   70.29    3.80
   2   2   5   65.89    4.80
  -2   2  -5   58.49    4.50
   2   2   5   71.39    4.50
   2   2   5   72.59    7.10
   2  -2   5   72.29    7.00
   2  -2   5   67.19    4.30
  -2  -2  -5   67.79    3.70
   2   2   6    4.60    3.20
  -2   2  -6    2.30    2.40
  -2   2  -6   11.70    2.50
   2   2   6   10.20    2.90
  -2  -2  -6    9.00    2.60
   2  -2   6   10.90    3.60
   2  -2   6   10.00    2.90
   2   2   7    7.00    3.20
   2   2   7    2.50    4.30
  -2   2  -7    6.80    2.60
   2  -2   7    9.70    4.90
   2  -2   7    8.50    2.70
  -2  -2  -7   11.90    3.00
   2   2   8    1.20    2.90
   2   2   8    3.60    4.00
  -2   2  -8    1.30    2.60
  -2  -2  -8    2.50    2.90
   2  -2   8    2.60    4.90
   2  -2   8    0.30    3.10
   2   2   9   12.40    4.10
  -2   2  -9    8.20    3.20
   2   2   9    8.90    5.40
  -2  -2  -9   12.90    3.40
   2  -2   9    6.90    5.70
   2  -2   9   12.00    3.80
   2   2  10   23.90    4.90
   2   2  10   26.90    6.90
  -2   2 -10   28.00    4.30
  -2  -2 -10   31.90    4.70
   2  -2  10   25.10    4.90
   2  -2  10   18.30    6.70
  -2   2 -11    9.80    4.00
   2   2  11    8.50    6.30
   2   2  11   13.60    4.60
   2  -2  11   11.90    6.60
   2  -2  11   18.60    5.00
  -2  -2 -11   14.20    4.20
   2   2  12    9.40    4.90
  -2   2 -12   14.20    4.20
   2   2  12   10.80    6.80
  -2  -2 -12   13.40    4.20
   2  -2  12   13.40    5.10
   2  -2  12   11.70    7.30
   2   3 -13   -1.10    3.50
  -2   3  13   -4.50    3.90
  -2  -3  13   -1.20    4.20
   2  -3 -13   -3.10    3.60
  -2  -3  13    8.40    5.10
  -2   3  12    9.00    4.20
   2   3 -12    5.60    3.50
  -2  -3  12   13.30    5.60
  -2  -3  12   10.80    4.40
   2  -3 -12    9.70    3.70
   2   3 -11   73.19    6.20
  -2   3  11   84.79    6.80
  -2  -3  11   86.19   10.00
  -2  -3  11   78.19    7.10
  -2  -3  11   65.99    6.70
   2  -3 -11   73.19    6.20
  -2   3  10   13.90    3.80
   2   3 -10    8.50    3.30
  -2  -3  10   10.90    3.40
  -2  -3  10   10.50    3.60
  -2  -3  10   10.80    4.90
   2  -3 -10   11.80    3.30
   2   3  -9  117.29    6.30
  -2   3   9  115.29    6.70
   2  -3  -9  103.59    6.00
  -2  -3   9  114.79    7.00
  -2  -3   9  121.19    9.70
  -2  -3   9  108.49    7.40
   2   3  -8   39.10    3.90
  -2   3   8   41.40    4.30
   2   3  -8   47.30    4.40
   2  -3  -8   39.00    3.80
  -2  -3   8   33.60    4.40
  -2  -3   8   36.40    5.50
  -2  -3   8   39.30    4.40
  -2   3   7   74.89    4.60
  -2   3   7   72.69    1.90
   2   3  -7   78.29    4.60
   2  -3  -7   74.29    4.30
  -2  -3   7   74.09    5.50
  -2  -3   7   79.49    7.00
  -2  -3   7   78.79    4.80
   2   3  -6  124.59    5.20
  -2   3   6  126.09    4.40
  -2   3   6  119.99    2.90
  -2   3   6  118.19    5.20
   2  -3  -6  125.49    5.10
   2  -3  -6  125.79    4.90
  -2  -3   6  132.79    6.60
  -2  -3   6  121.89    7.40
  -2  -3   6  121.49    5.70
   2   3  -5   13.70    3.10
   2   3  -5   16.50    2.30
  -2   3   5   15.70    2.20
  -2   3   5   15.20    1.80
  -2  -3   5   15.50    2.70
   2  -3  -5   14.60    2.00
  -2  -3   5   12.70    3.30
  -2  -3   5   13.90    2.90
   2  -3  -5   15.30    2.20
   2   3  -4  201.78    6.00
   2   3  -4  191.28    6.20
  -2   3   4  197.88    5.60
   2   3  -4  198.98    7.30
  -2   3   4  197.98    5.00
   2   3  -4  199.48    7.20
   2   3  -4  196.78    5.90
   2  -3  -4  202.58    5.40
   2  -3  -4  204.18    5.20
  -2  -3   4  206.78    7.60
   2  -3  -4  204.28    5.70
   2  -3  -4  195.98    8.00
  -2  -3   4  200.68    7.70
  -2  -3   4  189.28    6.30
   2   3  -3   48.10    2.90
   2   3  -3   47.90    3.10
  -2   3   3   55.69    1.90
   2   3  -3   51.19    3.70
   2   3  -3   49.90    4.10
   2   3  -3   52.09    3.10
  -2   3   3   51.89    2.40
   2  -3  -3   51.29    2.50
   2  -3  -3   55.59    2.30
  -2  -3   3   52.19    4.50
   2  -3  -3   49.40    2.80
  -2  -3   3   58.29    3.40
  -2   3   2 1093.59   20.60
   2   3  -2 1076.49   21.50
   2   3  -2 1094.29   21.90
   2   3  -2 1103.69   23.70
   2   3  -2 1127.59   22.60
   2   3  -2 1108.59   21.90
   2   3  -2 1113.29   21.60
  -2  -3   2 1107.79   23.70
  -2  -3   2 1061.89   21.50
   2  -3  -2 1097.09   20.70
   2  -3  -2 1090.49   22.20
  -2  -3   2 1057.99   21.90
  -2  -3   2 1093.29   21.60
  -2  -3   2 1117.99   22.40
   2  -3  -2 1086.79   20.40
   2   3  -1    4.90    1.90
   2   3  -1    4.90    1.40
   2   3  -1    0.00    1.00
   2   3  -1    7.60    1.50
   2   3  -1    2.60    1.30
  -2  -3   1    4.30    1.70
  -2  -3   1    1.70    1.20
  -2  -3   1    4.30    1.50
   2  -3  -1    4.00    0.50
  -2  -3   1    5.90    1.70
  -2  -3   1    2.40    1.30
  -2  -3   1    5.30    2.60
  -2   3   0  372.56    7.30
   2   3   0  394.86   10.90
   2   3   0  377.76   10.30
  -2   3   0  367.26    7.20
   2   3   0  375.26    8.40
   2   3   0  363.46    8.70
   2   3   0  382.76    8.40
  -2  -3   0  374.46    8.40
   2  -3   0  374.86    7.40
  -2  -3   0  387.06    8.50
   2  -3   0  369.06    9.50
  -2  -3   0  381.76   10.60
  -2  -3   0  371.76    8.80
  -2  -3   0  375.96    8.40
  -2  -3   0  387.46   10.80
   2   3   1   24.20    2.30
   2   3   1   18.40    3.10
   2   3   1   22.20    3.10
   2   3   1   23.60    3.00
  -2   3  -1   24.00    3.00
  -2   3  -1   22.30    1.60
   2   3   1   21.60    1.90
   2  -3   1   23.70    1.80
   2  -3   1   17.10    2.40
  -2  -3  -1   22.60    2.20
   2  -3   1   25.30    2.40
  -2  -3  -1   19.80    2.00
  -2  -3  -1   23.10    2.80
  -2  -3  -1   18.00    3.00
   2  -3   1   22.00    1.50
  -2  -3  -1   19.10    3.00
   2   3   2   50.29    3.30
   2   3   2   44.50    4.40
   2   3   2   42.70    5.30
   2   3   2   28.30    3.70
  -2   3  -2   48.10    2.10
  -2   3  -2   41.00    3.70
  -2  -3  -2   43.80    2.90
   2  -3   2   40.80    2.70
   2  -3   2   43.30    2.30
   2  -3   2   39.60    2.60
   2  -3   2   38.80    4.10
  -2  -3  -2   45.60    3.10
  -2  -3  -2   46.90    3.60
  -2  -3  -2   45.30    4.30
   2   3   3  160.18    5.80
   2   3   3  149.79    5.10
  -2   3  -3  155.48    5.00
  -2   3  -3  159.88    6.90
   2   3   3  150.18    7.30
   2   3   3  162.98    8.50
  -2   3  -3  161.08    4.60
  -2  -3  -3  150.78    5.60
   2  -3   3  167.68    5.30
   2  -3   3  158.98    5.40
  -2  -3  -3  155.58    5.30
   2  -3   3  156.28    4.80
  -2  -3  -3  160.68    7.00
   2  -3   3  167.28    7.60
  -2  -3  -3  158.58    6.70
  -2   3  -4   65.59    3.60
   2   3   4   68.39    6.60
   2   3   4   64.29    5.00
  -2   3  -4   66.09    3.40
   2   3   4   58.79    5.60
   2   3   4   54.49    4.00
   2  -3   4   64.69    3.80
   2  -3   4   66.59    4.10
   2  -3   4   73.29    6.40
  -2  -3  -4   70.19    3.90
   2   3   5  310.27    9.50
   2   3   5  320.37   10.60
  -2   3  -5  322.27    9.00
  -2   3  -5  308.57    8.30
   2   3   5  307.37   12.10
   2  -3   5  304.77    9.20
   2  -3   5  302.87   12.10
  -2  -3  -5  298.97    8.80
   2   3   6  204.58   10.90
  -2   3  -6  203.68    6.90
   2   3   6  207.78    8.00
  -2   3  -6  212.18    7.60
   2  -3   6  223.98    8.00
   2  -3   6  203.48   11.10
  -2  -3  -6  196.98    7.30
  -2   3  -7   -4.50    2.00
   2   3   7   -3.50    4.00
   2   3   7    4.40    3.10
  -2   3  -7   -0.10    2.20
   2  -3   7   -0.90    2.70
   2  -3   7   -1.60    4.30
  -2  -3  -7    2.00    2.60
  -2   3  -8    3.40    2.80
   2   3   8    0.40    3.20
   2   3   8    1.50    4.80
  -2  -3  -8    2.20    2.80
   2  -3   8   -0.50    2.90
   2  -3   8    6.50    5.00
  -2   3  -9   21.90    3.70
   2   3   9   22.50    6.20
   2   3   9   20.00    4.40
   2  -3   9   15.50    6.10
  -2  -3  -9   25.40    4.30
   2  -3   9   22.70    4.50
  -2   3 -10    3.00    3.00
   2   3  10    6.50    5.40
   2   3  10    2.90    3.70
   2  -3  10   -1.00    5.40
   2  -3  10    2.20    3.70
  -2  -3 -10   -1.60    3.00
   2   3  11   14.80    4.90
  -2   3 -11   18.80    4.10
   2   3  11   21.30    7.20
   2  -3  11   18.30    7.20
   2  -3  11   28.60    5.40
  -2  -3 -11   15.50    4.30
   2   3  12   18.60    7.10
   2   3  12   18.40    5.50
  -2   3 -12   22.90    4.40
   2  -3  12   17.40    5.40
   2  -3  12   12.10    7.20
  -2  -3 -12    5.40    4.00
   2   4 -13   -1.40    3.80
   2  -4 -13    3.60    3.80
  -2  -4  13   -2.50    4.30
   2   4 -12    3.90    3.60
  -2   4  12    1.70    3.70
  -2  -4  12   13.40    5.80
   2  -4 -12   -2.40    3.20
  -2  -4  12    5.10    4.10
   2   4 -11  109.69    7.00
  -2   4  11  103.49    7.30
  -2  -4  11  117.89    8.20
   2  -4 -11  103.29    6.90
  -2  -4  11   96.79    8.30
  -2  -4  11  111.59   10.70
  -2   4  10   40.10    5.00
   2   4 -10   39.30    4.50
   2  -4 -10   34.50    4.40
  -2  -4  10   30.90    5.00
  -2  -4  10   33.90    6.20
  -2  -4  10   29.30    4.80
  -2   4   9  359.46   11.70
   2   4  -9  371.76   11.40
   2  -4  -9  375.66   11.30
  -2  -4   9  366.26   13.80
  -2  -4   9  361.06   12.40
  -2  -4   9  383.46   15.60
   2   4  -8    3.10    1.80
   2   4  -8    3.70    2.50
  -2   4   8    4.50    2.70
  -2  -4   8    4.50    3.00
  -2  -4   8    3.80    3.10
  -2  -4   8    0.50    3.60
   2  -4  -8    3.90    2.40
   2   4  -7    3.90    2.30
  -2   4   7   13.00    2.70
  -2   4   7   11.30    1.40
   2   4  -7    7.90    1.60
  -2  -4   7   11.50    3.00
  -2  -4   7    7.20    3.00
   2  -4  -7    8.20    2.80
  -2  -4   7    5.80    3.40
   2  -4  -7   11.40    2.40
  -2   4   6   62.99    2.60
  -2   4   6   59.59    3.10
   2   4  -6   61.29    3.90
   2   4  -6   68.19    3.40
  -2   4   6   63.79    3.90
   2  -4  -6   70.29    4.00
  -2  -4   6   62.29    4.60
   2  -4  -6   63.59    3.90
  -2  -4   6   62.99    5.60
  -2  -4   6   59.89    5.70
   2   4  -5  438.26   12.60
   2   4  -5  454.25   10.30
  -2   4   5  414.16   10.50
  -2   4   5  446.26    9.80
   2   4  -5  446.16   10.80
   2  -4  -5  432.66   10.00
  -2  -4   5  448.96   13.50
   2  -4  -5  452.85   10.70
  -2  -4   5  448.56   12.90
  -2  -4   5  418.76   11.40
   2  -4  -5  436.26   10.40
   2   4  -4   -0.90    1.60
   2   4  -4   -1.20    1.90
   2   4  -4    0.10    1.10
  -2   4   4    0.70    1.00
  -2   4   4   -0.20    1.40
  -2  -4   4    0.30    2.60
  -2  -4   4    0.70    2.00
  -2  -4   4   -0.20    2.00
   2  -4  -4    0.90    2.40
   2  -4  -4   -0.50    1.30
   2  -4  -4    0.80    1.20
   2  -4  -4   -0.50    1.60
   2   4  -3  293.47    8.00
  -2   4   3  284.87    5.70
   2   4  -3  292.77    8.00
  -2   4   3  292.37    6.80
   2   4  -3  290.47    7.40
   2   4  -3  306.87    8.00
   2   4  -3  293.17    9.70
  -2  -4   3  302.27   10.20
   2  -4  -3  296.37    8.20
   2  -4  -3  287.97    6.90
  -2  -4   3  293.07    8.00
  -2  -4   3  286.17    7.50
   2  -4  -3  299.87    6.60
  -2  -4   3  289.37    7.60
   2   4  -2    8.80    2.00
   2   4  -2    7.10    1.30
  -2   4   2    7.50    1.00
   2   4  -2    9.50    2.60
   2   4  -2    8.10    1.90
   2   4  -2   10.60    1.70
   2  -4  -2    8.10    0.90
  -2  -4   2    9.10    1.70
   2  -4  -2    7.00    1.10
  -2  -4   2    8.60    1.70
   2  -4  -2    8.10    1.90
  -2  -4   2    8.80    1.70
  -2  -4   2    8.20    2.80
  -2  -4   2    8.00    1.90
   2   4  -1  228.28    5.90
   2   4  -1  220.48    4.60
   2   4  -1  228.88    7.80
  -2   4   1  219.78    4.50
  -2   4   1  222.08    4.50
   2   4  -1  211.18    6.20
   2   4  -1  216.88    5.70
   2  -4  -1  216.38    4.70
  -2  -4   1  217.78    6.20
  -2  -4   1  229.18    7.70
  -2  -4   1  226.98    6.00
  -2  -4   1  217.78    8.40
   2  -4  -1  224.38    7.50
  -2  -4   1  223.48    6.30
  -2  -4   1  226.98    5.90
   2   4   0    4.20    1.10
   2   4   0    1.60    1.50
  -2   4   0    2.20    0.70
   2   4   0    3.40    1.40
   2   4   0    2.60    2.30
   2   4   0    2.90    1.60
  -2   4   0    2.80    0.70
  -2  -4   0    3.00    1.60
  -2  -4   0    1.50    1.40
   2  -4   0    2.70    0.60
  -2  -4   0    2.60    1.40
   2  -4   0    3.60    0.90
   2  -4   0    4.50    1.50
  -2  -4   0    2.00    2.20
  -2  -4   0    4.50    2.30
   2   4   1   11.90    2.50
   2   4   1   14.60    2.00
   2   4   1   13.30    2.90
  -2   4  -1   14.20    1.30
   2   4   1   18.40    2.30
   2   4   1   11.80    1.60
   2  -4   1   12.80    2.20
  -2  -4  -1   15.80    2.20
   2  -4   1   13.50    1.50
  -2  -4  -1   16.50    3.40
  -2  -4  -1   13.40    3.10
   2  -4   1   15.30    1.20
  -2  -4  -1   12.20    1.80
  -2  -4  -1   13.50    1.90
  -2   4  -2  245.18    5.40
   2   4   2  240.18    9.50
   2   4   2  245.18    7.20
  -2   4  -2  244.38    6.10
   2   4   2  251.37    8.10
   2   4   2  238.28    6.50
   2   4   2  246.58    8.70
  -2  -4  -2  244.88    7.80
   2  -4   2  241.68    6.00
   2  -4   2  244.88    6.30
  -2  -4  -2  240.68    6.70
   2  -4   2  252.37    8.40
   2  -4   2  242.98    6.40
  -2  -4  -2  240.18    7.10
  -2  -4  -2  237.68    8.90
   2   4   3   80.09    5.50
  -2   4  -3   74.19    3.00
  -2   4  -3   72.49    4.90
   2   4   3   77.69    5.50
   2   4   3   75.79    3.90
   2   4   3   69.19    6.70
  -2  -4  -3   69.89    3.80
  -2  -4  -3   67.49    5.30
   2  -4   3   82.29    3.30
   2  -4   3   70.09    3.30
  -2  -4  -3   76.19    5.10
  -2  -4  -3   68.09    4.00
   2  -4   3   74.09    3.80
   2  -4   3   82.19    6.10
   2   4   4   11.60    3.30
  -2   4  -4   13.10    1.70
  -2   4  -4   17.00    2.00
   2   4   4   15.40    2.80
   2   4   4    8.60    3.30
  -2  -4  -4   10.40    2.90
   2  -4   4   12.80    3.50
  -2  -4  -4   16.70    2.50
   2  -4   4   15.40    2.50
   2   4   5   61.39    6.60
   2   4   5   57.69    4.50
  -2   4  -5   61.89    3.20
  -2   4  -5   56.19    3.60
  -2  -4  -5   55.49    3.60
   2  -4   5   62.99    7.40
   2  -4   5   63.89    4.30
  -2   4  -6  234.48    7.10
  -2   4  -6  233.58    7.40
   2   4   6  214.28    8.40
   2   4   6  232.28   11.50
   2  -4   6  236.38   11.80
   2  -4   6  227.88    8.30
  -2  -4  -6  220.68    7.90
  -2   4  -7   68.69    4.80
   2   4   7   70.69    5.60
   2   4   7   51.19    6.70
  -2  -4  -7   62.39    5.00
   2  -4   7   64.39    5.40
   2  -4   7   72.19    8.90
   2   4   8    9.20    5.20
  -2   4  -8   10.10    3.00
   2   4   8   19.40    4.20
   2  -4   8   13.00    5.60
  -2  -4  -8   13.40    3.50
   2  -4   8   11.90    3.80
  -2   4  -9   -0.20    2.80
   2   4   9    0.00    3.50
   2   4   9    1.20    4.60
   2  -4   9    4.40    3.60
   2  -4   9   -4.50    4.80
  -2  -4  -9   -1.40    3.00
   2   4  10    6.90    3.80
   2   4  10   12.00    6.00
  -2   4 -10   14.00    3.40
   2  -4  10    7.60    6.00
   2  -4  10   11.00    4.30
  -2  -4 -10   16.60    4.10
   2   4  11   10.70    4.70
  -2   4 -11    0.00    3.30
   2   4  11    9.80    5.90
   2  -4  11    5.40    4.30
   2  -4  11    1.20    6.30
  -2  -4 -11    6.80    3.80
   2  -4  11   13.60    4.20
   2   5 -12    2.90    3.50
  -2  -5  12    1.40    3.90
   2  -5 -12    5.50    3.60
  -2  -5  12   10.90    5.10
   2   5 -11   12.20    3.70
  -2   5  11   23.90    4.50
   2  -5 -11   17.40    4.00
  -2  -5  11   21.50    5.70
  -2  -5  11   15.50    4.60
  -2  -5  11   27.90    5.00
  -2   5  10    2.00    3.30
   2   5 -10    1.50    3.20
  -2  -5  10   -0.70    3.10
   2  -5 -10   -4.10    2.60
  -2  -5  10    0.20    3.60
  -2  -5  10    3.60    4.30
   2   5  -9  112.59    6.30
  -2   5   9  120.99    6.90
   2  -5  -9  111.39    6.60
  -2  -5   9  123.69    9.60
  -2  -5   9  136.39    9.40
  -2  -5   9  119.49    7.40
   2   5  -8   17.80    3.20
  -2   5   8   21.60    3.40
   2   5  -8   13.40    1.60
   2  -5  -8   18.80    3.10
  -2  -5   8   11.30    4.40
  -2  -5   8   17.30    3.70
  -2  -5   8   12.80    4.30
   2   5  -7   96.19    3.70
  -2   5   7   98.59    3.70
  -2   5   7   94.19    5.00
   2   5  -7   98.09    5.20
   2   5  -7   92.19    3.60
  -2  -5   7   95.49    7.20
  -2  -5   7   90.59    5.80
   2  -5  -7   96.59    4.80
   2  -5  -7   92.69    5.00
  -2  -5   7   87.99    7.20
  -2   5   6   20.60    2.20
   2   5  -6   15.00    2.00
  -2   5   6   18.50    2.60
   2   5  -6   22.80    2.80
   2  -5  -6   17.10    2.10
  -2  -5   6   17.00    3.60
  -2  -5   6   19.60    3.90
   2  -5  -6   23.70    2.90
  -2  -5   6   17.50    3.20
   2  -5  -6   20.30    2.70
   2   5  -5   15.70    3.20
   2   5  -5   21.00    2.10
  -2   5   5   23.80    2.00
   2   5  -5   24.50    2.70
  -2   5   5   25.00    2.60
  -2  -5   5   20.30    3.30
   2  -5  -5   21.70    2.30
  -2  -5   5   23.60    4.10
   2  -5  -5   20.30    2.60
  -2  -5   5   23.50    3.10
   2  -5  -5   22.90    2.60
  -2   5   4    6.30    1.00
   2   5  -4    5.60    1.80
  -2   5   4    4.90    1.60
   2   5  -4    1.40    2.00
   2   5  -4    4.10    1.40
   2  -5  -4    3.80    2.10
   2  -5  -4    5.50    3.20
   2  -5  -4    3.20    1.50
   2  -5  -4    6.70    1.70
  -2  -5   4    6.40    2.60
  -2  -5   4    4.10    2.10
   2   5  -3 2186.18   42.40
  -2   5   3 2135.09   41.10
   2   5  -3 2200.98   41.90
   2   5  -3 2185.28   42.60
   2   5  -3 2229.88   42.00
  -2  -5   3 2209.98   42.10
  -2  -5   3 2114.19   42.50
   2  -5  -3 2176.18   44.00
   2  -5  -3 2190.28   43.50
   2  -5  -3 2155.28   41.30
   2  -5  -3 2165.88   40.90
  -2  -5   3 2215.88   46.00
  -2  -5   3 2194.58   42.30
   2   5  -2   97.59    2.90
   2   5  -2   96.49    4.30
   2   5  -2   95.89    3.80
  -2   5   2   98.19    2.90
   2   5  -2  100.59    5.20
  -2  -5   2   93.09    4.30
  -2  -5   2   96.09    4.80
   2  -5  -2   93.99    3.10
  -2  -5   2  103.69    6.10
   2  -5  -2   94.79    2.80
   2  -5  -2   95.69    5.20
  -2  -5   2   98.09    4.00
   2   5  -1  112.59    4.00
  -2   5   1  107.29    2.80
   2   5  -1  107.19    4.40
   2   5  -1  111.89    5.80
  -2   5   1  105.89    2.80
  -2  -5   1  106.89    4.10
   2  -5  -1  103.39    3.00
  -2  -5   1  106.79    4.30
  -2  -5   1  107.49    5.70
  -2  -5   1  116.09    7.00
  -2  -5   1  105.79    4.00
  -2  -5   1  108.39    4.50
   2  -5  -1  107.59    5.80
  -2   5   0    1.00    0.80
   2   5   0    0.40    1.00
   2   5   0    1.10    1.70
  -2   5   0    0.40    0.70
   2   5   0   -0.50    0.80
   2   5   0   -0.50    2.20
   2  -5   0    0.40    0.70
   2  -5   0   -0.20    0.90
  -2  -5   0    1.10    2.40
  -2  -5   0   -0.10    1.70
   2  -5   0   -1.50    1.80
  -2  -5   0   -0.20    1.50
  -2  -5   0    0.30    1.60
  -2  -5   0    1.10    2.40
   2  -5   0   -0.60    1.40
   2   5   1    1.80    1.20
  -2   5  -1    5.20    1.00
   2   5   1    5.10    3.00
   2   5   1    6.40    1.70
   2   5   1    6.10    2.00
  -2   5  -1    9.80    1.30
  -2  -5  -1    7.00    1.50
  -2  -5  -1   10.80    2.20
  -2  -5  -1    8.40    3.50
   2  -5   1    2.70    2.80
   2  -5   1    7.80    1.40
   2  -5   1    7.00    2.00
  -2  -5  -1    5.80    1.80
   2  -5   1    7.50    1.20
   2   5   2  177.78    6.00
   2   5   2  161.28    8.80
   2   5   2  168.68    6.40
   2   5   2  161.28    5.10
  -2   5  -2  163.58    3.70
  -2  -5  -2  164.18    6.20
   2  -5   2  159.98    5.00
  -2  -5  -2  163.98    5.60
   2  -5   2  150.68    4.50
   2  -5   2  165.78    6.90
   2  -5   2  163.48    5.00
  -2  -5  -2  154.58    5.70
  -2  -5  -2  175.98    8.10
   2   5   3  338.17   13.10
   2   5   3  337.27    9.50
  -2   5  -3  345.37    7.60
   2   5   3  355.26   11.00
  -2   5  -3  343.87   10.60
  -2  -5  -3  349.67    9.10
   2  -5   3  343.07    7.40
  -2  -5  -3  350.16   10.70
  -2  -5  -3  324.57    9.30
   2  -5   3  329.27   11.00
  -2  -5  -3  348.17   11.70
   2  -5   3  326.07    8.70
   2   5   4  335.47    9.80
  -2   5  -4  327.57    7.90
   2   5   4  338.27   11.80
   2  -5   4  320.17    9.10
   2  -5   4  320.57   11.70
  -2  -5  -4  319.77   11.00
  -2  -5  -4  320.57    9.10
   2   5   5   86.69    7.60
   2   5   5   78.39    5.10
  -2   5  -5   88.49    4.00
  -2  -5  -5   80.29    4.70
  -2  -5  -5   85.59    6.20
   2  -5   5   90.49    5.10
   2  -5   5   82.39    7.30
   2   5   6  314.27   10.30
  -2   5  -6  283.17    8.40
   2   5   6  321.57   13.70
   2  -5   6  328.67   10.10
   2  -5   6  306.17   13.40
  -2  -5  -6  302.57    9.70
   2   5   7   72.99    8.40
  -2   5  -7   74.39    4.70
   2   5   7   67.49    5.70
  -2  -5  -7   66.59    5.30
   2  -5   7   71.89    5.70
   2  -5   7   54.29    7.10
   2   5   8    3.70    3.40
  -2   5  -8    4.70    2.80
   2   5   8    3.70    4.70
   2  -5   8    0.50    4.60
   2  -5   8    6.30    3.40
  -2  -5  -8    6.10    3.00
   2   5   9   17.60    4.50
   2   5   9   18.10    5.70
  -2   5  -9   23.40    3.70
  -2  -5  -9   21.60    4.10
   2  -5   9   22.50    4.50
   2  -5   9   23.00    5.10
   2  -5   9   15.10    6.20
   2   5  10   -0.60    4.80
   2   5  10    2.90    3.90
  -2   5 -10    0.80    2.90
   2  -5  10    7.80    4.00
   2  -5  10    3.70    4.00
  -2  -5 -10   -2.00    3.10
   2  -5  10    1.40    5.70
   2   5  11    4.80    4.30
  -2   5 -11   -1.00    3.20
   2   5  11    6.10    5.60
   2  -5  11    4.90    4.20
  -2  -5 -11   -0.40    3.30
   2  -5  11    6.40    4.10
   2  -5  11    0.20    6.00
   2   6 -12   11.30    3.80
   2  -6 -12   -2.30    3.60
  -2  -6  12    0.50    4.10
   2   6 -11   21.00    4.10
  -2  -6  11   18.00    5.30
  -2  -6  11   26.00    5.30
   2  -6 -11   13.30    3.90
  -2  -6  11   27.80    6.20
   2   6 -10   20.90    4.10
  -2   6  10   14.70    4.00
  -2  -6  10   19.40    5.50
  -2  -6  10   19.10    5.40
   2  -6 -10   12.30    3.50
  -2  -6  10   19.50    4.60
  -2   6   9    6.80    3.20
   2   6  -9    7.40    3.20
  -2  -6   9    6.90    4.10
  -2  -6   9    1.70    3.80
   2  -6  -9    9.50    3.10
  -2  -6   9    3.30    3.60
   2   6  -8   49.40    4.40
  -2   6   8   60.09    5.00
  -2  -6   8   50.19    5.20
  -2  -6   8   50.99    6.10
  -2  -6   8   48.10    6.30
   2  -6  -8   56.29    4.70
  -2   6   7    8.70    2.70
  -2   6   7    7.90    1.90
   2   6  -7    6.90    2.60
  -2  -6   7    5.00    3.10
   2  -6  -7   10.70    2.00
  -2  -6   7    3.60    3.30
  -2  -6   7    3.40    3.80
   2  -6  -7    8.30    2.40
   2  -6  -7   10.00    2.70
  -2   6   6   22.20    2.90
  -2   6   6   21.40    2.00
   2   6  -6   20.30    2.90
  -2  -6   6   20.10    3.50
   2  -6  -6   18.00    2.50
  -2  -6   6   16.40    4.30
   2  -6  -6   16.20    2.70
  -2  -6   6   21.00    3.70
   2  -6  -6   20.50    2.80
  -2   6   5   15.30    2.30
   2   6  -5    9.70    2.70
  -2   6   5   13.00    1.40
   2   6  -5   14.10    2.30
   2  -6  -5   15.30    2.30
  -2  -6   5   15.60    2.90
  -2  -6   5   15.60    4.10
  -2  -6   5   15.50    2.90
   2  -6  -5   12.80    2.80
   2  -6  -5   15.70    2.20
   2   6  -4   48.40    3.00
   2   6  -4   44.90    3.40
  -2   6   4   49.10    2.90
  -2   6   4   44.20    1.40
   2   6  -4   43.70    3.70
   2   6  -4   45.70    3.80
  -2  -6   4   42.20    3.90
   2  -6  -4   41.50    4.40
   2  -6  -4   49.00    3.00
  -2  -6   4   46.60    5.20
   2  -6  -4   42.60    2.80
   2   6  -3    2.30    1.20
  -2   6   3    3.00    1.30
   2   6  -3    1.60    1.80
   2   6  -3    1.00    1.50
   2   6  -3    3.30    1.70
  -2  -6   3    3.60    2.10
   2  -6  -3    2.00    1.20
   2  -6  -3    2.10    2.30
  -2  -6   3   -1.60    3.00
  -2  -6   3    2.60    1.40
  -2  -6   3    2.50    1.80
   2  -6  -3    4.70    2.20
   2  -6  -3    2.30    1.30
  -2   6   2  611.84   12.50
  -2   6   2  611.34   12.50
   2   6  -2  598.54   13.40
   2   6  -2  631.94   15.40
   2   6  -2  623.64   14.30
  -2  -6   2  618.44   15.20
   2  -6  -2  617.94   16.30
   2  -6  -2  608.54   12.80
   2  -6  -2  618.84   12.50
  -2  -6   2  646.44   18.00
  -2  -6   2  619.54   13.80
  -2  -6   2  598.04   14.30
   2   6  -1 1139.89   25.60
   2   6  -1 1086.99   23.30
  -2   6   1 1118.29   21.50
   2  -6  -1 1105.49   21.40
  -2  -6   1 1141.09   23.60
  -2  -6   1 1141.09   25.50
  -2  -6   1 1163.88   27.30
   2  -6  -1 1132.29   26.20
  -2  -6   1 1117.09   22.90
   2  -6  -1 1146.69   21.80
  -2  -6   1 1085.19   23.30
  -2   6   0   98.39    3.00
   2   6   0   92.49    6.30
   2   6   0  106.69    4.70
  -2   6   0   96.49    3.00
   2  -6   0   98.19    3.40
  -2  -6   0  103.99    4.20
  -2  -6   0  100.39    4.40
  -2  -6   0  104.09    6.70
   2  -6   0  100.39    6.60
   2  -6   0  101.79    4.80
   2  -6   0   99.69    3.00
  -2  -6   0  110.89    6.70
   2   6   1  159.88    5.10
  -2   6  -1  168.88    4.60
  -2   6  -1  165.78    4.60
   2   6   1  170.78    8.70
   2   6   1  168.68    5.90
   2  -6   1  163.58    7.90
   2  -6   1  169.28    4.50
  -2  -6  -1  174.98    5.60
   2  -6   1  168.38    6.50
  -2  -6  -1  178.78    8.90
   2  -6   1  164.38    4.90
  -2  -6  -1  171.68    5.10
  -2  -6  -1  170.68    6.00
   2   6   2  108.09    7.10
  -2   6  -2  119.99    4.10
   2   6   2  121.49    5.10
   2   6   2  114.09    5.20
   2   6   2  118.49    4.40
  -2  -6  -2  124.49    5.10
   2  -6   2  118.79    7.50
  -2  -6  -2  120.69    5.00
  -2  -6  -2  116.89    5.20
   2  -6   2  110.09    4.30
   2  -6   2  115.09    3.90
   2  -6   2  118.89    4.30
   2  -6   2  116.09    5.90
  -2  -6  -2  115.79    7.40
  -2   6  -3   10.30    2.60
   2   6   3   17.50    2.80
   2   6   3    9.60    2.70
  -2   6  -3   11.00    1.30
   2  -6   3   12.80    3.10
  -2  -6  -3    7.80    2.30
  -2  -6  -3   12.30    2.50
   2  -6   3    7.40    0.80
  -2  -6  -3   10.40    3.40
   2  -6   3   10.30    3.10
   2  -6   3   10.70    2.20
  -2  -6  -3    5.80    2.40
  -2   6  -4   27.30    2.40
   2   6   4   25.10    4.00
   2   6   4   26.60    3.30
   2  -6   4   25.30    4.60
   2  -6   4   20.50    4.10
  -2  -6  -4   25.10    4.20
   2  -6   4   23.20    2.80
  -2  -6  -4   24.60    3.00
  -2   6  -5  240.88    6.80
   2   6   5  241.08    8.60
   2   6   5  241.48   10.60
   2  -6   5  245.38   11.00
   2  -6   5  250.27    8.20
  -2  -6  -5  238.68    8.20
   2  -6   5  245.18   11.80
  -2  -6  -5  233.08   10.10
  -2   6  -6   -1.10    1.90
   2   6   6   -2.00    3.80
   2   6   6   -0.50    2.60
   2  -6   6   -1.40    4.30
  -2  -6  -6    1.10    2.90
   2  -6   6    1.30    3.70
   2  -6   6    1.70    2.50
  -2  -6  -6    2.60    2.60
  -2   6  -7    7.00    2.50
   2   6   7    5.70    4.20
   2   6   7    8.10    3.40
   2  -6   7   11.30    4.40
  -2  -6  -7   10.40    3.10
   2  -6   7   10.40    3.50
   2  -6   7    6.50    4.60
   2   6   8  112.09    7.10
   2   6   8  104.49    9.80
  -2   6  -8  104.19    5.60
  -2  -6  -8   95.39    6.40
   2  -6   8   97.69    7.10
   2  -6   8  107.69    9.50
   2  -6   8   96.69   10.20
   2   6   9    4.90    3.80
  -2   6  -9    3.00    2.70
   2   6   9    0.50    4.60
   2  -6   9   -6.30    4.80
   2  -6   9    5.50    4.20
  -2  -6  -9   -3.50    2.90
   2  -6   9    1.50    3.30
   2   6  10   10.80    5.90
  -2   6 -10    3.50    3.10
   2   6  10    5.70    4.00
   2  -6  10    5.70    3.90
  -2  -6 -10    1.90    3.50
   2  -6  10    7.90    4.90
   2  -6  10    0.50    5.40
   2   6  11    6.80    4.60
   2   6  11    5.10    5.40
  -2   6 -11    2.90    2.90
   2  -6  11    0.20    6.60
  -2  -6 -11    6.90    4.00
   2  -6  11    2.50    4.10
   2  -6  11    8.20    4.50
   2   7 -12   14.00    4.20
  -2  -7  12    7.60    5.80
   2  -7 -12    8.10    3.80
  -2  -7  12   13.30    5.00
   2   7 -11   24.20    4.20
  -2  -7  11   23.30    6.10
   2  -7 -11   23.90    4.40
  -2  -7  11   20.70    4.90
   2   7 -10   12.30    3.70
   2  -7 -10    5.60    3.20
  -2  -7  10    7.90    3.90
  -2  -7  10   16.70    5.10
  -2  -7  10    4.30    5.00
   2   7  -9   17.50    3.40
   2  -7  -9    9.10    3.10
  -2  -7   9   12.40    3.80
  -2  -7   9   17.40    4.50
  -2  -7   9   21.50    5.40
   2   7  -8    8.70    3.10
  -2   7   8    5.70    2.70
  -2  -7   8   12.90    4.80
   2  -7  -8    8.00    3.00
  -2  -7   8   13.00    4.30
  -2  -7   8   14.50    3.70
   2   7  -7    4.90    2.50
  -2   7   7    5.00    2.60
  -2  -7   7    4.40    3.10
   2  -7  -7    8.00    2.50
  -2  -7   7    5.00    4.30
  -2  -7   7    4.20    3.30
   2  -7  -7    4.20    2.30
   2   7  -6    0.70    2.00
  -2   7   6   -0.30    1.20
  -2   7   6   -1.10    1.90
  -2  -7   6    1.90    2.70
  -2  -7   6    0.20    3.90
   2  -7  -6    0.50    2.00
   2  -7  -6   -0.60    1.90
  -2  -7   6   -3.00    2.40
   2  -7  -6   -1.00    2.60
   2   7  -5  134.09    6.30
   2   7  -5  121.99    5.20
  -2   7   5  121.39    3.30
  -2   7   5  123.69    5.00
  -2  -7   5  129.49    9.20
  -2  -7   5  124.59    6.30
   2  -7  -5  122.19    4.90
   2  -7  -5  124.69    5.10
   2  -7  -5  130.99    7.10
  -2   7   4   53.99    3.20
   2   7  -4   61.39    4.30
   2   7  -4   52.19    3.50
   2   7  -4   55.49    3.60
  -2  -7   4   57.89    4.60
   2  -7  -4   63.19    3.30
   2  -7  -4   52.89    5.40
  -2  -7   4   56.99    3.10
  -2  -7   4   57.29    4.00
   2  -7  -4   50.59    3.30
  -2  -7   4   57.49    6.90
  -2   7   3   -0.20    1.20
   2   7  -3   -0.20    0.70
   2   7  -3    1.20    1.50
   2   7  -3   -0.20    1.80
   2  -7  -3   -1.10    1.90
   2  -7  -3   -1.00    1.20
   2  -7  -3    0.40    1.20
  -2  -7   3    2.60    2.20
  -2  -7   3   -1.00    1.40
  -2  -7   3    0.60    3.30
   2  -7  -3    0.60    2.30
  -2  -7   3   -2.20    1.70
   2   7  -2  104.69    4.90
   2   7  -2  106.19    4.30
  -2   7   2  101.89    3.40
   2   7  -2   99.49    5.70
   2  -7  -2   99.89    3.60
  -2  -7   2   99.79    5.10
   2  -7  -2   99.09    6.40
  -2  -7   2   93.89    4.40
  -2  -7   2  104.99    7.90
  -2  -7   2   95.29    5.60
   2  -7  -2   93.99    3.50
  -2   7   1  273.67    6.40
   2   7  -1  276.87    8.20
   2   7  -1  265.27    9.80
  -2  -7   1  281.17   11.20
   2  -7  -1  281.17   10.80
  -2  -7   1  275.67    7.70
  -2  -7   1  280.47    8.30
  -2  -7   1  260.27   10.10
   2  -7  -1  267.47    6.40
   2  -7  -1  279.87    6.80
  -2  -7   1  275.67    8.10
   2   7   0   43.50    2.80
  -2   7   0   42.80    2.20
   2   7   0   49.50    3.70
   2  -7   0   42.20    2.60
  -2  -7   0   46.00    3.50
  -2  -7   0   45.70    3.40
   2  -7   0   41.30    2.30
  -2  -7   0   42.10    5.50
   2  -7   0   38.20    4.90
   2  -7   0   45.70    3.60
   2   7   1    5.00    1.50
   2   7   1    5.70    2.00
  -2   7  -1    4.60    1.30
   2  -7   1    3.50    1.50
   2  -7   1    4.60    3.20
   2  -7   1    4.20    1.30
  -2  -7  -1    3.90    2.00
  -2  -7  -1    4.40    1.10
   2  -7   1    5.10    1.90
  -2  -7  -1    2.80    3.60
  -2  -7  -1    7.80    2.10
  -2   7  -2   18.10    2.00
   2   7   2   17.70    2.70
  -2  -7  -2   12.40    4.20
   2  -7   2   12.20    2.70
  -2  -7  -2   13.20    2.20
   2  -7   2   14.60    4.00
  -2  -7  -2   17.10    2.80
   2  -7   2   16.40    2.20
  -2  -7  -2   17.20    2.50
   2  -7   2   14.30    1.90
   2   7   3   68.19    5.00
   2   7   3   70.79    4.50
   2  -7   3   68.59    2.20
   2  -7   3   68.39    3.90
   2  -7   3   67.19    2.30
  -2  -7  -3   63.09    4.10
   2  -7   3   70.09    6.30
  -2  -7  -3   70.09    6.80
   2  -7   3   64.99    5.60
  -2  -7  -3   60.79    4.70
  -2   7  -4   28.70    2.20
   2   7   4   31.20    3.90
   2   7   4   30.90    3.70
  -2  -7  -4   25.90    4.60
   2  -7   4   21.00    4.90
   2  -7   4   33.30    3.50
   2  -7   4   23.70    4.40
  -2  -7  -4   30.60    3.40
   2   7   5  151.38    7.10
  -2   7  -5  154.68    5.10
   2   7   5  165.78    9.10
   2  -7   5  149.19    9.60
   2  -7   5  155.18    6.60
   2  -7   5  155.38    9.60
  -2  -7  -5  163.38    9.20
  -2  -7  -5  158.58    6.80
  -2   7  -6  336.97    8.90
   2   7   6  335.67   13.70
   2   7   6  316.97   10.90
   2  -7   6  332.37   10.70
   2  -7   6  326.57   14.80
  -2  -7  -6  328.07   12.50
  -2  -7  -6  352.56   10.80
   2  -7   6  334.37   14.40
   2   7   7    1.90    3.70
   2   7   7    4.20    3.20
  -2   7  -7    2.00    2.10
   2  -7   7    1.10    3.00
  -2  -7  -7    0.60    2.70
   2  -7   7    0.20    4.20
   2  -7   7    3.40    4.20
  -2   7  -8  121.29    5.80
   2   7   8  116.09    7.70
   2   7   8  120.29   10.00
   2  -7   8  114.19   11.30
   2  -7   8  110.29    7.10
  -2  -7  -8  105.09    6.80
   2  -7   8  106.79   10.00
   2   7   9   60.69    6.50
   2   7   9   52.09    7.50
   2  -7   9   58.89    7.90
  -2  -7  -9   63.29    5.90
   2  -7   9   58.89    6.10
   2  -7   9   43.70    7.50
  -2   7 -10   17.40    3.50
   2   7  10   25.90    5.20
   2   7  10   16.20    5.60
   2  -7  10   15.40    6.60
   2  -7  10   15.90    4.60
  -2  -7 -10   21.70    4.50
   2  -7  10   14.50    5.90
   2   8 -11    3.70    3.20
  -2  -8  11    3.90    4.10
  -2  -8  11   -4.60    5.30
   2  -8 -11   -0.40    3.50
   2   8 -10    7.20    3.40
   2  -8 -10   10.80    3.70
  -2  -8  10    1.50    4.90
  -2  -8  10   12.70    4.50
   2   8  -9    2.30    2.80
  -2  -8   9   -5.20    3.20
  -2  -8   9   -1.80    4.90
   2  -8  -9    2.10    2.70
   2   8  -8    0.30    2.40
  -2  -8   8    0.10    3.00
  -2  -8   8   -0.70    4.10
   2  -8  -8   -0.60    2.60
   2   8  -7   24.20    4.00
   2   8  -7   20.60    3.40
   2  -8  -7   18.30    3.40
  -2  -8   7   10.10    3.40
   2  -8  -7   23.40    3.20
  -2  -8   7   18.90    5.60
  -2   8   6  278.07    8.50
   2   8  -6  275.07    8.60
   2   8  -6  278.37    9.70
  -2  -8   6  274.17   10.00
   2  -8  -6  268.07    8.30
  -2  -8   6  286.47   13.90
   2  -8  -6  273.37   10.40
   2   8  -5    8.70    2.90
   2   8  -5    6.50    1.90
  -2   8   5   13.40    2.30
   2   8  -5   12.20    2.50
   2  -8  -5    7.90    3.70
  -2  -8   5   13.90    3.20
  -2  -8   5   12.70    4.80
   2  -8  -5   12.70    2.20
  -2  -8   5    9.90    2.80
   2  -8  -5   13.30    3.00
  -2   8   4  148.09    5.10
   2   8  -4  156.48    5.70
   2   8  -4  150.48    6.60
   2   8  -4  151.18    4.90
  -2  -8   4  143.99    5.20
  -2  -8   4  149.59   10.20
   2  -8  -4  139.99    5.20
   2  -8  -4  144.19    5.20
  -2  -8   4  136.79    6.00
  -2  -8   4  148.69    6.80
   2  -8  -4  150.18    8.10
  -2   8   3   47.00    2.80
   2   8  -3   46.40    4.20
   2   8  -3   45.40    3.50
  -2  -8   3   44.90    4.10
   2  -8  -3   41.50    3.00
  -2  -8   3   41.50    6.00
   2  -8  -3   43.10    2.80
   2  -8  -3   37.70    4.70
  -2  -8   3   46.90    4.20
   2  -8  -3   47.60    4.80
  -2  -8   3   42.00    3.80
  -2   8   2  302.67    7.30
   2   8  -2  296.67    9.00
   2  -8  -2  303.97    7.70
  -2  -8   2  293.77   10.40
  -2  -8   2  313.37   13.40
  -2  -8   2  313.47    8.90
   2  -8  -2  307.07    7.60
   2  -8  -2  317.17   12.20
  -2  -8   2  312.57    9.30
  -2   8   1   25.40    2.00
   2   8  -1   30.00    3.20
   2  -8  -1   25.30    2.30
  -2  -8   1   29.00    3.30
   2  -8  -1   23.50    4.30
  -2  -8   1   31.20    3.10
   2  -8  -1   26.70    2.30
   2  -8  -1   24.10    2.10
  -2  -8   1   25.20    5.10
  -2  -8   1   20.40    3.00
  -2   8   0    1.90    1.20
   2   8   0    2.60    2.00
  -2  -8   0    2.30    1.90
   2  -8   0    3.40    2.40
   2  -8   0    1.00    1.40
   2  -8   0    3.40    1.70
  -2  -8   0   -2.90    3.70
   2  -8   0    1.00    3.20
  -2  -8   0    4.50    2.10
   2  -8   0    2.20    1.40
   2   8   1   30.80    2.60
   2   8   1   29.90    3.30
  -2   8  -1   28.70    2.30
  -2  -8  -1   22.40    2.80
   2  -8   1   22.40    2.90
   2  -8   1   25.70    4.70
   2  -8   1   32.00    4.00
  -2  -8  -1   32.00    3.40
  -2  -8  -1   24.60    5.10
   2  -8   1   26.40    2.50
   2   8   2   75.89    4.90
  -2   8  -2   71.29    3.50
   2  -8   2   68.39    5.30
   2  -8   2   75.19    4.40
  -2  -8  -2   71.39    7.90
  -2  -8  -2   73.19    3.90
   2  -8   2   74.59    7.60
   2  -8   2   67.09    3.80
  -2  -8  -2   81.59    4.70
  -2  -8  -2   70.09    4.60
  -2   8  -3   12.20    2.20
   2   8   3   15.40    3.00
   2  -8   3   10.90    1.40
   2  -8   3   13.60    2.40
  -2  -8  -3    8.80    4.30
   2  -8   3   10.60    3.20
   2  -8   3    9.90    3.60
  -2  -8  -3   12.70    2.70
  -2  -8  -3    8.00    2.50
   2   8   4   10.30    3.10
  -2   8  -4   13.60    1.40
  -2   8  -4    9.60    2.40
   2  -8   4   14.50    4.00
   2  -8   4   11.30    2.80
   2  -8   4   12.60    4.60
  -2  -8  -4   14.30    4.50
  -2  -8  -4   10.70    2.80
   2   8   5    3.60    3.00
   2   8   5    0.60    2.60
  -2   8  -5    0.40    1.40
   2  -8   5    0.90    4.10
   2  -8   5    2.40    4.00
  -2  -8  -5   -2.30    2.50
  -2  -8  -5   -0.60    3.40
   2  -8   5    4.80    2.70
   2   8   6    3.90    3.20
   2   8   6   10.30    4.00
  -2   8  -6    7.40    2.00
  -2  -8  -6    8.20    3.70
   2  -8   6   12.20    5.00
   2  -8   6    9.70    3.20
  -2  -8  -6    6.80    3.00
   2  -8   6    7.60    4.70
   2   8   7    4.40    3.20
  -2   8  -7    3.00    2.20
   2   8   7    1.70    3.80
   2  -8   7    0.10    4.60
   2  -8   7    1.80    2.90
  -2  -8  -7    4.80    3.10
   2  -8   7    6.80    4.70
  -2  -8  -7    8.20    3.40
   2   8   8   19.50    5.30
  -2   8  -8   20.10    3.10
   2   8   8    8.20    3.80
  -2  -8  -8   15.80    3.90
   2  -8   8   20.50    4.30
   2  -8   8   10.90    5.80
   2  -8   8   18.10    5.70
  -2   8  -9  175.88   10.60
   2   8   9  172.28   11.90
  -2  -8  -9  160.38    8.60
   2  -8   9  151.28   12.30
   2  -8   9  178.18   13.00
   2  -8   9  163.88    8.90
   2  -8  10    9.30    6.00
   2  -8  10   12.30    4.20
  -2  -8 -10   12.10    4.10
   2  -8  10    8.80    5.90
   2   9 -10    2.50    3.10
  -2  -9  10   -1.40    5.40
  -2  -9  10    3.80    4.00
   2  -9 -10    0.80    3.00
   2   9  -9   14.50    3.50
   2  -9  -9   12.60    3.50
  -2  -9   9   16.70    6.30
  -2  -9   9   10.60    4.10
   2   9  -8  152.98    7.10
   2   9  -8  147.09    8.40
  -2  -9   8  149.99   12.30
   2  -9  -8  159.48    7.10
  -2  -9   8  159.08    8.40
   2   9  -7    5.00    3.30
   2   9  -7    4.60    2.70
  -2  -9   7    4.10    5.20
   2  -9  -7    0.70    2.50
  -2  -9   7    1.10    3.20
   2   9  -6    0.90    2.60
   2   9  -6    2.50    2.40
   2  -9  -6    3.80    2.40
  -2  -9   6    1.50    2.70
  -2  -9   6    1.90    2.80
   2  -9  -6   -2.60    3.50
  -2  -9   6    2.80    4.70
   2   9  -5   21.50    3.60
   2   9  -5   22.30    2.90
  -2  -9   5   17.00    3.60
  -2  -9   5   21.30    5.90
  -2  -9   5   23.10    3.70
   2  -9  -5   22.20    2.90
   2  -9  -5   11.40    4.40
   2   9  -4   20.70    2.70
   2   9  -4   24.50    3.40
  -2   9   4   23.20    2.80
  -2  -9   4   13.70    3.00
  -2  -9   4   24.60    3.80
   2  -9  -4   18.00    2.50
  -2  -9   4   18.20    5.60
   2  -9  -4   14.30    4.50
  -2   9   3   61.19    3.30
   2   9  -3   62.99    4.80
  -2  -9   3   73.99    4.60
   2  -9  -3   58.59    5.40
   2  -9  -3   66.29    3.80
  -2  -9   3   68.99    5.20
  -2  -9   3   72.29    5.00
   2  -9  -3   61.59    3.70
   2  -9  -3   62.99    7.30
  -2  -9   3   57.69    7.30
   2   9  -2   44.00    3.90
  -2   9   2   44.60    2.70
   2  -9  -2   38.80    3.00
  -2  -9   2   42.60    4.00
   2  -9  -2   48.90    4.40
   2  -9  -2   40.70    5.40
  -2  -9   2   43.90    4.10
   2  -9  -2   41.70    3.00
  -2  -9   2   42.30    6.50
  -2   9   1   48.80    2.70
   2   9  -1   57.19    4.40
   2  -9  -1   43.80    5.90
  -2  -9   1   54.39    4.40
   2  -9  -1   50.09    3.10
  -2  -9   1   54.49    4.10
   2  -9  -1   53.39    4.00
  -2  -9   1   53.39    4.00
  -2  -9   1   54.99    7.00
   2   9   0  323.97    9.60
  -2   9   0  305.37    7.60
   2  -9   0  308.37   13.50
  -2  -9   0  315.07    9.60
  -2  -9   0  322.07   14.30
   2  -9   0  319.87    9.30
  -2  -9   0  323.27    9.30
   2  -9   0  309.87    8.00
   2   9   1   39.40    3.90
  -2   9  -1   39.30    2.70
   2  -9   1   35.50    3.00
   2  -9   1   34.80    5.90
  -2  -9  -1   42.80    4.10
   2  -9   1   36.90    4.10
  -2  -9  -1   36.30    6.30
   2  -9   1   27.90    3.50
  -2  -9  -1   35.70    3.50
   2  -9   1   41.00    3.30
   2   9   2   27.20    3.50
  -2   9  -2   23.30    2.40
  -2  -9  -2   26.60    3.20
   2  -9   2   23.10    2.70
   2  -9   2   23.60    5.40
   2  -9   2   19.50    3.30
  -2  -9  -2   18.00    5.40
  -2   9  -3   69.39    4.50
   2   9   3   63.79    4.80
  -2  -9  -3   68.09    8.50
   2  -9   3   67.79    8.50
  -2  -9  -3   71.59    4.80
   2  -9   3   67.29    4.50
   2  -9   3   68.89    6.30
   2   9   4   48.50    4.70
   2  -9   4   34.40    6.40
  -2  -9  -4   32.70    6.20
  -2  -9  -4   32.70    4.00
   2  -9   4   28.20    4.60
   2  -9   4   36.10    3.70
   2   9   5   66.59    5.30
   2  -9   5   57.59    4.70
   2  -9   5   63.19    7.50
   2  -9   5   80.49    9.30
  -2  -9  -5   67.39    5.50
  -2  -9  -5   57.99    7.00
   2   9   6   25.70    4.30
  -2  -9  -6   31.30    5.30
   2  -9   6   25.40    5.30
   2  -9   6   35.60    4.40
  -2  -9  -6   33.00    4.30
   2  -9   6   26.40    5.60
  -2  -9  -7    2.40    3.10
   2  -9   7    4.70    4.90
   2  -9   7   -3.60    4.50
   2  -9   7    2.00    3.00
   2  -9   8    1.90    3.10
   2  -9   8    3.60    5.10
   2  -9   8   -5.90    4.20
  -2  -9  -8    4.40    3.40
   2  -9   9   23.60    6.80
  -2  -9  -9   26.30    5.00
   2  -9   9   27.00    5.00
   2  -9   9   18.60    6.10
   2  10 -10   13.50    3.70
  -2 -10  10   15.60    7.00
  -2 -10  10   15.70    4.60
   2 -10 -10   14.70    3.80
   2  10  -9    2.30    2.80
   2 -10  -9    1.20    3.20
  -2 -10   9   -1.10    3.50
  -2 -10   9    0.90    5.80
   2  10  -8   19.90    3.50
  -2 -10   8   16.80    6.90
   2 -10  -8   28.20    4.10
  -2 -10   8   24.90    4.40
  -2 -10   8   26.40    4.90
  -2 -10   7  109.59    6.70
  -2 -10   7  100.19    7.00
   2 -10  -7  102.79    5.90
  -2 -10   7   87.89    9.50
   2  10  -6    9.90    2.70
   2  10  -6    9.20    3.30
   2 -10  -6   11.20    2.80
  -2 -10   6    8.50    3.10
  -2 -10   6    5.90    5.60
  -2 -10   6   11.70    3.60
   2 -10  -6    1.60    4.20
   2  10  -5    7.60    2.40
   2  10  -5    9.40    3.00
   2 -10  -5   13.00    2.70
  -2 -10   5    7.70    5.40
  -2 -10   5   16.20    3.30
  -2 -10   5   11.00    3.30
   2 -10  -5    4.70    4.60
   2  10  -4   52.49    4.60
  -2 -10   4   45.30    4.30
  -2 -10   4   51.29    4.90
   2 -10  -4   43.00    3.50
   2 -10  -4   48.90    6.40
  -2 -10   4   41.30    7.20
   2  10  -3    1.40    2.60
  -2 -10   3    4.00    5.00
  -2 -10   3    4.10    2.50
   2 -10  -3    2.40    3.90
  -2 -10   3    5.30    2.80
   2 -10  -3    2.90    1.80
   2  10  -2   85.69    5.30
   2 -10  -2   77.69    8.20
   2 -10  -2   79.09    4.10
  -2 -10   2   81.29    5.70
  -2 -10   2   70.69    5.10
  -2 -10   2   65.49    8.20
   2  10  -1   35.70    3.80
   2 -10  -1   33.40    3.60
  -2 -10   1   34.10    3.70
   2 -10  -1   29.20    5.70
  -2 -10   1   21.80    6.20
   2 -10  -1   35.10    2.90
   2  10   0  130.49    6.30
   2 -10   0  133.19    5.80
  -2 -10   0  146.89   11.30
   2 -10   0  146.49    5.30
  -2 -10   0  142.29    6.20
   2 -10   0  140.99   10.30
   2  10   1  473.35   13.00
   2 -10   1  477.15   12.60
  -2 -10  -1  514.55   19.00
   2 -10   1  472.65   11.80
  -2 -10  -1  472.35   12.80
   2 -10   1  479.15   18.40
   2 -10   1  467.45   11.50
   2  10   2  226.38    8.30
   2 -10   2  227.08    7.50
   2 -10   2  243.08    7.40
   2 -10   2  239.18   12.60
  -2 -10  -2  232.38   13.80
   2 -10   2  227.68    8.70
  -2 -10  -2  235.58    8.20
   2  10   3    1.90    2.70
   2 -10   3   -0.90    2.10
   2 -10   3    6.80    4.90
   2 -10   3   -1.30    2.90
  -2 -10  -3   -0.70    5.40
  -2 -10  -3    4.30    2.60
   2  10   4  169.18    7.50
  -2 -10  -4  167.08    7.30
   2 -10   4  163.08   11.20
  -2 -10  -4  154.38   10.90
   2 -10   4  164.08    9.20
   2 -10   4  168.28    7.10
   2 -10   5   45.60    4.60
   2 -10   5   42.50    7.60
  -2 -10  -5   41.90    4.50
  -2 -10  -5   41.30    6.70
  -2 -10  -6   31.80    4.40
   2 -10   6   27.10    6.90
  -2 -10  -6   35.30    5.90
   2 -10   6   37.60    4.50
   2 -10   7   -3.00    5.00
   2 -10   7    0.60    2.90
  -2 -10  -7   -2.80    2.90
   2 -10   8   25.10    4.60
   2 -10   8   19.10    7.10
  -2 -10  -8   34.40    5.00
  -2 -11   9   -2.70    5.90
   2 -11  -9   12.00    4.20
  -2 -11   9   16.80    4.90
  -2 -11   9   10.70    4.10
   2  11  -8   22.00    5.70
   2 -11  -8   22.30    4.00
  -2 -11   8   30.30    4.70
  -2 -11   8   24.80    4.70
  -2 -11   8    5.00    6.30
   2  11  -7    5.20    2.60
   2 -11  -7    0.20    2.60
  -2 -11   7    0.10    3.30
  -2 -11   7    2.50    3.20
  -2 -11   7   -5.00    5.70
   2  11  -6   -0.40    2.20
  -2 -11   6    1.30    3.00
  -2 -11   6   -2.90    5.00
   2 -11  -6    4.40    2.60
  -2 -11   6    0.40    2.90
   2 -11  -6   -7.10    4.40
   2 -11  -5  -11.80    4.20
  -2 -11   5    0.50    3.00
  -2 -11   5    1.30    2.90
  -2 -11   5   -3.80    5.10
   2 -11  -5    0.60    2.20
  -2 -11   4    5.00    4.60
  -2 -11   4    4.10    3.20
   2 -11  -4   12.70    2.60
   2 -11  -4    6.70    5.10
  -2 -11   4   14.60    3.40
  -2 -11   3    1.50    5.50
   2 -11  -3   -1.80    4.00
   2 -11  -3   -1.50    1.90
  -2 -11   3   -1.20    2.40
  -2 -11   3    2.30    2.90
   2 -11  -2    5.90    2.00
  -2 -11   2    6.00    3.00
   2 -11  -2    3.00    4.50
  -2 -11   2    7.60    3.00
  -2 -11   2    2.30    5.60
  -2 -11   1   -0.80    2.40
   2 -11  -1    0.40    1.90
   2 -11  -1   -4.50    4.10
  -2 -11   1   -6.90    5.10
   2 -11   0   20.50    5.90
  -2 -11   0   29.80    3.70
   2 -11   0   23.00    2.80
  -2 -11   0   15.30    5.40
  -2 -11  -1  312.87   15.90
   2 -11   1  308.87   15.50
   2 -11   1  317.87    9.00
  -2 -11  -1  311.77   10.20
   2 -11   1  306.07    9.00
  -2 -11  -2   34.30    4.10
   2 -11   2   32.90    6.80
  -2 -11  -2   28.80    7.00
   2 -11   2   34.30    3.50
   2 -11   2   31.10    3.30
   2 -11   3   23.50    5.60
   2 -11   3   27.80    3.50
  -2 -11  -3   25.30    3.80
   2 -11   3   26.30    3.40
  -2 -11  -3   14.50    6.30
  -2 -11  -4   79.69    9.70
  -2 -11  -4   78.79    6.00
   2 -11   4   87.19    5.40
   2 -11   4   71.39    9.30
   2 -11   5    2.50    5.60
  -2 -11  -5    1.40    5.20
  -2 -11  -5   -0.20    2.80
   2 -11   5   -1.00    2.60
   2 -11   6   13.80    6.40
  -2 -11  -6   18.00    5.30
  -2 -11  -6    7.80    3.70
   2 -11   6   13.70    3.50
  -2 -11  -7   38.40    5.30
   2 -11   7   33.30    7.90
   2 -11   7   42.50    5.10
  -2 -12   8    5.00    3.80
  -2 -12   8   -6.80    6.60
  -2 -12   8    3.00    3.60
  -2 -12   7   16.00    4.00
  -2 -12   7    3.20    6.80
  -2 -12   7   16.30    4.20
  -2 -12   6   -9.10    5.80
  -2 -12   6    1.80    3.50
  -2 -12   6   -6.10    3.00
   2 -12  -5    1.50    5.60
  -2 -12   5   13.00    3.50
  -2 -12   5   15.20    4.00
  -2 -12   5   11.90    6.90
   2 -12  -4   -9.40    5.00
  -2 -12   4    3.30    2.90
  -2 -12   4   -2.80    5.70
  -2 -12   4   -2.20    2.80
  -2 -12   3   -1.70    5.80
  -2 -12   3    3.80    3.10
  -2 -12   3    2.00    2.90
   2 -12  -3   -5.80    4.90
   2 -12  -2   -6.10    4.30
  -2 -12   2   -5.60    5.70
  -2 -12   2    0.40    2.80
   2 -12  -1    5.40    5.30
  -2 -12   1    7.60    6.40
  -2 -12   1   11.80    3.10
  -2 -12   0   11.30    6.50
   2 -12   0    8.10    5.70
  -2 -12   0    8.00    3.20
  -2 -12  -1   10.80    6.80
   2 -12   1    6.30    5.40
  -2 -12  -1   14.20    3.50
   2 -12   2   36.60    3.80
   2 -12   2   35.10    7.50
  -2 -12  -2   38.70    4.30
  -2 -12  -2   24.30    7.60
  -2 -12  -3   -5.40    6.30
   2 -12   3    2.90    2.60
  -2 -12  -3   -1.80    2.60
   2 -12   3    5.70    5.60
  -2 -12  -4   21.00    4.00
  -2 -12  -4   19.80    6.60
   2 -12   4   20.10    7.00
   2 -12   4   30.00    4.00
   2 -12   5    8.40    3.10
  -2 -12  -5    4.30    3.10
  -2 -12  -5   -3.60    5.40
   2 -12   5    7.50    5.90
  -2 -12  -6   13.70    3.70
   2 -12   6   10.60    6.70
   2 -12   6   16.30    3.70
  -2 -13   6    0.80    3.50
  -2 -13   6  -10.20    6.30
  -2 -13   6    3.20    3.30
   2 -13  -5    1.80   10.40
  -2 -13   5   41.80    5.10
  -2 -13   5   18.60    8.00
  -2 -13   5   39.60    5.40
  -2 -13   4   -2.90    3.10
  -2 -13   4    1.60    3.20
  -2 -13   4   -6.70    6.00
  -2 -13   3   -4.50    2.80
  -2 -13   3   -6.80    5.90
  -2 -13   3   -2.60    3.00
   2 -13  -3   -7.30    5.10
  -2 -13   2   21.80    4.10
   2 -13  -2   14.00    6.50
  -2 -13   2   11.80    7.40
  -2 -13   1   -0.40    3.10
  -2 -13   1   -4.40    6.30
   2 -13  -1   -6.70    4.90
  -2 -13   0    0.90    2.70
  -2 -13   0  -11.80    6.00
   2 -13   0   -3.60    5.20
   2 -13   1   26.30    7.40
  -2 -13  -1   34.10    4.50
  -2 -13  -1   25.00    8.10
   2 -13   2    6.50    6.20
  -2 -13  -2   11.40    3.50
  -2 -13  -2   -4.80    7.30
  -2 -13  -3   15.80    7.40
   2 -13   3   31.10    3.90
   2 -13   3   29.60    7.70
  -2 -13  -3   41.40    5.00
  -2 -13  -4   79.59    9.90
  -2 -13  -4   95.59    6.60
   2 -13   4   97.59    6.20
   2 -13   4  103.29   12.60
   2 -13   5   15.20    3.60
  -2 -13  -5    0.00    5.90
  -2 -13  -5   15.90    3.90
   2 -13   5   16.10    7.10
  -2 -14   4   35.90    5.30
  -2 -14   4   39.60    5.10
   2 -14  -4   12.90    7.30
  -2 -14   4   30.70    9.20
  -2 -14   3   26.00    9.00
   2 -14  -3   13.80    8.10
   2 -14  -2  -12.20    5.60
  -2 -14   2  -10.30    6.60
  -2 -14   2   -0.60    3.30
  -2 -14   1  -13.20    6.70
   2 -14  -1   -6.90    5.70
  -2 -14   1   -3.40    2.90
  -2 -14   0  -18.80    6.50
   2 -14   0   -2.00    6.10
  -2 -14   0    0.80    3.30
   2 -14   1   -6.10    5.70
  -2 -14  -1    4.70    3.40
   2 -14   2   -0.10    6.30
  -2 -14  -2   -6.50    7.20
  -2 -14  -2    6.80    3.40
   3   0 -13    3.80    3.60
  -3   0  13    4.00    4.30
   3   0 -12   24.30    4.40
  -3   0  12   24.10    4.90
   3   0 -11   -2.30    3.00
  -3   0  11   -1.50    3.20
  -3   0  10  260.77   10.20
   3   0 -10  263.17    9.50
  -3   0  10  255.87    8.00
  -3   0   9   -1.30    2.10
   3   0  -9   -5.20    2.30
  -3   0   9   -1.50    1.60
  -3   0   8    8.80    1.80
  -3   0   8    9.50    2.80
   3   0  -8   10.00    2.70
  -3   0   7    0.60    1.30
   3   0  -7   -2.30    1.80
  -3   0   7   -0.20    2.20
  -3   0   6   56.29    3.10
   3   0  -6   58.29    3.70
  -3   0   6   56.89    4.00
   3   0  -6   51.19    3.70
  -3   0   5   -1.00    1.30
   3   0  -5    4.10    1.80
  -3   0   5    1.20    1.30
  -3   0   5   -2.00    1.80
   3   0  -5   -1.00    1.60
  -3   0   4 1420.66   27.50
  -3   0   4 1445.06   28.00
  -3   0   4 1426.76   27.50
   3   0  -4 1424.16   28.00
   3   0  -4 1413.56   27.70
   3   0  -4 1416.86   27.40
   3   0  -3    0.20    1.40
   3   0  -3    0.00    1.20
  -3   0   3    2.10    1.30
  -3   0   3    0.70    1.40
  -3   0   3    0.40    1.20
   3   0  -3    0.70    1.40
  -3   0   3    0.40    1.40
  -3   0   2   21.80    1.60
  -3   0   2   21.90    1.90
   3   0  -2   26.00    2.90
  -3   0   2   14.00    2.00
  -3   0   2   24.20    1.90
   3   0  -2   16.20    2.40
   3   0  -2   21.70    1.70
   3   0  -2   24.40    2.00
   3   0  -2   23.40    2.00
   3   0  -2   17.40    1.70
  -3   0   1    1.20    1.00
  -3   0   1    0.90    1.00
   3   0  -1   -2.20    2.00
   3   0  -1    1.60    1.20
   3   0  -1   -1.00    1.10
   3   0  -1    0.40    1.40
  -3   0   1    0.00    0.60
   3   0  -1    1.10    1.30
   3   0  -1   -0.20    1.10
  -3   0   1    0.40    1.20
  -3   0   1    0.80    1.20
  -3   0   0 2304.67   42.20
   3   0   0 2222.88   44.00
   3   0   0 2225.48   41.90
   3   0   0 2238.98   44.40
  -3   0   0 2217.68   41.80
   3   0   0 2299.47   41.90
  -3   0   0 2267.07   44.30
  -3   0   0 2275.67   41.80
   3   0   0 2232.88   42.20
  -3   0  -1    0.50    1.20
  -3   0  -1   -0.30    1.70
  -3   0  -1    0.30    1.70
   3   0   1    1.20    1.30
  -3   0  -1   -0.40    0.80
   3   0   1    0.20    1.40
   3   0   1    1.10    2.10
   3   0   1    0.30    1.60
   3   0   2  478.45   10.70
   3   0   2  484.55   13.50
   3   0   2  486.65   11.20
  -3   0  -2  503.25   13.10
   3   0   2  487.95   13.30
  -3   0  -2  494.45   10.70
   3   0   3    1.00    1.80
   3   0   3    0.10    2.50
  -3   0  -3   -0.20    1.90
   3   0   3    2.90    3.00
  -3   0  -3    0.40    1.60
   3   0   4  307.77   11.80
   3   0   4  283.27    8.60
  -3   0  -4  288.27    8.00
  -3   0  -4  295.57   10.70
   3   0   4  311.87   10.90
   3   0   5    1.80    2.20
   3   0   5   -1.20    2.60
  -3   0  -5   -1.70    1.80
   3   0   5    2.20    2.50
   3   0   6   65.99    5.10
   3   0   6   69.89    8.30
   3   0   6   76.29    6.60
  -3   0  -6   73.49    4.50
   3   0   7    3.90    4.60
   3   0   7    3.10    2.90
  -3   0  -7    1.30    2.50
   3   0   8  129.29    7.50
  -3   0  -8  122.09    6.50
   3   0   8  116.79   11.30
  -3   0  -9   -0.40    2.80
   3   0   9    1.50    5.40
   3   0   9    0.50    3.40
   3   0  10   11.20    4.20
   3   0  10    1.10    5.60
  -3   0 -10    7.70    3.60
  -3   0 -11    1.10    3.40
   3   0  11   -1.00    4.00
   3   0  11   -0.50    5.70
   3   1 -13   40.70    5.60
  -3   1  13   47.80    6.30
   3  -1 -13   40.60    5.60
  -3  -1  13   44.10    6.30
  -3   1  12  220.58   10.50
   3   1 -12  209.78    9.50
  -3  -1  12  219.58   10.60
   3  -1 -12  214.28    9.60
  -3   1  11  393.86   13.30
   3   1 -11  392.76   12.70
  -3  -1  11  375.46   13.30
   3  -1 -11  386.86   12.40
  -3   1  10   31.00    4.60
   3   1 -10   39.80    4.70
  -3  -1  10   39.00    5.00
   3  -1 -10   31.30    4.10
  -3  -1  10   32.50    3.80
  -3   1   9   -2.60    1.00
   3   1  -9   -1.10    2.50
  -3   1   9    2.00    1.10
  -3   1   9    0.60    2.60
   3  -1  -9    0.30    2.50
  -3  -1   9    1.10    2.10
  -3  -1   9   -0.10    2.80
   3   1  -8   24.60    3.00
  -3   1   8   24.10    3.50
  -3   1   8   28.00    1.70
  -3   1   8   20.50    1.70
  -3  -1   8   20.10    2.80
   3  -1  -8   19.30    3.00
  -3  -1   8   18.30    3.50
   3   1  -7   25.60    3.10
  -3   1   7   24.70    1.30
  -3   1   7   32.90    1.30
  -3   1   7   29.70    3.40
   3  -1  -7   26.20    3.00
  -3  -1   7   32.10    3.60
  -3  -1   7   31.70    3.40
   3   1  -6  116.39    4.90
  -3   1   6  100.89    4.80
  -3   1   6   99.19    4.20
   3  -1  -6   97.99    4.40
  -3  -1   6  107.79    5.10
  -3  -1   6  110.99    4.90
   3  -1  -6  102.69    4.70
  -3   1   5   50.19    3.50
   3   1  -5   52.39    3.20
   3   1  -5   50.09    5.00
   3   1  -5   48.10    3.30
   3  -1  -5   51.39    3.20
  -3  -1   5   49.30    3.70
  -3  -1   5   52.39    3.60
  -3  -1   5   48.20    3.00
   3  -1  -5   48.90    3.00
  -3   1   4 1874.91   34.90
   3   1  -4 1825.32   35.80
  -3   1   4 1831.52   35.40
   3   1  -4 1853.11   35.50
   3   1  -4 1844.42   36.00
  -3  -1   4 1841.92   35.90
   3  -1  -4 1863.21   34.70
  -3  -1   4 1853.91   36.10
   3  -1  -4 1837.22   35.50
   3  -1  -4 1830.02   35.10
  -3   1   3  279.87    6.20
   3   1  -3  277.07    8.40
  -3   1   3  275.17    6.10
   3   1  -3  274.07    6.80
   3   1  -3  277.97    7.10
  -3   1   3  280.47    6.60
   3   1  -3  281.07    7.70
   3  -1  -3  287.47    6.70
  -3  -1   3  286.27    6.80
  -3  -1   3  282.67    6.70
   3  -1  -3  274.97    6.50
  -3  -1   3  283.97    7.70
  -3  -1   3  275.77    7.10
   3  -1  -3  284.37    6.30
   3   1  -2  742.13   14.40
   3   1  -2  712.43   14.70
   3   1  -2  718.93   16.50
   3   1  -2  699.73   14.80
  -3   1   2  718.83   13.60
   3   1  -2  740.43   14.50
  -3   1   2  722.13   13.60
  -3   1   2  717.43   14.00
   3   1  -2  734.43   15.90
   3  -1  -2  720.83   13.80
  -3  -1   2  686.23   14.70
   3  -1  -2  727.63   13.80
  -3  -1   2  721.43   14.40
  -3  -1   2  717.23   16.30
  -3  -1   2  731.93   15.90
   3  -1  -2  718.93   14.10
  -3  -1   2  710.83   14.40
   3   1  -1  358.26    9.40
   3   1  -1  336.87    7.50
  -3   1   1  332.27    6.90
   3   1  -1  346.67    7.80
   3   1  -1  346.07    9.70
  -3   1   1  326.67    6.40
   3   1  -1  336.07    7.80
   3   1  -1  335.77    7.40
  -3   1   1  333.57    6.40
  -3  -1   1  341.17    7.80
   3  -1  -1  331.97    7.00
   3  -1  -1  330.77    6.70
  -3  -1   1  338.37    9.00
   3  -1  -1  335.67    9.50
  -3  -1   1  347.07    7.40
   3  -1  -1  323.57    7.00
   3  -1  -1  326.67    6.70
  -3  -1   1  337.97    9.20
  -3  -1   1  339.87    7.40
  -3   1   0  195.88    4.70
   3   1   0  200.18    7.50
   3   1   0  194.38    5.00
  -3   1   0  194.68    6.60
  -3   1   0  197.88    4.20
   3   1   0  200.78    5.40
  -3   1   0  192.98    4.20
   3   1   0  198.78    5.10
   3   1   0  187.08    6.40
   3  -1   0  199.08    6.80
  -3  -1   0  203.18    5.10
   3  -1   0  200.88    4.80
   3  -1   0  197.08    4.50
  -3  -1   0  192.48    6.60
   3  -1   0  204.38    4.50
  -3  -1   0  195.18    5.00
   3  -1   0  188.28    6.80
  -3   1  -1  154.98    5.90
   3   1   1  170.08    5.10
   3   1   1  160.68    4.50
   3   1   1  150.58    6.00
   3   1   1  167.88    7.20
  -3   1  -1  153.18    4.30
  -3   1  -1  158.68    4.10
   3   1   1  164.18    6.30
  -3  -1  -1  155.28    6.20
   3  -1   1  159.08    6.30
  -3  -1  -1  166.28    4.90
   3  -1   1  156.08    4.60
   3  -1   1  156.88    6.20
   3  -1   1  156.48    4.20
  -3  -1  -1  161.28    6.10
  -3  -1  -1  167.68    4.70
   3   1   2  236.98    8.50
   3   1   2  228.58    8.90
  -3   1  -2  234.08    7.70
  -3   1  -2  218.78    5.70
   3   1   2  237.58    6.70
  -3  -1  -2  224.48    8.10
  -3  -1  -2  222.68    6.20
  -3  -1  -2  222.88    6.50
   3  -1   2  240.68    8.80
   3  -1   2  230.38    8.10
   3  -1   2  225.78    5.90
   3  -1   2  226.68    6.30
   3   1   3  197.08    8.70
   3   1   3  192.78    6.40
   3   1   3  202.08    8.90
  -3   1  -3  181.88    7.10
  -3   1  -3  196.48    5.70
   3   1   3  188.58    7.50
   3  -1   3  183.98    8.10
   3  -1   3  193.38    6.10
  -3  -1  -3  187.28    8.50
  -3  -1  -3  186.18    5.90
   3  -1   3  205.28    8.20
   3   1   4   86.09    6.30
   3   1   4   86.99    6.60
  -3   1  -4   86.29    4.00
   3   1   4   90.59    4.80
  -3   1  -4   87.09    5.40
   3  -1   4   96.19    7.40
   3  -1   4   90.09    6.30
   3  -1   4   78.39    4.40
  -3  -1  -4   86.89    4.20
  -3   1  -5   32.00    3.00
   3   1   5   32.00    3.60
   3   1   5   26.40    5.00
   3   1   5   24.30    4.00
   3  -1   5   29.10    3.80
   3  -1   5   40.70    3.90
   3  -1   5   35.50    5.20
  -3  -1  -5   32.80    3.20
  -3   1  -6    5.10    2.50
   3   1   6    4.70    4.40
   3   1   6    7.10    2.40
   3  -1   6    3.20    2.70
  -3  -1  -6    9.20    2.60
   3  -1   6    3.10    3.50
  -3   1  -7   -0.60    2.30
   3   1   7    2.00    3.00
   3   1   7    3.60    3.80
   3  -1   7    0.60    2.60
   3  -1   7    3.00    3.80
  -3  -1  -7    0.00    2.40
   3   1   8    1.40    5.00
  -3   1  -8    1.60    2.60
   3   1   8    1.20    3.30
   3  -1   8    2.90    5.20
   3  -1   8   -2.80    2.80
  -3  -1  -8    3.60    2.90
   3   1   9  109.39   11.80
  -3   1  -9  120.49    7.10
   3   1   9  119.79    7.70
  -3  -1  -9  111.79    6.80
   3  -1   9  116.39    7.70
   3  -1   9  122.69   10.80
   3   1  10   -0.90    3.30
  -3   1 -10   -2.80    2.90
   3   1  10   -4.40    5.40
   3  -1  10   -3.20    3.50
   3  -1  10   -5.10    5.30
  -3  -1 -10    2.20    3.20
   3   1  11    1.60    4.20
   3   1  11   -5.20    5.60
  -3   1 -11    0.50    3.40
   3  -1  11    3.60    6.50
  -3  -1 -11    3.80    3.50
   3  -1  11    1.80    4.30
   3   2 -13    2.40    3.70
  -3   2  13    3.70    4.00
   3  -2 -13    1.90    3.60
  -3  -2  13    3.80    4.20
  -3   2  12  314.97   12.50
   3   2 -12  330.47   12.00
   3  -2 -12  350.06   12.20
  -3  -2  12  333.37   13.10
   3   2 -11  200.08    8.90
  -3   2  11  216.88    9.60
  -3  -2  11  207.88    9.90
   3  -2 -11  209.18    8.90
   3   2 -10  156.18    7.50
  -3   2  10  139.89    7.50
  -3  -2  10  146.19    7.70
   3  -2 -10  155.28    7.30
  -3  -2  10  154.28    8.20
   3   2  -9    0.90    2.50
  -3   2   9    1.00    2.90
  -3  -2   9   -1.90    2.40
  -3  -2   9   -1.00    3.00
   3  -2  -9   -2.60    2.30
  -3   2   8  143.09    6.50
   3   2  -8  145.99    6.40
   3  -2  -8  134.59    6.00
  -3  -2   8  148.89    6.90
  -3  -2   8  142.19    6.60
  -3   2   7   26.80    3.10
   3   2  -7   29.30    3.20
   3  -2  -7   28.00    3.00
  -3  -2   7   33.00    4.00
  -3  -2   7   33.50    3.70
   3  -2  -7   28.30    3.20
  -3   2   6    2.50    1.90
   3   2  -6    1.90    1.90
  -3   2   6    4.20    1.60
   3  -2  -6    1.50    1.90
   3  -2  -6    0.00    1.70
  -3  -2   6    0.80    2.00
  -3  -2   6    0.70    2.10
   3   2  -5    2.40    1.60
  -3   2   5    0.30    1.10
   3   2  -5    2.30    2.50
   3   2  -5    0.70    1.90
  -3   2   5    3.10    1.70
   3   2  -5    2.60    2.10
   3  -2  -5    1.50    1.60
  -3  -2   5    0.90    1.90
  -3  -2   5    1.50    2.10
   3  -2  -5    2.50    1.50
  -3   2   4   24.40    2.20
   3   2  -4   25.60    3.40
  -3   2   4   23.10    1.90
   3   2  -4   21.20    2.30
   3   2  -4   25.70    3.10
   3   2  -4   26.10    2.70
  -3  -2   4   24.30    2.20
  -3  -2   4   22.70    2.60
  -3  -2   4   19.80    2.80
   3  -2  -4   22.30    1.10
   3  -2  -4   23.40    1.90
   3  -2  -4   23.60    1.10
   3  -2  -4   21.20    2.10
  -3   2   3  304.07    6.80
   3   2  -3  321.27    7.90
   3   2  -3  309.77    8.90
  -3   2   3  303.37    6.10
  -3   2   3  295.17    6.10
   3   2  -3  307.17    7.50
   3   2  -3  297.47    8.70
  -3  -2   3  313.87    7.90
  -3  -2   3  307.67    8.90
   3  -2  -3  300.07    6.60
   3  -2  -3  303.87    6.90
  -3  -2   3  305.27    7.50
   3   2  -2  220.28    7.30
   3   2  -2  208.78    7.10
  -3   2   2  203.28    4.60
   3   2  -2  208.98    5.60
   3   2  -2  207.68    5.90
   3   2  -2  223.28    5.90
  -3  -2   2  218.48    5.50
  -3  -2   2  210.48    5.90
  -3  -2   2  212.98    7.10
   3  -2  -2  208.88    4.30
  -3  -2   2  217.88    5.60
   3  -2  -2  211.78    4.30
   3  -2  -2  208.88    4.70
  -3  -2   2  225.18    7.50
   3   2  -1    9.50    1.70
   3   2  -1    6.80    1.70
   3   2  -1    7.40    1.60
   3   2  -1    8.60    2.60
   3   2  -1    9.80    2.30
  -3  -2   1    6.00    2.20
  -3  -2   1    7.50    1.40
  -3  -2   1    4.90    1.90
  -3  -2   1    6.10    1.80
   3  -2  -1    6.20    0.70
   3  -2  -1    6.50    0.70
  -3  -2   1    4.60    1.50
  -3  -2   1    8.30    1.70
   3   2   0  305.67    8.20
  -3   2   0  295.67    6.20
   3   2   0  319.07    7.60
   3   2   0  301.77    9.70
   3   2   0  315.47    7.60
   3  -2   0  292.57    8.50
   3  -2   0  296.07    6.00
  -3  -2   0  309.67    7.20
  -3  -2   0  302.87    9.00
  -3  -2   0  300.67    7.10
   3  -2   0  282.87    8.80
  -3  -2   0  289.17    7.40
   3  -2   0  293.77    6.30
   3  -2   0  294.97    6.00
  -3  -2   0  298.97    9.40
  -3   2  -1 1127.69   20.90
   3   2   1 1105.39   23.70
   3   2   1 1127.29   22.50
  -3   2  -1 1103.79   21.40
  -3   2  -1 1102.19   20.80
   3   2   1 1102.79   25.00
  -3   2  -1 1107.29   23.30
  -3  -2  -1 1062.19   23.50
   3  -2   1 1136.59   21.30
  -3  -2  -1 1113.59   22.00
   3  -2   1 1136.79   24.50
  -3  -2  -1 1151.48   22.50
   3  -2   1 1088.99   21.50
   3  -2   1 1117.19   23.40
  -3  -2  -1 1086.59   24.20
  -3   2  -2  123.49    5.20
  -3   2  -2  131.39    3.80
  -3   2  -2  112.79    3.90
   3   2   2  124.69    6.20
   3   2   2  131.79    7.40
   3   2   2  126.29    4.30
   3   2   2  118.99    4.90
  -3   2  -2  129.29    6.10
   3  -2   2  116.49    4.10
  -3  -2  -2  122.79    4.50
   3  -2   2  121.29    3.80
   3  -2   2  134.29    5.70
  -3  -2  -2  125.89    6.40
  -3  -2  -2  116.69    6.20
  -3  -2  -2  116.39    5.80
   3  -2   2  127.79    6.60
  -3  -2  -2  127.39    4.90
  -3   2  -3  755.52   15.60
   3   2   3  755.72   17.00
  -3   2  -3  765.92   17.60
   3   2   3  775.42   19.50
   3   2   3  751.22   20.20
   3   2   3  749.33   18.60
   3  -2   3  762.92   17.80
   3  -2   3  781.32   16.70
   3  -2   3  763.72   19.70
   3  -2   3  732.13   16.40
  -3  -2  -3  738.83   16.40
  -3   2  -4   14.50    2.00
  -3   2  -4    6.60    1.90
   3   2   4   10.40    3.60
   3   2   4   14.80    2.50
   3   2   4    6.70    3.30
   3  -2   4   13.90    3.80
  -3  -2  -4   14.50    2.40
   3  -2   4   12.20    2.60
   3  -2   4   12.40    2.50
  -3   2  -5   30.40    4.10
   3   2   5   27.20    4.30
   3   2   5   36.50    3.80
   3   2   5   23.90    4.80
  -3   2  -5   36.50    3.10
   3  -2   5   29.80    5.10
  -3  -2  -5   31.40    3.20
   3  -2   5   26.00    3.30
   3  -2   5   25.90    3.30
   3   2   6    2.00    4.00
   3   2   6   -1.40    2.50
  -3   2  -6   -2.70    1.90
   3  -2   6    1.10    4.20
   3  -2   6    0.80    2.40
  -3  -2  -6   -1.40    2.20
   3   2   7    2.30    4.80
  -3   2  -7   -0.50    2.30
   3   2   7    1.90    2.90
  -3  -2  -7    2.40    2.70
   3  -2   7    1.20    2.80
   3  -2   7    1.00    4.90
  -3   2  -8   76.99    5.30
   3   2   8   73.09    6.30
   3   2   8   68.49    8.40
   3  -2   8   80.79    6.40
  -3  -2  -8   77.19    5.70
   3  -2   8   66.09    8.40
  -3   2  -9   24.90    4.10
   3   2   9   18.30    6.20
   3   2   9   28.50    4.80
  -3  -2  -9   23.60    4.10
   3  -2   9   21.40    6.80
   3  -2   9   22.70    4.70
   3   2  10   19.90    4.80
   3   2  10    9.80    6.10
  -3   2 -10   13.90    3.70
   3  -2  10   21.10    4.90
   3  -2  10    9.00    6.50
  -3  -2 -10   15.80    4.10
  -3   2 -11   14.00    4.00
   3   2  11   13.50    4.90
   3   2  11   17.90    7.20
  -3  -2 -11   13.40    4.20
   3  -2  11   10.40    6.80
   3  -2  11   20.40    5.30
  -3   3  13    2.40    4.00
   3   3 -13    4.30    3.80
  -3  -3  13    7.30    4.70
   3  -3 -13    9.10    3.90
  -3   3  12  103.79    7.70
   3   3 -12  103.99    7.30
  -3  -3  12  104.39    8.10
   3  -3 -12  119.79    7.40
   3   3 -11   27.60    4.40
  -3   3  11   34.00    4.90
  -3  -3  11   35.40    5.40
   3  -3 -11   22.50    4.10
  -3  -3  11   27.40    4.60
   3   3 -10   70.09    5.70
  -3   3  10   64.89    5.70
  -3  -3  10   64.49    6.20
   3  -3 -10   60.69    5.40
  -3  -3  10   69.59    6.60
   3   3  -9   19.20    3.50
  -3   3   9   19.30    3.60
   3  -3  -9   23.00    3.50
  -3  -3   9   19.00    3.90
  -3  -3   9   23.90    3.80
  -3   3   8   48.90    4.40
   3   3  -8   44.00    4.10
  -3  -3   8   42.70    5.40
   3  -3  -8   49.10    4.10
  -3  -3   8   40.00    4.50
  -3   3   7    2.50    2.20
   3   3  -7   -0.40    2.00
  -3  -3   7   -0.20    2.20
   3  -3  -7    0.80    1.90
   3  -3  -7   -1.30    1.70
  -3  -3   7   -0.50    1.80
   3   3  -6   52.59    4.20
   3   3  -6   49.10    3.70
  -3   3   6   50.19    3.40
   3  -3  -6   53.49    3.50
   3  -3  -6   48.90    3.20
  -3  -3   6   48.70    5.10
  -3  -3   6   54.89    3.90
   3   3  -5  584.44   15.30
   3   3  -5  607.94   15.70
  -3   3   5  599.34   12.40
   3   3  -5  582.74   13.60
   3   3  -5  615.24   14.60
  -3   3   5  592.34   13.30
   3  -3  -5  598.44   13.30
  -3  -3   5  604.04   14.30
  -3  -3   5  600.54   15.60
   3  -3  -5  586.34   12.90
   3   3  -4   72.09    4.40
  -3   3   4   72.19    2.40
   3   3  -4   69.59    3.90
   3   3  -4   71.79    4.20
   3   3  -4   63.99    3.60
  -3   3   4   74.59    3.10
   3   3  -4   67.29    4.70
   3  -3  -4   70.09    2.80
   3  -3  -4   71.89    2.90
  -3  -3   4   72.29    4.10
  -3  -3   4   76.89    3.80
  -3  -3   4   76.19    5.30
   3  -3  -4   69.09    3.10
   3   3  -3  104.19    4.70
  -3   3   3  107.69    3.20
   3   3  -3  110.59    4.10
   3   3  -3  112.19    5.10
   3   3  -3  106.09    5.50
   3   3  -3  111.09    4.60
   3   3  -3  105.39    4.40
  -3  -3   3  105.29    4.10
  -3  -3   3  115.79    6.10
   3  -3  -3  105.09    3.20
  -3  -3   3  114.39    4.40
  -3  -3   3  107.69    4.90
   3  -3  -3  111.99    3.00
   3   3  -2  115.79    4.50
   3   3  -2  117.09    5.40
   3   3  -2  123.49    4.40
   3   3  -2  115.69    4.10
   3   3  -2  116.89    5.40
  -3   3   2  114.49    2.50
  -3  -3   2  110.99    4.30
  -3  -3   2  114.79    4.10
  -3  -3   2  111.89    4.40
  -3  -3   2  111.69    5.10
  -3  -3   2  119.49    6.20
   3  -3  -2  113.99    2.70
   3   3  -1  772.12   16.00
   3   3  -1  773.82   16.10
   3   3  -1  769.92   18.00
   3   3  -1  749.23   15.60
  -3  -3   1  745.33   17.70
  -3  -3   1  756.42   15.70
  -3  -3   1  752.22   16.10
  -3  -3   1  768.52   18.30
  -3  -3   1  741.53   16.00
   3   3   0  119.99    6.60
   3   3   0  112.79    4.40
  -3   3   0  120.79    2.70
   3   3   0  120.89    4.60
   3   3   0  119.39    4.50
   3  -3   0  116.39    5.40
  -3  -3   0  118.79    6.30
  -3  -3   0  122.39    6.40
  -3  -3   0  121.59    4.20
  -3  -3   0  115.39    4.40
   3  -3   0  120.49    2.90
   3  -3   0  120.49    2.50
   3  -3   0  118.99    5.00
   3   3   1  244.98    7.00
   3   3   1  236.98    6.30
  -3   3  -1  233.18    5.50
   3   3   1  236.28    7.50
   3   3   1  240.78    9.60
   3   3   1  242.28    8.40
  -3  -3  -1  227.68    6.80
  -3  -3  -1  231.48    8.70
  -3  -3  -1  232.98    6.40
   3  -3   1  236.78    5.40
   3  -3   1  228.78    5.70
   3  -3   1  250.77    8.40
   3  -3   1  239.58    7.30
  -3  -3  -1  238.28    7.40
  -3  -3  -1  254.87    8.90
   3   3   2  177.28    8.30
   3   3   2  181.98    7.90
  -3   3  -2  172.38    5.90
   3   3   2  184.38    6.20
   3   3   2  179.78    6.20
  -3   3  -2  171.08    7.10
  -3   3  -2  176.68    4.40
  -3   3  -2  175.18    5.00
   3   3   2  185.28    7.70
  -3  -3  -2  184.58    5.70
   3  -3   2  172.98    4.80
  -3  -3  -2  176.38    6.00
   3  -3   2  180.48    7.80
   3  -3   2  179.78    5.20
  -3  -3  -2  183.58    7.00
   3  -3   2  175.28    6.20
  -3  -3  -2  176.58    7.20
  -3   3  -3    9.80    1.70
  -3   3  -3    9.90    1.60
   3   3   3    9.60    3.20
   3   3   3    8.50    2.50
   3   3   3    6.20    3.30
   3   3   3    7.50    3.30
  -3  -3  -3   11.30    3.10
   3  -3   3    8.70    2.10
   3  -3   3   10.50    2.10
   3  -3   3    8.70    3.20
  -3  -3  -3    7.30    2.10
   3   3   4  208.68    7.40
   3   3   4  223.58   10.60
  -3   3  -4  206.88    6.10
   3   3   4  211.78    9.80
  -3   3  -4  212.78    7.20
   3  -3   4  218.58    7.10
   3  -3   4  203.08    9.80
  -3  -3  -4  201.18    6.90
   3  -3   4  218.28    7.60
   3   3   5  292.97    9.30
   3   3   5  286.27   12.20
   3   3   5  274.17   12.50
  -3   3  -5  250.67    8.70
  -3   3  -5  285.97    8.00
  -3  -3  -5  282.67    8.70
   3  -3   5  289.27   12.50
   3  -3   5  293.47    9.40
   3  -3   5  290.57    8.90
  -3   3  -6    3.00    2.10
   3   3   6    3.40    3.90
   3   3   6    2.80    2.80
  -3   3  -6   -0.50    1.90
   3  -3   6    0.60    2.50
   3  -3   6    6.50    4.40
  -3  -3  -6    3.10    2.50
  -3   3  -7    9.10    2.70
   3   3   7    7.60    5.00
   3   3   7    0.60    2.80
  -3  -3  -7    4.60    2.70
   3  -3   7    1.00    4.60
   3  -3   7    9.20    3.30
  -3   3  -8   74.19    5.10
   3   3   8   52.09    5.60
   3   3   8   56.29    7.90
   3  -3   8   46.60    7.70
   3  -3   8   67.79    6.10
  -3  -3  -8   66.69    5.60
   3   3   9    4.10    5.40
   3   3   9   10.50    4.10
  -3   3  -9   10.00    3.50
   3  -3   9    7.20    5.80
  -3  -3  -9    8.20    3.30
   3  -3   9   12.20    3.90
  -3   3 -10    2.80    3.20
   3   3  10    4.10    3.70
   3   3  10   -0.10    5.30
  -3  -3 -10    0.00    3.40
   3  -3  10    0.80    3.70
   3  -3  10   -4.90    5.80
  -3   3 -11   45.30    5.20
   3   3  11   39.50    6.20
   3   3  11   33.00    8.10
  -3  -3 -11   33.10    5.40
   3  -3  11   46.00    6.40
   3  -3  11   30.90    8.40
   3   4 -13   14.60    4.10
   3  -4 -13    8.20    4.20
  -3  -4  13   12.60    5.00
  -3   4  12   -2.00    3.40
   3   4 -12   -1.50    3.40
   3  -4 -12    6.00    3.70
  -3  -4  12    1.10    3.60
   3   4 -11   31.00    4.50
  -3   4  11   29.30    4.70
  -3  -4  11   26.40    5.10
  -3  -4  11   22.20    4.80
   3  -4 -11   31.10    4.50
  -3   4  10   97.29    6.70
   3   4 -10  104.29    6.50
   3  -4 -10   98.59    6.20
  -3  -4  10  108.79    6.90
  -3  -4  10  105.09    8.10
  -3   4   9   90.39    5.70
   3   4  -9   91.59    5.60
   3   4  -9   89.79    5.80
  -3  -4   9   88.89    7.70
   3  -4  -9   87.89    5.50
  -3  -4   9   86.39    6.60
   3   4  -8    1.80    1.70
   3   4  -8   -0.20    2.30
  -3   4   8   -2.70    2.20
   3  -4  -8   -1.10    2.00
  -3  -4   8   -4.30    2.90
  -3  -4   8    1.60    3.00
   3   4  -7   29.00    3.40
   3   4  -7   25.90    3.20
  -3   4   7   28.00    3.30
  -3   4   7   31.60    2.70
   3  -4  -7   26.50    3.10
   3  -4  -7   29.10    3.20
  -3  -4   7   27.00    4.20
  -3  -4   7   31.90    3.90
   3   4  -6   34.40    3.30
  -3   4   6   34.50    3.10
   3   4  -6   27.90    3.10
  -3   4   6   32.90    2.40
   3  -4  -6   32.50    2.80
   3  -4  -6   37.70    3.30
  -3  -4   6   31.50    4.30
  -3  -4   6   34.90    3.70
   3   4  -5  556.24   15.00
  -3   4   5  569.34   11.70
   3   4  -5  569.74   13.40
  -3   4   5  573.64   12.80
   3   4  -5  579.94   13.80
   3  -4  -5  585.54   12.60
   3  -4  -5  577.74   12.30
  -3  -4   5  585.34   14.20
   3  -4  -5  570.24   12.90
  -3  -4   5  590.64   16.30
  -3   4   4   77.29    3.20
  -3   4   4   76.19    1.80
  -3   4   4   80.09    1.80
   3   4  -4   80.69    4.50
   3   4  -4   74.69    3.90
   3   4  -4   82.29    4.80
   3   4  -4   71.19    3.80
  -3  -4   4   82.59    6.10
   3  -4  -4   70.79    3.20
   3  -4  -4   72.79    3.00
   3  -4  -4   78.49    3.80
  -3  -4   4   78.69    4.00
  -3  -4   4   77.59    4.30
   3   4  -3  864.21   19.30
   3   4  -3  862.91   22.10
   3   4  -3  880.41   18.60
  -3   4   3  838.02   16.60
   3   4  -3  853.31   18.20
   3   4  -3  863.21   17.90
  -3  -4   3  858.81   19.10
   3  -4  -3  841.72   18.60
  -3  -4   3  898.01   18.10
   3  -4  -3  829.32   16.40
  -3  -4   3  846.52   18.50
   3  -4  -3  833.92   16.70
  -3  -4   3  869.81   20.80
   3   4  -2   66.19    3.20
   3   4  -2   70.79    5.20
   3   4  -2   61.89    4.50
   3   4  -2   63.79    3.30
   3   4  -2   63.49    3.70
   3   4  -2   65.79    3.30
  -3  -4   2   64.79    3.80
   3  -4  -2   61.89    1.90
  -3  -4   2   68.09    5.80
  -3  -4   2   60.79    3.10
  -3  -4   2   59.29    3.30
  -3  -4   2   61.49    3.60
  -3  -4   2   61.39    4.20
   3   4  -1    1.00    1.30
   3   4  -1    0.40    1.80
   3   4  -1    3.00    2.40
   3   4  -1   -0.30    1.50
   3   4  -1   -1.40    0.70
   3   4  -1   -0.50    1.30
   3   4  -1   -0.30    1.00
  -3  -4   1    2.00    1.80
  -3  -4   1    0.00    1.30
  -3  -4   1    1.20    1.90
  -3  -4   1    3.70    2.50
  -3  -4   1   -0.40    1.70
  -3  -4   1    1.90    1.70
  -3   4   0   54.19    1.50
  -3   4   0   53.39    1.50
   3   4   0   54.79    3.50
   3   4   0   58.79    3.30
   3   4   0   61.39    5.80
   3   4   0   50.89    3.30
   3   4   0   53.59    4.40
   3   4   0   51.19    2.90
   3  -4   0   53.69    1.30
   3  -4   0   47.10    4.10
  -3  -4   0   53.29    2.90
  -3  -4   0   58.99    3.30
  -3  -4   0   59.99    3.50
   3  -4   0   54.39    1.80
  -3  -4   0   58.29    5.80
  -3  -4   0   55.49    4.60
   3   4   1  126.79    4.50
   3   4   1  120.09    5.00
   3   4   1  120.49    7.60
   3   4   1  126.69    6.90
   3   4   1  123.19    5.40
   3  -4   1  121.19    3.30
   3  -4   1  124.29    6.00
  -3  -4  -1  118.69    5.10
   3  -4   1  130.39    3.70
  -3  -4  -1  123.59    4.90
   3  -4   1  123.89    5.10
  -3  -4  -1  121.19    6.40
  -3  -4  -1  129.09    4.70
  -3   4  -2   77.39    5.10
   3   4   2   74.09    6.90
   3   4   2   70.49    4.20
  -3   4  -2   70.99    2.10
   3   4   2   76.89    5.10
  -3   4  -2   74.69    3.50
   3  -4   2   70.39    3.90
   3  -4   2   74.19    3.40
   3  -4   2   70.39    3.00
  -3  -4  -2   75.49    3.90
   3  -4   2   81.59    5.70
  -3  -4  -2   74.09    5.90
  -3  -4  -2   71.19    4.50
  -3  -4  -2   78.99    4.20
   3   4   3    5.30    2.30
  -3   4  -3    4.00    1.20
   3   4   3    3.70    2.60
   3   4   3    4.00    3.00
  -3  -4  -3    4.00    2.70
   3  -4   3    4.00    1.70
   3  -4   3    5.00    2.80
   3  -4   3    4.00    1.70
  -3  -4  -3    5.50    2.00
  -3   4  -4   67.59    3.30
   3   4   4   59.19    6.20
   3   4   4   64.19    4.50
  -3   4  -4   71.09    3.80
   3   4   4   69.29    6.50
   3  -4   4   70.59    4.20
  -3  -4  -4   72.49    4.30
  -3  -4  -4   70.69    5.70
   3  -4   4   64.99    4.00
   3  -4   4   68.19    7.20
   3   4   5   13.60    4.20
   3   4   5   16.70    4.30
   3   4   5   22.40    3.50
  -3   4  -5   15.20    2.30
  -3   4  -5   14.90    2.10
   3  -4   5   17.40    2.30
   3  -4   5   18.60    3.10
  -3  -4  -5   19.00    3.00
   3  -4   5   18.20    4.70
   3   4   6   19.90    3.70
  -3   4  -6   17.50    2.30
  -3   4  -6   20.80    2.80
   3   4   6   15.60    4.90
   3  -4   6   18.40    5.30
  -3  -4  -6   20.50    3.40
   3  -4   6   24.20    3.60
   3   4   7   38.60    6.50
  -3   4  -7   42.20    3.90
   3   4   7   49.00    5.20
   3  -4   7   42.00    4.60
  -3  -4  -7   49.99    4.70
   3  -4   7   46.70    7.10
  -3   4  -8  203.88    7.80
   3   4   8  200.38    9.30
   3   4   8  197.28   12.80
   3  -4   8  203.38   13.50
   3  -4   8  194.18    9.00
  -3  -4  -8  190.38    8.50
  -3   4  -9   -1.90    2.50
   3   4   9    4.10    3.70
   3   4   9    1.30    5.00
   3  -4   9    1.40    3.50
  -3  -4  -9   -1.80    3.00
   3  -4   9   -4.40    5.20
  -3   4 -10   -0.40    3.00
   3   4  10   -2.40    3.50
   3   4  10   -1.50    5.40
  -3  -4 -10    1.60    3.30
   3  -4  10    2.40    6.30
   3  -4  10    3.40    3.70
   3   4  11   36.80    6.20
   3   4  11   34.60    8.00
  -3   4 -11   41.70    5.20
  -3  -4 -11   39.60    5.50
   3  -4  11   36.90    6.00
   3  -4  11   29.50    8.40
   3   5 -13   47.80    6.00
  -3  -5  13   53.19    7.20
   3  -5 -13   53.79    6.30
   3   5 -12   -0.60    3.30
  -3  -5  12    0.30    3.80
   3  -5 -12    1.00    3.20
   3   5 -11   61.59    5.90
  -3   5  11   67.49    7.10
  -3  -5  11   52.89    6.80
   3  -5 -11   65.69    5.80
  -3  -5  11   58.49    6.50
   3   5 -10    1.00    2.90
  -3   5  10    4.90    3.20
  -3  -5  10    1.30    3.50
   3  -5 -10   -0.80    2.50
  -3  -5  10    1.80    4.10
  -3   5   9   42.40    4.40
   3   5  -9   46.90    4.60
   3   5  -9   54.39    5.80
  -3  -5   9   55.79    5.70
   3  -5  -9   44.40    4.40
  -3  -5   9   39.80    5.60
   3   5  -8    9.50    1.90
  -3   5   8   10.50    2.80
   3   5  -8   13.00    3.10
  -3  -5   8    8.40    3.80
  -3  -5   8   16.40    3.80
   3  -5  -8   10.50    2.60
  -3   5   7   11.30    2.60
   3   5  -7   15.60    3.00
   3   5  -7   10.70    1.90
   3  -5  -7   13.00    2.50
  -3  -5   7   10.40    3.10
  -3  -5   7   14.80    4.00
   3  -5  -7   14.20    2.60
  -3   5   6   -0.90    1.70
   3   5  -6    1.90    1.40
   3   5  -6    1.70    2.10
  -3   5   6   -0.30    1.10
   3  -5  -6   -0.30    1.70
  -3  -5   6    0.10    2.40
   3  -5  -6    1.70    1.80
  -3  -5   6   -0.80    3.00
   3  -5  -6   -0.30    1.40
  -3   5   5   49.70    3.00
  -3   5   5   46.30    1.80
   3   5  -5   36.20    4.30
   3   5  -5   48.60    3.80
   3   5  -5   52.09    3.60
   3  -5  -5   45.30    3.60
  -3  -5   5   55.49    5.90
  -3  -5   5   48.70    4.10
   3  -5  -5   47.70    3.10
   3  -5  -5   45.40    2.90
   3   5  -4    2.50    1.90
   3   5  -4    1.80    1.90
  -3   5   4    3.20    1.30
   3   5  -4    6.20    2.00
   3   5  -4    0.80    2.10
  -3  -5   4    7.30    2.20
  -3  -5   4    7.50    3.40
  -3  -5   4    9.00    2.40
   3  -5  -4    5.10    2.00
   3  -5  -4    6.30    1.40
   3  -5  -4    4.40    1.40
  -3  -5   4    2.90    1.40
   3   5  -3 1558.54   30.80
   3   5  -3 1524.95   31.50
   3   5  -3 1586.74   30.60
  -3   5   3 1547.85   29.20
   3   5  -3 1599.24   32.40
   3  -5  -3 1542.05   29.20
  -3  -5   3 1502.25   31.50
  -3  -5   3 1533.95   31.00
   3  -5  -3 1544.15   29.50
  -3  -5   3 1589.14   32.30
   3  -5  -3 1530.95   32.30
  -3  -5   3 1628.14   35.00
  -3   5   2  157.48    3.00
   3   5  -2  149.29    5.60
   3   5  -2  152.18    5.20
   3   5  -2  157.78    7.00
   3   5  -2  153.38    4.30
   3  -5  -2  154.78    3.30
  -3  -5   2  148.09    5.70
  -3  -5   2  166.98    8.50
  -3  -5   2  144.59    5.50
  -3  -5   2  159.58    5.40
   3  -5  -2  146.29    3.60
   3  -5  -2  153.28    6.50
  -3  -5   2  150.28    6.60
   3   5  -1    0.30    0.80
   3   5  -1    2.40    2.50
   3   5  -1   -0.10    1.40
   3   5  -1    1.90    1.60
   3   5  -1   -1.40    1.70
  -3  -5   1   -0.20    1.80
  -3  -5   1    1.20    1.60
  -3  -5   1    1.10    2.50
  -3  -5   1   -2.20    2.00
  -3  -5   1   -1.50    1.70
   3   5   0    6.80    1.60
  -3   5   0    7.10    0.70
  -3   5   0    7.50    0.70
   3   5   0    6.10    1.70
   3   5   0    9.40    2.30
   3   5   0    5.40    2.90
  -3  -5   0    8.10    2.10
  -3  -5   0    3.90    3.60
   3  -5   0    7.80    1.00
  -3  -5   0    5.40    3.30
   3  -5   0    7.60    0.80
  -3  -5   0    6.90    1.90
   3  -5   0    6.20    2.10
   3   5   1   -0.60    1.80
  -3   5  -1    0.70    0.90
   3   5   1    2.20    1.90
   3   5   1   -0.50    2.80
  -3  -5  -1   -0.30    1.70
   3  -5   1    0.50    1.10
   3  -5   1    2.90    2.20
  -3  -5  -1    5.70    3.40
   3  -5   1    2.20    1.40
   3  -5   1    1.10    0.90
  -3  -5  -1    4.40    1.90
  -3  -5  -1    1.70    1.40
   3   5   2   56.39    6.60
   3   5   2   60.99    4.90
  -3   5  -2   76.19    5.70
   3   5   2   64.79    4.20
  -3  -5  -2   62.29    4.50
  -3  -5  -2   66.49    6.00
   3  -5   2   62.69    3.70
  -3  -5  -2   62.69    4.30
   3  -5   2   67.49    2.80
  -3  -5  -2   62.29    3.80
   3  -5   2   57.69    3.10
   3  -5   2   68.19    5.60
   3   5   3    1.80    2.60
   3   5   3    0.80    2.20
   3   5   3   -0.70    3.10
  -3   5  -3    0.60    1.00
   3  -5   3    1.30    2.50
  -3  -5  -3    0.50    2.80
  -3  -5  -3   -1.90    1.70
   3  -5   3   -1.20    1.30
  -3  -5  -3    0.20    2.30
   3  -5   3    0.10    1.60
   3   5   4    0.00    2.90
   3   5   4   -2.00    3.10
   3   5   4    3.00    2.50
  -3   5  -4    1.40    1.40
   3  -5   4   -0.30    1.90
   3  -5   4   -1.20    2.90
  -3  -5  -4   -1.00    2.10
  -3  -5  -4    0.70    2.90
   3  -5   4   -0.80    1.20
   3   5   5    2.60    2.60
  -3   5  -5    2.30    1.80
   3   5   5    3.60    3.90
   3  -5   5   -0.30    3.70
   3  -5   5    2.90    2.30
  -3  -5  -5    5.20    2.60
  -3  -5  -5    2.20    2.80
   3   5   6    6.70    3.10
  -3   5  -6    3.80    2.10
   3   5   6   -0.70    3.80
  -3  -5  -6    0.90    2.60
   3  -5   6    2.20    4.20
   3  -5   6    4.40    2.70
  -3   5  -7  109.49    5.40
   3   5   7  112.59    7.00
   3   5   7  102.19    9.70
  -3  -5  -7  102.79    6.30
   3  -5   7   95.29   10.00
   3  -5   7  108.19    6.80
   3   5   8  144.39   11.30
  -3   5  -8  129.79    6.10
   3   5   8  138.39    8.10
  -3  -5  -8  133.19    7.30
   3  -5   8  135.59   11.80
   3  -5   8  147.99    7.90
   3   5   9   -2.00    3.40
  -3   5  -9   -1.40    2.60
   3   5   9   -2.70    4.70
   3  -5   9   -5.50    5.20
   3  -5   9   -0.10    3.30
  -3  -5  -9    2.20    3.30
   3   5  10  194.48   14.30
  -3   5 -10  184.58    8.20
   3   5  10  190.68   10.20
   3  -5  10  180.58   14.80
   3  -5  10  188.48   10.00
  -3  -5 -10  187.68    9.40
  -3   5 -11   31.80    4.70
   3   5  11   33.00    6.10
   3   5  11   44.30    8.50
   3  -5  11   41.90    6.30
   3  -5  11   34.30    9.00
  -3  -5 -11   38.40    5.70
   3  -5  11   40.20    6.60
   3   6 -12   31.40    4.90
  -3  -6  12   42.10    6.40
   3  -6 -12   40.60    5.50
   3   6 -11   58.59    5.50
   3  -6 -11   58.39    5.60
  -3  -6  11   53.79    7.10
  -3  -6  11   64.59    6.80
   3   6 -10   -1.40    2.70
   3  -6 -10   -0.70    2.60
  -3  -6  10    2.40    4.10
  -3  -6  10   -2.10    3.20
  -3   6   9    2.70    2.70
   3   6  -9   -0.80    2.70
   3  -6  -9    1.80    2.90
  -3  -6   9   -2.10    3.70
  -3  -6   9   -1.60    3.30
  -3   6   8   15.00    3.10
   3   6  -8   13.60    3.40
  -3  -6   8    9.60    4.40
  -3  -6   8   13.30    3.50
   3  -6  -8   17.30    2.90
   3   6  -7   28.00    3.00
   3   6  -7   37.70    3.80
  -3   6   7   36.50    2.60
  -3   6   7   37.70    3.60
  -3  -6   7   30.80    5.40
   3  -6  -7   36.20    3.50
  -3  -6   7   37.80    4.50
   3  -6  -7   40.50    2.90
   3  -6  -7   35.50    3.50
  -3   6   6    1.10    1.80
   3   6  -6   -0.90    1.50
  -3   6   6    1.90    1.00
   3   6  -6    2.00    2.10
   3  -6  -6    0.10    2.00
  -3  -6   6   -1.90    2.40
   3  -6  -6    0.40    1.80
  -3  -6   6    2.90    3.50
   3  -6  -6    1.60    1.80
   3   6  -5    5.40    2.30
  -3   6   5    4.60    1.60
   3   6  -5    1.90    2.40
   3   6  -5    1.50    1.70
  -3  -6   5    4.30    2.30
  -3  -6   5    1.30    2.50
  -3  -6   5    4.50    3.60
   3  -6  -5    4.20    1.60
   3  -6  -5    3.20    2.30
   3  -6  -5    4.80    1.70
   3   6  -4    6.80    2.30
   3   6  -4    3.90    1.90
   3   6  -4    4.20    2.00
   3   6  -4    5.00    2.00
  -3   6   4    6.80    1.40
   3  -6  -4    4.00    2.30
  -3  -6   4    5.60    2.40
  -3  -6   4    2.10    2.00
   3  -6  -4    6.50    1.50
  -3  -6   4    5.00    1.50
   3  -6  -4    4.90    1.40
  -3  -6   4    3.50    3.60
   3   6  -3   -0.80    1.20
   3   6  -3    0.40    2.00
   3   6  -3   -1.70    1.90
  -3   6   3    1.00    0.80
  -3   6   3    0.00    0.90
   3   6  -3    1.00    1.60
  -3  -6   3   -1.30    1.80
   3  -6  -3    1.10    1.00
   3  -6  -3   -1.00    0.90
  -3  -6   3   -0.20    1.80
  -3  -6   3    0.50    2.60
  -3  -6   3   -1.10    1.50
   3  -6  -3    1.60    2.00
  -3   6   2   27.70    1.10
   3   6  -2   26.50    2.90
   3   6  -2   29.50    2.60
  -3   6   2   27.80    1.00
   3   6  -2   24.10    3.40
   3  -6  -2   27.00    1.40
  -3  -6   2   27.20    4.20
   3  -6  -2   27.20    1.60
  -3  -6   2   33.10    3.20
  -3  -6   2   20.40    2.80
   3  -6  -2   25.10    3.60
  -3  -6   2   28.00    3.20
  -3  -6   2   28.40    2.80
   3   6  -1   57.89    5.60
   3   6  -1   59.99    3.90
  -3  -6   1   56.49    3.70
  -3  -6   1   54.69    3.90
  -3  -6   1   63.89    3.70
  -3  -6   1   66.79    6.80
   3  -6  -1   55.69    5.20
  -3  -6   1   51.29    5.50
  -3   6   0   12.70    1.00
  -3   6   0    9.10    0.80
   3   6   0    9.70    1.40
   3   6   0   15.40    2.50
   3   6   0    6.50    3.00
   3  -6   0    7.90    3.20
  -3  -6   0   10.80    3.90
   3  -6   0   11.70    1.10
  -3  -6   0   14.20    2.30
  -3  -6   0   10.50    2.30
   3  -6   0   10.80    2.30
   3  -6   0   11.70    1.30
  -3   6  -1   77.29    2.70
   3   6   1   80.49    4.60
   3   6   1   82.49    4.30
  -3   6  -1   77.99    2.70
   3   6   1   77.89    6.20
  -3  -6  -1   80.39    3.80
  -3  -6  -1   78.19    4.30
   3  -6   1   73.39    3.00
  -3  -6  -1   83.29    7.20
   3  -6   1   80.09    5.30
  -3  -6  -1   78.99    4.20
   3  -6   1   83.29    2.80
   3   6   2  108.69    5.20
   3   6   2  108.59    5.80
   3   6   2  102.29    8.10
  -3  -6  -2  103.99    4.90
  -3  -6  -2  101.49    7.40
   3  -6   2  100.29    4.00
  -3  -6  -2  104.89    5.20
   3  -6   2   99.49    3.70
   3  -6   2  103.79    4.50
   3  -6   2  101.39    6.40
   3   6   3   46.20    4.20
   3   6   3   42.70    5.20
  -3   6  -3   44.70    1.50
   3   6   3   37.80    5.30
   3  -6   3   47.60    5.80
  -3  -6  -3   47.00    3.80
   3  -6   3   38.80    2.90
  -3  -6  -3   40.60    5.10
  -3  -6  -3   41.00    5.10
   3  -6   3   49.20    3.40
   3   6   4  185.98    7.50
   3   6   4  194.18    9.50
  -3   6  -4  189.78    5.10
  -3  -6  -4  180.48    9.20
   3  -6   4  181.98    6.70
  -3  -6  -4  193.78    7.10
   3  -6   4  194.48    4.70
   3  -6   4  205.68    9.90
  -3   6  -5   83.69    3.80
   3   6   5   81.69    7.50
   3   6   5   83.39    5.70
   3  -6   5   77.99    8.00
  -3  -6  -5   87.39    7.40
  -3  -6  -5   76.69    5.20
   3  -6   5   79.49    5.00
   3   6   6   33.70    5.60
  -3   6  -6   41.60    3.60
   3   6   6   45.30    4.90
  -3  -6  -6   42.10    4.50
   3  -6   6   49.00    4.80
   3  -6   6   34.50    6.10
  -3   6  -7   15.20    2.80
   3   6   7   15.40    5.40
   3   6   7   15.80    4.00
   3  -6   7   17.50    4.00
  -3  -6  -7   16.90    3.70
   3  -6   7   16.00    5.60
   3   6   8  106.69    7.40
  -3   6  -8  115.69    5.70
   3   6   8  103.69   10.10
   3  -6   8  108.59    7.40
  -3  -6  -8  102.59    6.80
   3  -6   8   94.79   11.70
  -3   6  -9   -2.90    2.60
   3   6   9    5.10    5.20
   3   6   9    1.80    3.80
   3  -6   9   -5.10    5.20
  -3  -6  -9    2.50    3.40
   3  -6   9    0.60    3.40
   3  -6   9    3.50    4.30
  -3   6 -10  117.29    6.70
   3   6  10  122.39    8.70
   3   6  10  115.59   12.10
   3  -6  10  122.89    8.50
  -3  -6 -10  118.29    8.10
   3  -6  10  148.89   12.00
   3  -6  10  115.99   14.20
   3   7 -12  105.59    7.80
  -3  -7  12  123.79    9.30
   3  -7 -12  140.39    8.10
  -3  -7  12  123.29   12.50
   3   7 -11    2.60    3.20
  -3  -7  11    5.10    4.10
  -3  -7  11   -3.80    4.80
   3  -7 -11    3.20    3.10
   3   7 -10   10.70    3.70
   3  -7 -10    7.80    3.30
  -3  -7  10    5.10    3.90
  -3  -7  10    8.00    4.90
   3   7  -9    2.60    2.90
  -3  -7   9   -0.20    3.40
   3  -7  -9    3.10    2.60
  -3  -7   9    0.50    4.40
   3   7  -8   40.00    4.20
  -3   7   8   45.90    4.90
  -3  -7   8   48.80    5.40
   3  -7  -8   42.50    4.10
  -3  -7   8   36.50    6.20
  -3   7   7   24.80    3.10
   3   7  -7   28.50    3.50
  -3  -7   7   22.20    5.30
   3  -7  -7   25.80    3.20
   3  -7  -7   26.20    3.00
  -3  -7   7   22.90    4.00
   3   7  -6   18.20    2.90
   3   7  -6   20.30    3.60
   3   7  -6   19.90    2.20
  -3   7   6   19.00    2.60
   3  -7  -6   17.40    2.60
  -3  -7   6   12.70    3.40
   3  -7  -6   20.70    3.50
  -3  -7   6   15.40    4.80
   3  -7  -6   21.00    2.70
  -3  -7   6   17.40    3.20
   3   7  -5   31.10    3.40
   3   7  -5   37.80    4.10
  -3   7   5   31.10    2.70
   3   7  -5   18.60    2.80
   3   7  -5   25.60    3.00
  -3  -7   5   33.40    5.60
   3  -7  -5   36.70    3.00
   3  -7  -5   24.80    3.60
   3  -7  -5   30.70    2.70
  -3  -7   5   30.80    3.50
  -3  -7   5   28.10    3.70
  -3   7   4  129.59    4.10
   3   7  -4  138.19    6.00
   3   7  -4  125.79    4.80
   3   7  -4  127.89    5.20
   3   7  -4  126.29    6.10
  -3  -7   4  123.59    8.10
  -3  -7   4  132.09    5.60
  -3  -7   4  128.69    5.60
   3  -7  -4  123.29    4.40
   3  -7  -4  124.49    6.80
   3  -7  -4  132.89    4.30
  -3  -7   4  122.99    6.00
   3   7  -3  352.16    9.60
   3   7  -3  375.16   10.50
   3   7  -3  375.86   11.30
  -3   7   3  373.06    8.00
   3   7  -3  355.46    7.30
  -3  -7   3  354.16   10.50
   3  -7  -3  390.56   12.30
  -3  -7   3  373.86   14.30
  -3  -7   3  376.86   10.10
   3  -7  -3  370.36    8.20
  -3  -7   3  375.56   11.10
   3  -7  -3  355.16    8.40
  -3   7   2   65.29    2.00
   3   7  -2   67.99    4.00
   3   7  -2   68.79    5.80
   3   7  -2   69.49    4.30
  -3   7   2   67.49    2.00
   3  -7  -2   67.79    2.50
   3  -7  -2   66.09    5.60
   3  -7  -2   70.49    2.60
  -3  -7   2   64.29    5.50
  -3  -7   2   62.99    4.00
  -3  -7   2   71.99    4.20
  -3  -7   2   70.59    6.40
  -3  -7   2   70.59    4.50
  -3   7   1    7.30    0.70
   3   7  -1    5.70    2.20
   3   7  -1    5.00    2.70
  -3  -7   1    7.50    2.50
  -3  -7   1    4.30    3.80
   3  -7  -1    3.90    2.90
  -3  -7   1    5.10    2.10
  -3  -7   1    3.90    2.00
  -3   7   0    2.90    0.80
   3   7   0    2.80    2.10
  -3   7   0    2.60    0.70
   3   7   0    3.80    2.90
   3  -7   0    3.10    1.00
  -3  -7   0   -0.80    1.80
  -3  -7   0    5.40    4.00
   3  -7   0    2.00    2.90
   3  -7   0    2.90    1.90
  -3  -7   0    3.30    2.00
   3  -7   0    2.40    1.10
   3   7   1   98.39    4.20
   3   7   1  102.89    7.90
  -3   7  -1  103.09    3.20
   3   7   1  100.39    5.10
  -3  -7  -1  110.09    8.40
   3  -7   1  102.19    5.90
  -3  -7  -1   98.59    4.80
   3  -7   1  100.59    6.90
   3  -7   1   98.69    3.70
  -3  -7  -1   99.89    4.00
   3  -7   1  104.59    3.40
   3   7   2    3.50    2.10
  -3   7  -2    3.90    1.40
   3   7   2    5.40    2.40
   3   7   2    6.20    3.50
  -3  -7  -2    1.60    3.80
   3  -7   2    5.30    1.70
  -3  -7  -2    3.80    1.80
  -3  -7  -2    5.10    2.20
   3  -7   2    4.70    1.50
   3  -7   2    7.80    3.70
   3  -7   2    4.50    2.70
   3   7   3  256.57    8.80
   3   7   3  251.47    9.50
   3  -7   3  239.58   11.80
  -3  -7  -3  247.48   11.30
   3  -7   3  264.07   10.70
  -3  -7  -3  251.87    9.10
  -3  -7  -3  240.08    8.10
   3  -7   3  246.48    7.50
   3  -7   3  260.57    6.70
   3   7   4  304.17   11.40
   3   7   4  293.27    9.90
  -3   7  -4  286.27    6.40
  -3  -7  -4  284.57    9.30
   3  -7   4  303.57   13.70
   3  -7   4  294.27    8.80
  -3  -7  -4  295.37   12.70
   3  -7   4  302.77   12.20
   3   7   5  534.35   17.20
   3   7   5  534.05   14.80
  -3   7  -5  518.95   11.40
  -3  -7  -5  523.95   14.10
   3  -7   5  521.55   17.60
   3  -7   5  541.65   19.20
   3  -7   5  510.45   13.60
  -3  -7  -5  503.45   16.80
   3   7   6   -0.20    4.00
   3   7   6    0.10    2.90
  -3   7  -6    0.40    1.80
   3  -7   6    1.10    4.70
  -3  -7  -6    4.40    3.20
   3  -7   6    4.10    4.30
  -3  -7  -6    3.30    2.80
   3  -7   6   -0.20    2.60
  -3   7  -7    5.00    2.20
   3   7   7    1.80    4.00
   3   7   7    1.30    3.20
   3  -7   7    7.80    4.40
  -3  -7  -7    6.30    3.30
   3  -7   7   -0.80    2.70
   3  -7   7   -2.40    5.20
  -3   7  -8    4.40    2.40
   3   7   8    9.40    3.90
   3   7   8   11.20    5.20
  -3  -7  -8    5.80    3.40
   3  -7   8   12.00    5.00
   3  -7   8    9.60    3.50
   3  -7   8    6.30    5.50
   3   7   9   15.80    4.40
  -3   7  -9    8.80    2.90
   3   7   9   11.20    5.90
   3  -7   9    9.90    6.30
  -3  -7  -9   15.60    4.10
   3  -7   9   12.70    5.10
   3  -7   9   10.90    4.10
   3   7  10   13.80    5.80
   3   7  10   10.30    4.70
  -3  -7 -10   10.00    4.40
   3  -7  10   21.40    6.20
   3  -7  10    3.50    6.40
   3  -7  10    8.50    4.10
   3   8 -11    6.70    3.70
   3  -8 -11    0.10    3.30
  -3  -8  11    5.00    4.30
  -3  -8  11   -3.00    5.60
   3   8 -10   -4.10    2.90
  -3  -8  10   -4.00    4.80
  -3  -8  10   -0.30    3.60
   3  -8 -10    1.70    3.10
   3   8  -9   13.00    3.40
  -3  -8   9   14.20    5.80
   3  -8  -9   16.70    3.50
  -3  -8   9   16.30    4.20
   3   8  -8   98.49    5.80
   3   8  -8   97.09    6.80
  -3  -8   8   93.19    9.90
  -3  -8   8   96.39    7.00
   3  -8  -8  103.79    5.80
   3   8  -7    0.10    2.60
   3   8  -7   -2.40    2.90
   3  -8  -7    1.20    2.20
  -3  -8   7    2.10    2.70
   3  -8  -7    1.30    2.70
  -3  -8   7   -2.10    3.00
  -3  -8   7    3.90    3.70
   3   8  -6    0.40    2.70
   3   8  -6    5.50    2.60
  -3   8   6    5.20    3.40
  -3  -8   6    2.20    2.70
  -3  -8   6    6.90    3.20
   3  -8  -6   -4.40    3.10
  -3  -8   6    4.60    4.60
   3  -8  -6    2.30    1.90
  -3   8   5  342.07    8.80
   3   8  -5  352.96   10.90
   3   8  -5  352.26   10.00
   3   8  -5  358.46   10.90
  -3  -8   5  358.86   11.20
   3  -8  -5  339.87   10.10
  -3  -8   5  351.66   14.50
   3  -8  -5  349.07   12.00
   3  -8  -5  348.57    9.10
  -3  -8   5  358.96   10.60
   3   8  -4  230.08    8.10
   3   8  -4  220.28    7.30
  -3   8   4  234.28    6.10
   3   8  -4  219.48    8.10
   3   8  -4  212.38    5.60
  -3  -8   4  220.58    7.80
   3  -8  -4  229.48    6.40
   3  -8  -4  219.68    9.80
   3  -8  -4  219.68    6.30
  -3  -8   4  221.58    8.30
  -3  -8   4  224.68    7.80
  -3  -8   4  241.68   12.40
  -3   8   3  157.58    4.30
   3   8  -3  175.68    6.20
   3   8  -3  167.28    6.70
   3   8  -3  163.38    7.60
   3  -8  -3  166.48    8.50
   3  -8  -3  162.48    4.90
   3  -8  -3  166.78    4.80
  -3  -8   3  165.08    7.40
  -3  -8   3  155.78    6.30
  -3  -8   3  164.98   10.60
  -3  -8   3  166.88    7.00
   3   8  -2  141.39    6.10
   3   8  -2  141.39    7.90
  -3   8   2  142.89    3.50
  -3  -8   2  148.99    6.40
   3  -8  -2  149.19    4.30
  -3  -8   2  139.69    5.80
  -3  -8   2  141.69    9.00
   3  -8  -2  145.29    4.30
   3  -8  -2  132.89    8.40
   3   8  -1   63.59    6.20
   3   8  -1   57.79    4.30
  -3   8   1   61.29    2.20
  -3   8   1   54.89    1.90
   3  -8  -1   67.69    6.70
  -3  -8   1   55.29    4.40
   3  -8  -1   55.79    2.50
  -3  -8   1   63.19    4.20
  -3  -8   1   55.79    6.60
   3  -8  -1   66.39    4.70
   3  -8  -1   55.49    2.60
   3   8   0  288.97    8.80
  -3   8   0  260.47    5.90
   3   8   0  277.67   11.80
   3  -8   0  266.27    6.70
  -3  -8   0  281.97   13.00
  -3  -8   0  262.47    8.30
   3  -8   0  256.27   11.30
   3  -8   0  269.67    9.30
   3  -8   0  268.67    6.50
   3   8   1    1.80    3.10
  -3   8  -1    2.70    1.10
   3   8   1    2.00    2.40
  -3  -8  -1   -1.00    2.00
   3  -8   1    0.10    2.60
   3  -8   1   -0.40    2.10
  -3  -8  -1   -1.80    3.20
   3  -8   1   -0.60    1.30
   3   8   2  128.39    6.10
  -3   8  -2  118.49    4.20
   3  -8   2  129.39    4.90
  -3  -8  -2  116.99    5.70
  -3  -8  -2  125.79    9.40
   3  -8   2  122.39    5.40
  -3  -8  -2  125.69    5.30
   3  -8   2  121.99    7.10
   3  -8   2  120.49    9.10
  -3   8  -3  129.19    5.00
   3   8   3  138.29    6.90
   3   8   3  129.89    6.50
  -3  -8  -3  134.39    6.60
   3  -8   3  128.19    5.40
  -3  -8  -3  134.29    6.50
   3  -8   3  132.79    4.30
   3  -8   3  135.79    6.10
  -3  -8  -3  131.99    9.60
   3  -8   3  141.89    8.20
   3  -8   3  129.39    9.70
   3   8   4   94.39    7.00
   3   8   4   94.59    6.20
  -3  -8  -4   89.79    8.90
   3  -8   4   93.49    5.10
   3  -8   4   99.19    8.40
   3  -8   4   84.99    8.90
  -3  -8  -4   86.79    5.50
   3   8   5   10.70    3.80
   3   8   5    7.10    3.20
   3  -8   5    8.70    2.80
  -3  -8  -5    8.60    4.50
   3  -8   5    7.40    3.90
  -3  -8  -5    9.90    3.00
   3  -8   5    0.00    4.30
   3   8   6    7.90    4.00
   3   8   6    4.60    3.40
   3  -8   6   -4.10    4.70
   3  -8   6    9.70    4.70
  -3  -8  -6    5.30    3.70
   3  -8   6    5.20    2.80
  -3  -8  -6    5.40    3.00
   3   8   7   35.80    5.10
   3   8   7   34.90    6.00
  -3  -8  -7   35.20    4.70
   3  -8   7   31.00    4.30
   3  -8   7   32.30    6.50
   3  -8   7   22.30    6.40
   3   8   8   18.00    4.60
   3   8   8   20.40    5.30
   3  -8   8   19.70    4.20
   3  -8   8    6.10    5.40
  -3  -8  -8   13.20    4.00
   3  -8   8   16.80    6.00
   3   8   9   24.20    6.50
   3   8   9   29.10    6.30
  -3  -8  -9   21.20    4.60
   3  -8   9   22.70    6.40
   3  -8   9   23.70    4.90
   3  -8   9   16.80    7.10
   3   9 -11    1.50    3.60
  -3  -9  11   -0.40    4.20
  -3  -9  11  -16.30    5.60
   3  -9 -11    2.90    3.20
   3   9 -10    6.80    3.40
  -3  -9  10    6.60    4.20
  -3  -9  10    0.80    5.50
   3  -9 -10    3.20    2.90
   3   9  -9   13.90    3.60
   3   9  -9   20.90    4.70
  -3  -9   9    9.20    5.90
   3  -9  -9   26.20    3.90
  -3  -9   9   19.70    4.70
  -3  -9   9   21.00    4.30
   3   9  -8    1.30    3.50
   3   9  -8    1.40    2.90
  -3  -9   8   -0.60    5.20
  -3  -9   8    5.90    3.30
  -3  -9   8   -4.90    2.90
   3  -9  -8   -0.10    2.20
   3   9  -7  100.09    5.50
   3   9  -7   90.79    6.40
  -3  -9   7  104.59    7.00
  -3  -9   7   99.49    6.40
   3  -9  -7   91.79    5.30
  -3  -9   7   82.99    8.70
   3   9  -6   95.79    6.50
   3   9  -6   92.39    5.40
  -3  -9   6   97.39    6.10
  -3  -9   6   93.19   10.00
   3  -9  -6   92.79    4.80
  -3  -9   6   98.89    6.50
   3  -9  -6   89.89    7.40
   3   9  -5   -1.10    2.50
   3   9  -5    2.20    2.20
  -3  -9   5    1.70    3.80
   3  -9  -5   -3.20    3.40
  -3  -9   5    7.90    3.00
   3  -9  -5    3.30    1.90
  -3  -9   5    7.30    3.20
   3   9  -4  139.89    6.60
   3   9  -4  126.79    5.70
   3  -9  -4  130.29    8.60
  -3  -9   4  130.19    6.20
  -3  -9   4  135.29    6.80
  -3  -9   4  138.59   10.90
   3  -9  -4  124.69    4.80
   3   9  -3   13.70    3.20
   3  -9  -3   15.90    4.20
  -3  -9   3   17.00    5.60
   3  -9  -3   17.00    2.00
   3  -9  -3   14.80    2.00
  -3  -9   3   12.40    2.90
  -3  -9   3   14.80    3.30
  -3   9   2   20.10    1.50
   3   9  -2   22.70    3.40
  -3  -9   2   15.80    3.10
  -3  -9   2   19.90    3.60
  -3  -9   2   18.40    5.70
   3  -9  -2   18.00    4.30
   3  -9  -2   20.10    2.00
   3  -9  -2   21.40    2.00
   3   9  -1   46.60    4.20
  -3   9   1   49.40    1.90
   3  -9  -1   51.89    4.50
  -3  -9   1   44.50    6.20
  -3  -9   1   47.20    4.20
   3  -9  -1   52.99    2.90
   3  -9  -1   55.29    7.00
  -3   9   0   33.80    1.90
   3   9   0   38.00    3.90
   3  -9   0   35.70    5.80
  -3  -9   0   34.30    3.60
   3  -9   0   31.00    2.70
  -3  -9   0   28.90    6.20
   3  -9   0   38.00    4.50
   3   9   1  135.19    6.60
   3  -9   1  141.09   10.10
   3  -9   1  132.49    4.90
  -3  -9  -1  137.49   10.80
   3  -9   1  131.29    7.10
  -3  -9  -1  136.59    6.20
   3  -9   1  142.79   10.00
   3   9   2   11.50    3.20
  -3  -9  -2   15.10    5.40
   3  -9   2   14.10    2.30
   3  -9   2   12.30    4.90
  -3  -9  -2    9.20    2.90
   3  -9   2    5.80    3.00
   3  -9   2   10.90    2.00
   3   9   3  113.19    6.30
  -3  -9  -3  127.19   10.00
  -3  -9  -3  126.39    6.20
   3  -9   3  112.39    8.00
   3  -9   3  112.49    5.30
   3  -9   3  123.39   10.20
   3   9   4   33.50    4.30
  -3  -9  -4   27.70    5.80
   3  -9   4   23.80    4.80
   3  -9   4   29.10    5.50
  -3  -9  -4   37.60    4.20
   3  -9   4   32.00    3.60
   3   9   5   47.40    5.10
  -3  -9  -5   40.90    6.00
  -3  -9  -5   49.30    4.80
   3  -9   5   42.30    5.90
   3  -9   5   42.10    4.40
   3  -9   5   39.60    6.90
   3   9   6  106.09    7.00
   3   9   6  117.89    8.60
  -3  -9  -6  105.99    8.90
   3  -9   6   96.99   10.40
  -3  -9  -6   94.59    6.40
   3  -9   6  101.09    6.40
   3  -9   6   90.69    9.10
   3   9   7   34.00    5.20
   3   9   7   44.80    6.10
   3  -9   7   40.40    6.90
   3  -9   7   31.70    6.70
  -3  -9  -7   45.30    5.20
   3  -9   7   38.80    4.90
   3  -9   8  -12.20    5.10
   3  -9   8    1.70    3.40
  -3  -9  -8   -3.30    3.10
   3  -9   8    3.20    5.20
   3  -9   9   14.20    4.20
   3  -9   9    7.60    5.80
  -3  -9  -9   12.00    4.20
   3  -9   9    2.90    6.40
   3  10 -10   47.40    5.00
   3 -10 -10   61.49    5.60
  -3 -10  10   55.99    6.90
  -3 -10  10   30.10    8.10
  -3 -10  10   46.80    5.90
   3  10  -9   18.30    3.80
  -3 -10   9    8.70    6.50
  -3 -10   9   16.80    4.70
   3 -10  -9   19.60    4.00
  -3 -10   9   17.30    4.20
   3  10  -8    4.20    3.00
  -3 -10   8    2.30    3.30
  -3 -10   8    7.90    4.10
  -3 -10   8   -1.70    5.40
   3 -10  -8    5.50    2.90
   3  10  -7   15.80    3.90
   3  10  -7   15.50    3.30
  -3 -10   7   19.10    3.90
   3 -10  -7   16.00    3.10
  -3 -10   7    8.90    5.90
  -3 -10   7   20.80    4.40
   3  10  -6    9.00    2.90
   3  10  -6    7.50    3.40
  -3 -10   6   12.50    3.60
  -3 -10   6    8.40    5.70
  -3 -10   6    7.10    3.30
   3 -10  -6   11.50    2.70
   3 -10  -6   -1.70    4.10
   3  10  -5   58.49    4.50
   3  10  -5   55.69    5.10
  -3 -10   5   49.50    5.20
   3 -10  -5   59.29    4.10
  -3 -10   5   56.79    5.00
   3 -10  -5   47.80    6.10
  -3 -10   5   54.09    7.90
   3  10  -4   22.80    3.80
   3  10  -4   15.40    2.70
   3 -10  -4   13.80    4.40
  -3 -10   4   11.00    5.90
   3 -10  -4   18.20    2.40
  -3 -10   4   18.20    3.60
  -3 -10   4   13.10    3.20
   3  10  -3   68.99    5.20
  -3 -10   3   64.99    5.40
  -3 -10   3   74.59    5.20
   3 -10  -3   67.69    7.50
  -3 -10   3   70.19    8.40
   3 -10  -3   74.29    3.80
   3  10  -2   -0.60    2.40
  -3 -10   2    2.10    2.90
   3 -10  -2    3.00    1.70
   3 -10  -2    0.40    3.70
  -3 -10   2    6.50    4.40
  -3 -10   2    3.80    2.70
   3  10  -1   60.89    5.00
  -3 -10   1   55.99    4.60
   3 -10  -1   45.90    6.50
   3 -10  -1   54.79    3.30
   3 -10  -1   57.69    4.90
  -3 -10   1   52.09    7.80
   3  10   0  203.78    8.10
   3 -10   0  198.18    6.10
   3 -10   0  204.68    8.10
  -3 -10   0  189.08   12.90
   3 -10   0  200.48   11.90
  -3 -10   0  209.78    7.80
   3  10   1    3.20    2.80
   3 -10   1    1.70    2.60
  -3 -10  -1    3.40    2.60
   3 -10   1    4.40    4.50
  -3 -10  -1   -0.30    5.50
   3 -10   1    6.00    2.00
   3 -10   1    3.30    1.80
   3  10   2   20.50    3.70
  -3 -10  -2   13.10    3.30
  -3 -10  -2   11.50    5.90
   3 -10   2    8.20    3.50
   3 -10   2   19.20    2.60
   3 -10   2   16.90    4.80
   3  10   3   30.90    4.10
   3 -10   3   18.30    4.10
   3 -10   3   24.20    3.10
  -3 -10  -3   26.30    4.00
   3 -10   3   21.80    5.30
  -3 -10  -3   17.10    5.90
   3  10   4   64.59    5.50
   3 -10   4   55.99    6.10
  -3 -10  -4   47.00    7.10
   3 -10   4   52.79    4.60
   3 -10   4   58.39    8.30
  -3 -10  -4   55.69    5.00
   3  10   5    8.90    4.00
  -3 -10  -5   14.20    3.50
  -3 -10  -5   10.50    5.10
   3 -10   5   11.60    3.10
   3 -10   5   15.20    5.70
   3 -10   5    4.80    4.70
  -3 -10  -6   -1.60    2.90
  -3 -10  -6   13.60    4.50
   3 -10   6    7.40    4.40
   3 -10   6    0.10    2.70
   3 -10   7    7.60    3.40
  -3 -10  -7   10.50    3.80
   3 -10   7   20.80    6.80
  -3 -10  -8   40.30    5.60
   3 -10   8   30.10    7.60
   3 -10   8   30.30    4.80
   3  11  -9    1.40    3.00
  -3 -11   9   -4.30    6.30
  -3 -11   9   -0.10    3.40
  -3 -11   9   -0.60    3.90
   3  11  -8   -1.80    2.60
  -3 -11   8   -3.10    3.50
  -3 -11   8   -2.90    3.30
  -3 -11   8   -3.80    5.80
   3  11  -7   83.09    5.60
  -3 -11   7   82.19    6.90
  -3 -11   7   73.89   10.10
  -3 -11   7   80.39    6.50
   3  11  -6   56.89    4.70
  -3 -11   6   70.19    6.00
  -3 -11   6   68.99    6.30
  -3 -11   6   61.49    8.50
  -3 -11   5    3.90    4.70
  -3 -11   5    5.50    3.40
  -3 -11   5    6.40    3.20
   3 -11  -5   -1.00    4.50
   3 -11  -4  179.98   11.50
  -3 -11   4  174.38    8.50
  -3 -11   4  180.98    7.90
  -3 -11   4  168.58   13.40
   3  11  -3   18.50    3.60
  -3 -11   3   12.40    6.30
  -3 -11   3   11.70    3.50
  -3 -11   3   14.70    3.60
   3 -11  -3   14.00    5.30
   3  11  -2   10.30    3.00
   3 -11  -2    7.60    4.70
  -3 -11   2    9.50    3.50
  -3 -11   2    9.30    3.30
  -3 -11   2    4.90    5.70
   3  11  -1   25.80    3.80
  -3 -11   1   16.40    5.50
  -3 -11   1   26.10    3.70
   3 -11  -1   15.10    5.10
   3  11   0   70.39    5.50
  -3 -11   0   68.99    5.20
   3 -11   0   55.09    7.70
  -3 -11   0   53.59    8.70
   3  11   1  110.69    7.10
   3 -11   1   98.49   10.10
  -3 -11  -1   97.19    5.90
   3 -11   1  102.69    4.70
  -3 -11  -1   88.19   11.10
  -3 -11  -2   49.50    8.10
   3 -11   2   51.49    4.00
   3 -11   2   44.50    7.70
  -3 -11  -2   57.19    5.20
  -3 -11  -3   50.09    7.90
  -3 -11  -3   57.29    5.10
   3 -11   3   61.69    4.50
   3 -11   3   49.80    8.10
  -3 -11  -4    0.50    5.70
  -3 -11  -4    5.90    3.10
   3 -11   4    4.90    5.30
   3 -11   4    4.80    2.70
   3 -11   5   -2.90    2.50
  -3 -11  -5   -0.50    2.80
  -3 -11  -5    6.50    5.20
   3 -11   5   -0.80    5.10
  -3 -11  -6    2.10    3.10
  -3 -11  -6    9.70    4.40
   3 -11   6    4.70    5.40
   3 -11   6   -2.00    2.70
  -3 -11  -7    2.70    3.30
   3 -11   7   -0.10    2.90
   3 -11   7    1.60    5.80
  -3 -12   8   52.79    6.00
  -3 -12   8   22.40    8.50
  -3 -12   8   53.69    6.30
  -3 -12   7    0.30    3.60
  -3 -12   7   -3.50    3.40
  -3 -12   7   -4.00    6.60
  -3 -12   6   -8.90    5.80
  -3 -12   6   -1.70    3.30
  -3 -12   6    2.20    3.70
  -3 -12   5   17.30    4.40
  -3 -12   5   24.50    4.20
  -3 -12   5   18.90    7.50
  -3 -12   4    3.60    3.20
   3 -12  -4   -4.40    4.40
  -3 -12   4   -1.60    5.90
  -3 -12   4    5.00    3.10
  -3 -12   3   -2.20    5.90
   3 -12  -3   -5.60    4.20
  -3 -12   3    0.20    3.10
  -3 -12   3   -0.40    3.10
   3 -12  -2   21.40    6.10
  -3 -12   2   15.90    7.20
  -3 -12   2   28.50    4.10
  -3 -12   1   21.90    4.10
  -3 -12   1   17.00    7.20
   3 -12  -1   20.40    6.50
   3 -12   0   17.40    6.00
  -3 -12   0   25.20    3.90
  -3 -12   0   11.00    6.80
  -3 -12  -1   19.90    4.00
  -3 -12  -1   12.10    7.00
   3 -12   1   22.00    6.30
  -3 -12  -2   37.20    8.20
   3 -12   2   44.70    4.00
  -3 -12  -2   46.70    4.80
   3 -12   2   39.10    7.60
   3 -12   3   33.90    7.30
  -3 -12  -3   27.00    4.40
  -3 -12  -3   15.30    6.60
   3 -12   3   23.50    3.30
  -3 -12  -4   71.89    6.00
   3 -12   4   68.69    5.10
  -3 -12  -4   65.19    9.10
   3 -12   4   67.89    9.50
  -3 -12  -5   84.49    6.50
  -3 -12  -5   86.09   10.20
   3 -12   5   83.89    5.80
   3 -12   5   76.49   10.30
  -3 -12  -6   52.49    5.80
   3 -12   6   49.30    9.40
   3 -12   6   53.79    5.30
  -3 -13   6   26.80    9.20
  -3 -13   6   35.30    5.40
  -3 -13   6   40.30    5.10
  -3 -13   5   13.00    3.80
  -3 -13   5   -6.00    6.70
  -3 -13   5    7.80    3.80
   3 -13  -4    8.80    6.50
  -3 -13   4   24.40    4.30
  -3 -13   4   11.30    7.60
  -3 -13   4   28.00    4.90
   3 -13  -3    9.00    6.00
  -3 -13   3    7.30    7.40
  -3 -13   3   20.60    4.20
  -3 -13   3   17.80    4.00
  -3 -13   2    2.70    7.20
  -3 -13   2   12.60    3.70
   3 -13  -2   11.40    6.00
  -3 -13   1   21.00    4.00
  -3 -13   1    8.10    7.60
   3 -13  -1   13.60    6.70
  -3 -13   0   -5.50    6.80
   3 -13   0    3.70    6.10
  -3 -13   0    6.90    3.30
  -3 -13  -1   16.30    4.00
  -3 -13  -1    5.50    7.40
   3 -13   1   10.60    6.20
   3 -13   2    1.70    4.50
  -3 -13  -2   -7.90    6.20
  -3 -13  -2    4.00    3.40
   3 -13   3   15.50    5.70
   3 -13   3   13.20    2.90
  -3 -13  -3    3.20    6.70
  -3 -13  -3   14.90    3.90
  -3 -13  -4    3.10    6.60
  -3 -13  -4   15.60    4.10
   3 -13   4   13.00    6.80
   3 -13   4   20.20    3.50
  -3 -14   4    5.20    3.60
   3 -14  -4   -9.80    5.80
  -3 -14   4    6.20    3.80
  -3 -14   4   -4.80    7.50
   3 -14  -3  -15.10    6.00
  -3 -14   3    4.20    3.70
  -3 -14   3   -9.70    6.90
  -3 -14   2   -3.40    3.00
   3 -14  -2  -10.60    5.40
  -3 -14   2  -10.30    7.20
  -3 -14   1  -18.20    6.80
   3 -14  -1   -6.10    6.10
  -3 -14   1   -1.90    3.30
   3 -14   0   -1.10    5.70
  -3 -14   0    2.00    3.50
  -3 -14  -1   -9.10    6.90
   3 -14   1    1.30    6.30
  -3 -14  -1    1.90    3.50
   3 -14   2   -5.90    5.60
  -3 -14  -2  -16.20    6.70
   4   0 -14    2.20    3.80
  -4   0  14   -2.40    4.20
   4   0 -13    2.60    3.50
  -4   0  13    3.90    4.10
   4   0 -12  200.18    9.20
  -4   0  12  191.38    9.80
  -4   0  11    0.30    3.30
   4   0 -11    0.80    2.90
   4   0 -10   32.30    4.10
  -4   0  10   29.70    4.50
  -4   0   9   -2.50    1.60
  -4   0   9   -0.40    2.70
   4   0  -9   -0.30    2.50
   4   0  -8  162.38    6.50
  -4   0   8  158.38    5.30
  -4   0   8  162.98    6.90
  -4   0   7   -0.90    2.10
  -4   0   7   -1.10    1.40
   4   0  -7    0.90    2.00
  -4   0   6 1377.66   27.00
   4   0  -6 1330.47   28.10
  -4   0   6 1384.86   28.20
   4   0  -6 1391.96   27.80
   4   0  -5   -0.30    1.20
   4   0  -5   -1.00    1.70
  -4   0   5    1.00    1.50
  -4   0   5    0.00    1.40
  -4   0   5    0.50    1.20
   4   0  -5   -0.60    1.60
  -4   0   5    1.70    1.80
  -4   0   4  464.35   10.70
   4   0  -4  455.15   10.70
  -4   0   4  461.75   10.90
   4   0  -4  463.15   10.40
   4   0  -4  489.05   10.80
  -4   0   4  456.25   10.10
  -4   0   4  460.65   10.10
   4   0  -3    0.80    1.30
  -4   0   3   -1.90    1.40
  -4   0   3    0.80    1.10
   4   0  -3    1.00    1.20
   4   0  -3    0.20    1.70
   4   0  -3   -0.50    1.50
   4   0  -3   -1.00    1.40
  -4   0   3   -1.00    1.00
  -4   0   3    1.50    1.40
   4   0  -2  118.09    3.60
  -4   0   2  123.39    3.40
   4   0  -2  116.09    6.00
   4   0  -2  115.79    3.80
   4   0  -2  119.29    3.80
  -4   0   2  122.49    3.90
  -4   0   2  114.89    5.10
   4   0  -2  109.69    3.60
   4   0  -2  116.39    5.10
  -4   0   2  115.19    3.40
   4   0  -1   -0.30    1.50
   4   0  -1   -0.30    1.20
  -4   0   1   -0.60    1.10
  -4   0   1    1.10    1.00
  -4   0   1   -0.60    0.60
  -4   0   1   -1.60    1.00
   4   0  -1    1.20    1.30
   4   0  -1   -0.50    1.00
   4   0  -1    1.30    1.60
   4   0  -1    1.70    1.30
   4   0   0  305.57    9.50
   4   0   0  303.77    7.00
  -4   0   0  293.07    6.70
   4   0   0  294.27    9.30
   4   0   0  268.37    8.70
   4   0   0  311.37    7.30
   4   0   0  297.87    6.90
  -4   0   0  300.47    6.80
   4   0   1    1.40    2.30
   4   0   1    1.60    2.30
  -4   0  -1    1.30    1.10
  -4   0  -1   -0.70    1.10
   4   0   1    0.70    1.30
   4   0   1   -0.30    1.50
  -4   0  -1   -0.20    1.20
  -4   0  -1    0.40    2.00
  -4   0  -1   -0.90    1.40
   4   0   2  296.77    7.70
   4   0   2  314.37   10.70
  -4   0  -2  302.17    7.60
  -4   0  -2  296.17   10.10
   4   0   2  290.77    8.10
   4   0   2  311.77   10.80
   4   0   3    0.70    2.80
  -4   0  -3   -0.50    1.70
   4   0   3    0.90    2.20
   4   0   3   -0.40    1.80
   4   0   4    6.20    3.70
  -4   0  -4    4.50    1.90
   4   0   4    2.80    2.80
   4   0   4    0.90    2.10
   4   0   5   -2.50    3.80
  -4   0  -5   -1.20    2.10
   4   0   5   -1.50    2.10
   4   0   5   -0.10    2.70
   4   0   6    0.40    2.60
   4   0   6    6.50    4.10
   4   0   6   -1.20    2.90
  -4   0  -6    2.40    2.50
   4   0   7   -1.20    4.60
   4   0   7   -3.30    2.80
  -4   0  -7   -2.30    2.40
   4   0   8    5.00    3.50
   4   0   8    2.00    5.40
  -4   0  -8    5.00    3.20
   4   0   9    2.10    3.70
   4   0   9   -3.30    5.30
  -4   0  -9   -0.90    2.80
   4   0  10   60.19    6.90
  -4   0 -10   63.99    5.90
   4   0  10   51.39    9.30
  -4   0 -11   -0.50    3.30
   4   0  11   -5.40    6.50
   4   0  11   -0.30    4.10
  -4   1  14   21.10    5.40
  -4  -1  14   26.90    5.80
   4   1 -13    5.00    3.80
  -4   1  13    6.60    4.20
  -4  -1  13    7.00    4.40
   4  -1 -13   18.50    4.60
  -4   1  12    2.90    3.70
   4   1 -12    1.60    3.40
  -4  -1  12    3.30    3.60
   4  -1 -12   -2.80    3.00
   4   1 -11   10.00    3.50
  -4   1  11   15.00    3.90
  -4  -1  11   12.80    4.20
   4  -1 -11    9.30    3.30
  -4   1  10    3.80    3.20
   4   1 -10    3.50    3.00
  -4  -1  10   -1.50    2.30
   4  -1 -10    2.70    2.80
  -4  -1  10    5.70    3.50
   4   1  -9   22.00    3.60
  -4   1   9   20.40    3.60
  -4  -1   9   16.40    2.80
  -4  -1   9   15.20    3.50
   4  -1  -9   23.50    3.40
   4   1  -8    5.70    2.60
  -4   1   8    7.90    2.80
  -4  -1   8    5.20    2.20
   4  -1  -8    9.20    2.50
  -4  -1   8   11.00    3.00
  -4   1   7   42.20    3.80
   4   1  -7   43.40    3.80
   4  -1  -7   34.20    3.40
  -4  -1   7   37.10    3.70
   4  -1  -7   42.00    3.50
  -4  -1   7   39.50    3.70
  -4   1   6  482.15   10.90
   4   1  -6  472.75   11.60
  -4   1   6  474.35   11.70
   4   1  -6  499.05   11.70
   4  -1  -6  459.25   11.60
  -4  -1   6  479.45   12.20
  -4  -1   6  487.25   11.90
   4  -1  -6  487.85   11.40
  -4   1   5  131.89    4.90
  -4   1   5  136.49    4.40
   4   1  -5  133.19    5.20
   4   1  -5  137.69    5.30
  -4   1   5  137.39    4.30
   4   1  -5  137.49    5.00
  -4  -1   5  134.09    5.30
  -4  -1   5  143.49    5.70
   4  -1  -5  135.99    3.70
   4  -1  -5  129.99    4.50
   4  -1  -5  128.79    4.80
  -4  -1   5  134.69    5.00
  -4  -1   5  133.29    4.60
  -4   1   4  465.35   10.40
   4   1  -4  461.15   11.40
  -4   1   4  448.46    9.80
   4   1  -4  466.35   10.90
   4   1  -4  459.65   10.60
  -4   1   4  455.85    9.80
   4   1  -4  479.85   13.10
   4  -1  -4  467.45   10.30
  -4  -1   4  454.35   10.40
  -4  -1   4  471.45   11.70
  -4  -1   4  461.35   11.00
   4  -1  -4  468.75   10.20
   4  -1  -4  471.55   10.50
  -4   1   3    0.50    1.10
   4   1  -3    0.50    1.30
   4   1  -3    2.20    1.40
   4   1  -3   -2.10    2.00
   4   1  -3   -1.80    1.30
  -4   1   3    1.50    0.90
   4   1  -3   -1.80    1.50
  -4   1   3    0.40    0.90
   4   1  -3    1.00    1.50
  -4  -1   3    2.10    1.60
   4  -1  -3   -0.30    1.20
  -4  -1   3    0.30    1.30
   4  -1  -3   -1.00    1.10
  -4  -1   3    1.10    2.20
   4  -1  -3    0.30    1.40
  -4  -1   3   -1.60    1.10
   4  -1  -3    0.50    1.00
  -4   1   2  285.07    6.40
   4   1  -2  274.17    7.00
   4   1  -2  283.27    9.30
   4   1  -2  280.17    6.70
  -4   1   2  278.87    5.80
   4   1  -2  280.87    7.10
   4   1  -2  290.37    8.70
   4   1  -2  280.67    6.80
  -4   1   2  286.37    5.80
  -4  -1   2  275.77    7.10
   4  -1  -2  275.17    6.40
  -4  -1   2  279.67    6.60
   4  -1  -2  282.67    6.10
  -4  -1   2  287.37    6.80
   4  -1  -2  274.57    9.00
  -4  -1   2  278.27    8.60
   4  -1  -2  283.07    6.40
   4  -1  -2  269.27    7.80
   4  -1  -2  278.87    6.10
  -4  -1   2  285.87    8.90
   4   1  -1  320.17    7.90
   4   1  -1  332.47   10.00
  -4   1   1  322.57    9.70
   4   1  -1  332.97    9.80
   4   1  -1  339.87    7.70
   4   1  -1  325.87    7.50
   4   1  -1  326.37    7.90
  -4   1   1  326.37    7.10
  -4   1   1  325.77    6.50
  -4   1   1  333.27    6.60
  -4  -1   1  327.27    7.40
   4  -1  -1  325.07    6.90
   4  -1  -1  328.17   10.00
   4  -1  -1  323.47    6.90
  -4  -1   1  326.17    9.70
  -4  -1   1  317.67    7.50
   4  -1  -1  318.57    7.20
   4  -1  -1  315.67    7.20
  -4   1   0   44.60    3.80
  -4   1   0   43.90    2.20
   4   1   0   45.20    2.60
   4   1   0   46.30    2.70
  -4   1   0   44.40    1.90
   4   1   0   49.50    4.90
  -4   1   0   47.40    1.90
   4   1   0   44.60    2.90
   4   1   0   42.10    4.00
  -4  -1   0   41.00    4.50
   4  -1   0   41.80    2.20
  -4  -1   0   41.80    2.40
   4  -1   0   44.10    2.50
   4  -1   0   44.70    3.70
   4  -1   0   44.10    4.30
  -4  -1   0   46.90    2.60
   4  -1   0   46.00    2.20
   4   1   1  190.28    5.40
   4   1   1  186.38    7.10
   4   1   1  197.48    7.30
  -4   1  -1  190.78    4.80
   4   1   1  195.88    5.90
  -4   1  -1  178.58    5.20
  -4   1  -1  193.98    4.90
   4   1   1  196.48    8.00
  -4   1  -1  161.38    6.80
   4  -1   1  182.68    5.40
   4  -1   1  188.78    7.80
   4  -1   1  194.38    7.60
  -4  -1  -1  199.78    5.50
  -4  -1  -1  193.98    7.90
   4  -1   1  192.08    5.00
  -4  -1  -1  182.68    7.20
  -4   1  -2 1451.95   28.30
   4   1   2 1470.15   32.80
   4   1   2 1388.36   29.30
   4   1   2 1458.85   32.20
   4   1   2 1458.25   33.30
   4  -1   2 1447.16   28.50
   4  -1   2 1495.35   29.10
   4  -1   2 1462.05   32.50
   4  -1   2 1504.65   31.90
  -4  -1  -2 1439.26   32.50
  -4  -1  -2 1506.05   28.90
   4   1   3   48.40    6.10
   4   1   3   44.40    3.70
  -4   1  -3   40.60    4.60
   4   1   3   47.00    5.80
  -4   1  -3   41.80    2.80
   4  -1   3   45.00    3.40
   4  -1   3   47.80    5.80
  -4  -1  -3   42.70    3.30
   4  -1   3   37.60    4.70
   4   1   4   20.30    3.80
   4   1   4   22.30    4.40
  -4   1  -4   26.00    2.60
   4   1   4   29.70    3.40
  -4  -1  -4   22.30    2.70
   4  -1   4   19.00    3.40
   4  -1   4   22.80    3.00
   4  -1   4   22.40    4.40
   4   1   5   93.89    7.80
   4   1   5  108.69    5.80
  -4   1  -5   96.09    4.70
   4   1   5  103.59    7.80
   4  -1   5   90.49    8.80
   4  -1   5  110.19    5.70
   4  -1   5   99.89    7.10
  -4  -1  -5  104.59    5.10
   4   1   6    0.90    2.80
   4   1   6   -4.90    4.20
   4   1   6    4.50    3.50
  -4   1  -6    1.70    2.30
   4  -1   6   -0.20    2.70
  -4  -1  -6    2.80    2.40
   4  -1   6    1.80    2.70
   4  -1   6    4.40    3.80
   4   1   7   32.90    4.70
  -4   1  -7   45.80    4.20
   4   1   7   30.60    5.80
  -4  -1  -7   42.30    4.40
   4  -1   7   31.50    6.00
   4  -1   7   38.30    4.60
   4   1   8  112.39   11.60
  -4   1  -8  113.39    6.60
   4   1   8  115.79    7.40
  -4  -1  -8   94.69    6.30
   4  -1   8   98.89   11.30
   4  -1   8  104.69    7.20
  -4   1  -9    9.30    3.40
   4   1   9    4.50    3.70
   4   1   9    4.20    4.80
   4  -1   9    6.90    6.20
  -4  -1  -9    8.50    3.60
   4  -1   9   11.00    4.10
   4   1  10    1.60    3.70
  -4   1 -10   -0.50    3.10
   4   1  10    0.50    6.20
  -4  -1 -10    0.30    3.30
   4  -1  10   -3.80    5.90
   4  -1  10    2.70    4.10
   4   1  11    7.50    7.20
   4   1  11    7.70    4.60
  -4   1 -11   11.30    3.90
  -4  -1 -11   16.80    4.40
   4  -1  11   -0.10    6.60
   4  -1  11    1.50    4.40
   4   2 -13  170.98    9.00
  -4   2  13  162.58    9.40
   4  -2 -13  162.88    9.00
  -4  -2  13  166.98    9.90
  -4   2  12   -1.60    3.40
   4   2 -12    0.10    3.20
  -4  -2  12    3.70    4.00
   4  -2 -12    5.40    3.40
   4   2 -11    2.30    3.00
  -4   2  11    0.50    3.20
  -4  -2  11   -3.00    3.40
   4  -2 -11   -4.20    2.70
   4   2 -10    3.60    2.70
  -4   2  10   -0.50    2.80
  -4  -2  10   -0.40    3.20
  -4  -2  10   -3.60    2.50
   4  -2 -10   -0.40    2.70
  -4   2   9   49.30    4.60
   4   2  -9   40.90    4.30
   4  -2  -9   44.60    4.20
  -4  -2   9   42.90    4.70
  -4  -2   9   46.10    5.10
   4   2  -8   -1.60    2.10
  -4   2   8    1.20    2.50
  -4  -2   8    2.60    2.50
   4  -2  -8    0.30    2.30
  -4  -2   8    1.20    2.40
  -4   2   7    0.20    2.00
   4   2  -7   -0.30    2.00
  -4   2   7   -1.20    1.60
  -4  -2   7   -0.30    2.40
   4  -2  -7   -2.20    1.90
  -4  -2   7    0.30    2.20
   4  -2  -7    3.10    1.90
   4   2  -6    1.60    2.00
  -4   2   6    0.70    1.10
  -4   2   6    0.50    1.80
   4   2  -6   -0.20    1.60
   4  -2  -6   -1.10    1.50
   4  -2  -6    1.60    1.70
  -4  -2   6    1.30    2.20
  -4  -2   6   -1.90    1.50
   4   2  -5    2.00    2.40
   4   2  -5    2.30    1.90
   4   2  -5    1.30    1.70
  -4   2   5    0.30    1.10
  -4   2   5    1.90    1.30
  -4   2   5    0.60    1.60
   4   2  -5    1.00    1.90
   4   2  -5    0.70    1.90
   4  -2  -5    2.10    1.40
  -4  -2   5    2.00    2.20
  -4  -2   5   -0.10    1.80
   4  -2  -5    1.20    0.50
  -4  -2   5   -1.60    1.90
   4  -2  -5    2.40    1.50
   4   2  -4  276.67    9.20
  -4   2   4  261.67    6.70
   4   2  -4  280.67    8.60
   4   2  -4  262.97    7.30
   4   2  -4  284.27    7.70
  -4   2   4  268.37    5.90
  -4   2   4  270.47    5.90
   4  -2  -4  260.37    6.80
   4  -2  -4  278.87    6.50
  -4  -2   4  287.47    7.80
   4  -2  -4  261.77    6.60
  -4  -2   4  291.27    9.00
  -4  -2   4  265.97    7.20
  -4  -2   4  263.77    7.10
  -4   2   3  126.29    3.60
   4   2  -3  135.19    6.20
   4   2  -3  133.29    6.00
   4   2  -3  136.99    4.90
   4   2  -3  138.39    4.90
   4   2  -3  127.59    4.50
   4  -2  -3  130.29    3.50
  -4  -2   3  128.89    5.90
  -4  -2   3  132.29    4.90
  -4  -2   3  124.79    4.40
   4  -2  -3  133.69    3.50
  -4  -2   3  138.59    6.30
   4  -2  -3  129.09    3.80
  -4   2   2  184.68    4.30
   4   2  -2  195.58    7.50
   4   2  -2  188.78    5.70
   4   2  -2  184.88    5.20
   4   2  -2  192.98    5.70
   4   2  -2  188.38    7.50
  -4  -2   2  206.18    7.60
  -4  -2   2  192.88    7.30
   4  -2  -2  184.08    4.40
   4  -2  -2  186.58    4.10
  -4  -2   2  186.88    5.40
  -4  -2   2  204.08    5.90
   4  -2  -2  185.38    4.50
  -4  -2   2  191.28    5.70
   4  -2  -2  188.88    4.10
  -4   2   1  220.18    4.90
   4   2  -1  222.28    6.00
   4   2  -1  234.28    6.40
   4   2  -1  230.58    6.40
   4   2  -1  221.48    8.20
   4   2  -1  220.08    8.50
   4  -2  -1  214.88    8.00
  -4  -2   1  234.58    6.40
  -4  -2   1  223.28    6.40
  -4  -2   1  228.78    8.00
  -4  -2   1  222.58    7.90
   4  -2  -1  221.78    4.70
  -4  -2   1  217.98    5.90
   4  -2  -1  221.88    4.70
   4  -2  -1  222.48    5.00
   4  -2  -1  219.08    5.00
  -4   2   0   46.80    3.70
   4   2   0   51.39    3.30
   4   2   0   51.59    4.00
   4   2   0   49.20    3.20
   4   2   0   59.59    5.70
  -4   2   0   51.29    2.10
   4  -2   0   50.09    4.50
   4  -2   0   52.99    4.10
   4  -2   0   51.49    2.30
  -4  -2   0   54.59    2.70
  -4  -2   0   49.40    5.00
   4  -2   0   52.69    2.00
  -4  -2   0   50.59    3.20
   4  -2   0   48.40    2.00
   4   2   1  277.37   10.70
  -4   2  -1  295.17    9.10
   4   2   1  273.97    9.20
   4   2   1  284.67    7.90
   4   2   1  303.17   10.00
  -4   2  -1  285.47    6.10
  -4   2  -1  273.87    9.10
  -4   2  -1  281.07    6.10
   4  -2   1  274.57    6.90
  -4  -2  -1  269.67    7.30
  -4  -2  -1  266.87    9.70
  -4  -2  -1  281.97    7.70
   4  -2   1  286.17    9.10
   4  -2   1  288.07    6.60
  -4  -2  -1  286.57   10.10
  -4  -2  -1  277.57    9.00
   4  -2   1  293.57   10.00
  -4  -2  -1  291.37    7.30
   4   2   2  836.52   21.90
   4   2   2  825.12   18.30
  -4   2  -2  836.12   16.60
   4   2   2  826.32   20.50
   4  -2   2  826.52   21.00
   4  -2   2  858.71   19.90
  -4  -2  -2  810.32   20.20
   4  -2   2  846.02   17.60
   4  -2   2  814.82   17.00
  -4  -2  -2  860.11   17.80
   4   2   3   23.80    4.10
  -4   2  -3   30.50    2.50
   4   2   3   26.60    4.10
   4   2   3   29.50    3.30
   4  -2   3   26.20    4.20
  -4  -2  -3   26.60    2.80
   4  -2   3   27.40    2.90
   4  -2   3   23.90    3.10
  -4   2  -4    3.10    2.00
   4   2   4    3.50    2.40
  -4   2  -4    7.50    2.00
   4   2   4    2.40    3.20
   4   2   4    7.30    3.70
   4  -2   4    4.40    2.10
   4  -2   4    4.30    2.60
  -4  -2  -4    5.10    2.10
   4  -2   4    3.20    3.50
   4   2   5   51.59    4.60
   4   2   5   44.50    6.00
   4   2   5   56.29    7.20
  -4   2  -5   53.39    3.80
  -4  -2  -5   49.60    4.10
   4  -2   5   50.79    4.30
   4  -2   5   50.09    5.70
   4  -2   5   43.40    6.10
   4   2   6   13.40    5.20
   4   2   6   13.20    3.60
  -4   2  -6   12.10    2.70
   4   2   6   11.00    4.10
  -4  -2  -6   12.00    3.00
   4  -2   6   13.30    5.30
   4  -2   6   12.70    3.20
   4  -2   6   12.10    3.30
   4   2   7   33.50    4.70
  -4   2  -7   35.30    4.00
   4   2   7   25.80    6.30
  -4  -2  -7   37.00    4.30
   4  -2   7   27.20    6.60
   4  -2   7   34.40    4.50
  -4   2  -8   41.80    4.30
   4   2   8   36.50    7.40
   4   2   8   41.10    5.30
   4  -2   8   43.20    5.20
  -4  -2  -8   43.00    4.80
   4  -2   8   34.80    7.40
   4   2   9   -0.50    3.20
   4   2   9   -7.00    5.20
  -4   2  -9   -0.80    2.70
  -4  -2  -9   -1.30    2.90
   4  -2   9    4.70    3.80
   4  -2   9   -0.60    5.60
   4   2  10   -1.70    3.80
   4   2  10   -5.40    5.80
  -4   2 -10    0.20    3.40
   4  -2  10   -2.70    6.20
   4  -2  10   -2.70    3.70
  -4  -2 -10    9.20    3.80
   4   2  11    2.60    6.80
   4   2  11   14.60    5.10
  -4   2 -11   15.90    4.00
  -4  -2 -11   14.80    4.30
   4  -2  11    9.00    4.70
   4  -2  11    5.10    7.20
   4   3 -13    5.00    4.10
   4  -3 -13    1.80    3.50
  -4  -3  13   -3.90    4.10
   4   3 -12   79.29    6.80
  -4   3  12   80.29    6.90
   4  -3 -12   74.79    6.40
  -4  -3  12   84.69    7.60
   4   3 -11   46.80    5.10
  -4   3  11   42.30    5.10
  -4  -3  11   48.20    5.80
   4  -3 -11   47.10    5.10
  -4  -3  11   37.80    5.00
  -4   3  10   36.30    4.50
   4   3 -10   29.30    4.20
  -4  -3  10   38.90    5.10
  -4  -3  10   30.50    4.60
   4  -3 -10   36.10    4.20
   4   3  -9    7.40    3.00
  -4   3   9   13.50    3.20
  -4  -3   9    7.60    3.30
  -4  -3   9    5.00    3.40
   4  -3  -9   12.20    2.90
   4   3  -8   13.80    3.00
  -4   3   8   12.90    3.00
   4  -3  -8   11.30    2.70
  -4  -3   8   12.10    3.40
  -4  -3   8    9.20    3.30
  -4   3   7  183.78    6.60
   4   3  -7  202.28    8.10
   4   3  -7  194.68    7.00
  -4   3   7  180.58    5.60
   4  -3  -7  195.28    6.80
  -4  -3   7  200.28    7.70
   4  -3  -7  192.58    6.40
  -4  -3   7  193.48    8.50
   4   3  -6   66.89    4.60
   4   3  -6   70.99    4.90
  -4   3   6   62.69    3.60
   4   3  -6   66.19    4.10
  -4   3   6   69.69    3.00
  -4  -3   6   67.69    5.70
   4  -3  -6   63.69    3.70
  -4  -3   6   66.39    4.60
   4  -3  -6   66.19    3.50
  -4   3   5 1379.66   27.30
  -4   3   5 1365.66   26.20
   4   3  -5 1412.46   29.90
  -4   3   5 1359.16   26.20
   4   3  -5 1389.46   30.10
   4   3  -5 1358.76   29.90
   4   3  -5 1414.66   28.10
   4  -3  -5 1379.06   26.10
   4  -3  -5 1396.26   27.10
   4  -3  -5 1382.26   27.40
  -4  -3   5 1379.86   28.00
  -4  -3   5 1387.06   28.70
  -4  -3   5 1381.16   30.20
  -4   3   4  583.64   12.10
   4   3  -4  557.94   13.00
   4   3  -4  605.24   13.80
   4   3  -4  574.34   15.00
   4   3  -4  585.74   14.90
   4  -3  -4  576.94   12.20
  -4  -3   4  573.04   15.30
  -4  -3   4  560.44   13.60
   4  -3  -4  572.94   11.90
  -4  -3   4  585.54   13.10
  -4   3   3  203.28    4.70
   4   3  -3  212.58    6.10
   4   3  -3  201.28    6.10
   4   3  -3  205.98    8.00
   4   3  -3  213.28    6.70
   4   3  -3  215.98    8.10
   4   3  -3  204.78    6.50
  -4  -3   3  215.28    6.20
   4  -3  -3  207.78    4.90
  -4  -3   3  212.08    6.50
  -4  -3   3  217.58    8.10
   4  -3  -3  202.28    4.60
  -4  -3   3  208.78    7.60
  -4  -3   3  199.98    5.80
   4   3  -2    3.90    2.80
   4   3  -2    1.90    1.50
   4   3  -2    1.90    1.70
   4   3  -2    0.00    1.70
   4   3  -2   -0.20    2.00
   4   3  -2   -0.50    1.70
  -4  -3   2    4.10    1.60
  -4  -3   2    4.10    3.00
  -4  -3   2    2.30    1.90
  -4  -3   2    1.60    1.40
   4  -3  -2    2.30    0.70
  -4  -3   2    3.60    1.90
  -4  -3   2    2.20    1.60
   4  -3  -2    1.00    0.60
   4   3  -1  365.16    9.30
   4   3  -1  372.06    9.40
   4   3  -1  382.06   11.90
   4   3  -1  376.96    8.80
   4   3  -1  357.36    8.90
   4   3  -1  367.06    9.70
   4  -3  -1  378.36    7.30
  -4  -3   1  388.66    9.50
  -4  -3   1  372.26    9.30
  -4  -3   1  360.76    8.80
  -4  -3   1  357.66    8.80
   4  -3  -1  365.06    7.30
  -4  -3   1  372.96   11.40
  -4  -3   1  375.86   11.70
   4   3   0 1428.06   28.30
  -4   3   0 1424.56   26.90
   4   3   0 1457.05   29.80
   4   3   0 1440.26   28.90
   4   3   0 1452.05   31.50
   4   3   0 1401.66   28.90
   4   3   0 1465.45   32.20
  -4  -3   0 1436.06   28.40
   4  -3   0 1447.06   31.00
  -4  -3   0 1448.56   31.80
  -4  -3   0 1489.75   28.40
   4  -3   0 1457.95   26.80
   4  -3   0 1423.86   27.10
   4  -3   0 1432.46   30.50
  -4  -3   0 1394.16   28.80
  -4  -3   0 1442.16   31.50
  -4   3  -1    4.30    1.10
   4   3   1    6.70    2.20
   4   3   1    7.80    3.50
   4   3   1    5.10    2.20
   4  -3   1    1.60    1.70
  -4  -3  -1    2.60    1.80
   4  -3   1    5.90    1.40
   4  -3   1    5.00    1.10
  -4  -3  -1    5.40    3.10
   4  -3   1    2.90    2.50
  -4  -3  -1    5.70    2.30
  -4  -3  -1    2.90    2.00
   4   3   2   26.50    3.70
  -4   3  -2   25.60    3.10
  -4   3  -2   28.10    1.80
   4   3   2   25.20    4.20
   4   3   2   29.30    3.20
  -4  -3  -2   31.50    3.80
  -4  -3  -2   24.60    3.90
  -4  -3  -2   28.00    2.80
   4  -3   2   27.30    2.40
   4  -3   2   25.20    2.20
   4  -3   2   20.50    2.70
   4  -3   2   20.50    3.60
  -4   3  -3    1.10    1.40
   4   3   3    2.40    2.20
   4   3   3    2.60    2.60
  -4   3  -3    0.30    1.30
   4   3   3   -0.30    2.80
   4  -3   3    2.60    2.10
  -4  -3  -3    0.60    1.90
   4  -3   3    0.60    2.80
   4  -3   3   -0.30    1.70
   4   3   4   38.80    4.00
   4   3   4   40.80    5.20
   4   3   4   26.90    4.80
  -4   3  -4   38.10    3.00
   4  -3   4   36.10    4.80
  -4  -3  -4   40.30    3.60
   4  -3   4   38.90    3.60
   4  -3   4   45.00    5.50
   4   3   5    2.90    3.90
  -4   3  -5    0.60    1.80
  -4   3  -5   -0.70    1.70
   4   3   5   -2.40    3.20
   4   3   5    2.30    2.60
   4  -3   5    1.50    2.40
  -4  -3  -5   -2.10    2.10
   4  -3   5   -1.00    2.10
   4  -3   5   -4.60    3.70
  -4   3  -6   11.50    2.60
   4   3   6   10.80    4.30
   4   3   6    7.80    4.90
   4   3   6   10.70    3.50
   4  -3   6   13.40    3.10
   4  -3   6    9.10    3.10
  -4  -3  -6    8.20    2.80
   4  -3   6    9.30    5.00
  -4   3  -7   86.79    5.30
   4   3   7   76.09    9.60
   4   3   7   88.49    6.60
   4  -3   7   77.69    8.70
   4  -3   7   84.79    6.10
  -4  -3  -7   83.79    5.80
  -4   3  -8    3.70    2.90
   4   3   8    2.10    3.40
   4   3   8   -4.60    4.80
   4  -3   8   -3.30    4.80
  -4  -3  -8    1.40    2.90
   4  -3   8   -0.30    3.00
   4   3   9   -1.80    5.40
  -4   3  -9    2.00    3.10
   4   3   9    9.40    4.20
   4  -3   9   -7.10    5.30
   4  -3   9    6.20    3.70
  -4  -3  -9   -1.70    3.00
  -4   3 -10   43.70    5.10
   4   3  10   42.70    6.10
   4   3  10   22.70    7.40
   4  -3  10   35.70    8.60
   4  -3  10   38.20    5.90
  -4  -3 -10   40.30    5.40
   4   3  11    0.70    6.40
   4   3  11   -1.60    4.20
   4  -3  11  -12.20    6.20
   4  -3  11    3.90    4.30
  -4  -3 -11    0.40    3.80
   4   4 -13   30.70    5.40
   4  -4 -13   31.70    4.90
  -4  -4  13   22.50    5.60
   4   4 -12    0.60    3.30
   4  -4 -12    6.50    3.50
  -4  -4  12    0.40    3.80
  -4   4  11  155.38    8.00
   4   4 -11  158.88    8.10
  -4  -4  11  162.88    9.20
   4  -4 -11  151.28    7.70
  -4  -4  11  145.79    9.30
  -4   4  10   26.20    4.00
   4   4 -10   22.10    3.40
   4   4 -10   20.50    3.90
  -4  -4  10   23.40    4.60
   4  -4 -10   29.90    4.00
  -4  -4  10   22.10    4.70
  -4   4   9   58.39    5.10
   4   4  -9   63.09    5.30
   4   4  -9   53.59    4.80
  -4  -4   9   54.39    5.50
   4  -4  -9   56.89    4.60
  -4  -4   9   45.20    5.50
   4   4  -8    4.20    2.10
   4   4  -8    3.70    2.60
  -4   4   8    7.80    1.90
  -4   4   8    4.00    2.40
   4  -4  -8    5.80    2.50
   4  -4  -8    6.60    2.30
  -4  -4   8    6.00    3.00
  -4  -4   8    5.70    3.60
   4   4  -7   -6.30    2.00
  -4   4   7    1.10    1.90
   4   4  -7    1.00    1.80
  -4   4   7    0.30    1.30
  -4  -4   7    3.20    2.70
   4  -4  -7    3.70    2.10
  -4  -4   7    2.00    3.20
   4  -4  -7    1.20    1.90
  -4   4   6   93.69    3.20
   4   4  -6   99.79    5.50
   4   4  -6   90.59    4.70
  -4   4   6   94.29    4.20
  -4  -4   6   93.39    5.40
   4  -4  -6   98.59    4.40
  -4  -4   6   97.49    6.70
   4  -4  -6   92.39    4.10
  -4  -4   6   91.39    4.90
   4   4  -5  992.00   22.60
   4   4  -5  952.40   20.80
  -4   4   5 1013.70   19.90
   4   4  -5  988.30   22.30
  -4   4   5  971.80   18.20
  -4   4   5  965.00   18.20
   4  -4  -5  968.00   19.60
  -4  -4   5 1000.10   21.00
  -4  -4   5  997.30   23.90
   4  -4  -5  988.70   19.80
   4  -4  -5  926.81   19.90
  -4  -4   5  969.50   21.60
   4   4  -4  103.79    5.00
  -4   4   4  100.99    3.20
   4   4  -4  100.69    5.00
   4   4  -4  101.39    5.70
   4   4  -4  101.39    4.50
   4  -4  -4   96.29    3.20
  -4  -4   4  106.09    6.90
  -4  -4   4  110.19    5.10
   4  -4  -4   98.89    4.40
  -4  -4   4  100.99    5.30
   4  -4  -4   94.99    3.40
  -4  -4   4  107.29    4.60
   4   4  -3  309.17    9.00
  -4   4   3  320.07    6.60
   4   4  -3  336.87   10.70
   4   4  -3  335.67    8.50
  -4  -4   3  353.36    9.30
  -4  -4   3  328.07   10.20
   4  -4  -3  321.37    6.60
  -4  -4   3  329.57    8.60
   4  -4  -3  322.57    6.90
  -4  -4   3  335.97   11.60
   4   4  -2   40.00    3.10
   4   4  -2   42.50    3.50
   4   4  -2   52.09    5.30
  -4  -4   2   43.30    3.20
  -4  -4   2   41.50    3.50
  -4  -4   2   38.70    3.30
  -4  -4   2   53.99    6.10
   4  -4  -2   38.00    1.00
  -4  -4   2   42.40    4.20
   4   4  -1  328.17    8.70
   4   4  -1  338.37   11.60
   4   4  -1  326.77    8.50
   4   4  -1  331.37    9.00
  -4  -4   1  321.97   10.90
  -4  -4   1  333.27    8.60
  -4  -4   1  343.17    9.20
  -4  -4   1  338.07   11.70
  -4  -4   1  336.07    9.00
   4   4   0 1101.79   22.90
   4   4   0 1069.89   25.80
   4   4   0 1021.60   22.40
  -4   4   0 1085.79   19.90
   4  -4   0 1063.19   20.30
   4  -4   0 1070.49   19.90
  -4  -4   0 1077.79   25.40
   4  -4   0 1058.69   24.40
  -4  -4   0 1079.09   22.60
  -4  -4   0 1061.09   22.00
   4  -4   0 1072.99   24.00
   4   4   1  675.43   16.30
  -4   4  -1  651.63   13.30
   4   4   1  665.13   15.50
   4   4   1  677.13   18.80
  -4  -4  -1  657.73   15.90
   4  -4   1  665.73   17.40
  -4  -4  -1  665.33   14.90
   4  -4   1  651.23   13.60
  -4  -4  -1  668.33   18.00
   4  -4   1  660.63   16.10
   4  -4   1  660.53   13.20
   4   4   2  439.46   13.10
   4   4   2  460.15   15.50
  -4   4  -2  440.36    8.50
   4   4   2  434.46   11.60
  -4   4  -2  428.16    8.40
   4  -4   2  440.16   13.70
  -4  -4  -2  439.76   11.00
   4  -4   2  429.66   10.20
   4  -4   2  442.36    9.80
  -4  -4  -2  440.56   12.60
  -4  -4  -2  454.65   14.00
   4  -4   2  447.56   11.90
  -4   4  -3    9.80    1.80
   4   4   3   11.00    3.60
   4   4   3   12.70    2.80
  -4   4  -3   16.80    1.60
   4   4   3   13.20    4.00
  -4  -4  -3   12.10    2.50
  -4  -4  -3    9.00    3.20
   4  -4   3   13.30    2.30
   4  -4   3   11.70    3.40
   4  -4   3    9.80    2.40
  -4   4  -4    1.70    1.40
  -4   4  -4    2.60    1.50
   4   4   4    5.10    2.30
   4   4   4    0.90    3.50
   4   4   4    3.90    3.50
  -4  -4  -4    6.30    2.40
   4  -4   4    0.50    2.00
   4  -4   4    1.00    2.20
   4  -4   4    2.00    3.30
   4   4   5   -1.60    3.70
   4   4   5    0.30    3.70
   4   4   5   -2.30    2.60
  -4   4  -5   -0.30    1.70
  -4   4  -5    0.20    1.10
  -4  -4  -5   -3.50    2.10
   4  -4   5    1.60    4.00
   4  -4   5    1.60    2.30
   4  -4   5    0.10    2.10
   4   4   6  138.99   10.50
   4   4   6  131.69    7.30
  -4   4  -6  138.89    5.70
   4  -4   6  146.59    7.10
   4  -4   6  156.28    7.10
  -4  -4  -6  135.19    6.70
   4  -4   6  125.29   10.60
   4   4   7    4.20    4.80
   4   4   7    4.90    3.50
  -4   4  -7    7.20    2.60
   4  -4   7    8.40    5.30
   4  -4   7    4.70    3.20
  -4  -4  -7    4.50    3.10
   4   4   8    2.20    5.10
   4   4   8    2.50    3.60
  -4   4  -8    3.80    2.80
   4  -4   8    0.90    3.30
   4  -4   8   -4.10    5.20
  -4  -4  -8    1.20    3.00
  -4   4  -9   16.00    3.30
   4   4   9   10.20    5.90
   4   4   9   18.70    4.80
   4  -4   9    9.70    6.50
  -4  -4  -9   15.50    4.10
   4  -4   9   15.30    4.40
   4   4  10   36.80    8.40
   4   4  10   51.19    6.70
  -4   4 -10   46.50    5.00
  -4  -4 -10   47.70    5.70
   4  -4  10   46.50    6.10
   4  -4  10   38.70    8.70
   4   5 -13   51.79    6.20
   4  -5 -13   59.79    6.10
  -4  -5  13   58.79    7.30
   4   5 -12    2.70    3.80
   4  -5 -12   -0.50    3.10
  -4  -5  12   -3.40    3.70
   4   5 -11  167.88    8.30
  -4  -5  11  175.68    9.60
  -4  -5  11  175.38   11.00
   4  -5 -11  169.58    8.00
   4   5 -10    2.70    3.00
  -4   5  10    1.70    2.70
  -4  -5  10    1.80    3.20
   4  -5 -10   -0.10    2.80
  -4  -5  10    3.30    4.10
   4   5  -9   16.60    3.40
  -4   5   9   19.70    3.30
   4   5  -9   15.20    2.60
  -4  -5   9   17.20    3.60
  -4  -5   9    9.70    4.10
   4  -5  -9   17.40    3.20
   4   5  -8    1.60    1.80
  -4   5   8    2.30    2.40
   4   5  -8   -0.90    2.60
  -4  -5   8    2.40    3.20
   4  -5  -8    1.60    2.40
  -4  -5   8    4.50    4.00
  -4   5   7   87.59    4.60
   4   5  -7   86.09    5.10
   4   5  -7   85.59    5.20
  -4   5   7   81.49    3.20
  -4  -5   7   80.49    5.80
  -4  -5   7   87.09    7.20
   4  -5  -7   80.59    4.40
   4  -5  -7   89.99    4.60
   4   5  -6  145.49    6.40
  -4   5   6  143.29    3.50
  -4   5   6  142.59    5.20
   4   5  -6  142.69    6.00
  -4   5   6  145.19    3.50
   4  -5  -6  147.29    5.10
   4  -5  -6  139.39    4.70
  -4  -5   6  148.49    6.10
   4  -5  -6  141.99    5.20
  -4  -5   6  154.48    8.70
  -4  -5   6  144.39    6.60
   4   5  -5  488.35   12.00
   4   5  -5  484.75   13.10
  -4   5   5  465.35   10.60
   4   5  -5  417.26   12.60
   4   5  -5  487.25   12.70
   4  -5  -5  482.75   11.60
   4  -5  -5  467.05   10.80
   4  -5  -5  481.45   10.50
  -4  -5   5  468.45   12.00
  -4  -5   5  475.05   12.70
  -4  -5   5  490.75   15.30
   4   5  -4  243.68    8.10
   4   5  -4  253.77    7.50
  -4   5   4  257.47    5.90
   4   5  -4  248.18    7.90
   4   5  -4  246.98    9.00
  -4  -5   4  269.57    8.30
   4  -5  -4  249.97    8.00
   4  -5  -4  246.58    5.90
   4  -5  -4  245.28    6.10
  -4  -5   4  253.77   10.70
  -4  -5   4  248.98    7.60
  -4  -5   4  252.77    8.50
   4   5  -3  169.88    7.50
   4   5  -3  180.88    6.40
   4   5  -3  159.78    5.50
   4   5  -3  159.98    5.60
   4  -5  -3  157.88    3.90
   4  -5  -3  170.38    6.80
  -4  -5   3  157.08    5.70
  -4  -5   3  165.48    6.30
   4  -5  -3  160.38    3.70
  -4  -5   3  160.98    7.10
  -4  -5   3  175.18    9.00
   4   5  -2   44.90    3.30
   4   5  -2   50.69    5.40
   4   5  -2   35.60    3.40
  -4  -5   2   41.80    3.70
  -4  -5   2   47.70    3.40
  -4  -5   2   47.20    5.30
  -4  -5   2   39.80    4.30
   4   5  -1   61.69    6.20
   4   5  -1   56.79    3.50
   4   5  -1   46.30    3.70
   4   5  -1   52.09    3.20
  -4  -5   1   51.09    5.40
  -4  -5   1   53.39    3.90
  -4  -5   1   57.09    4.30
  -4  -5   1   60.89    3.60
   4   5   0  115.49    7.80
   4   5   0  116.49    5.00
   4   5   0  107.59    5.10
  -4  -5   0  106.49    4.70
   4  -5   0  109.49    2.90
  -4  -5   0  112.69    7.70
   4  -5   0  110.29    2.60
   4  -5   0  105.49    5.90
  -4   5  -1   22.30    1.60
   4   5   1   20.40    2.90
   4   5   1   24.80    3.10
   4   5   1   18.80    4.10
   4  -5   1   15.90    3.00
   4  -5   1   21.20    1.60
  -4  -5  -1   17.90    4.20
  -4  -5  -1   22.00    2.70
   4  -5   1   18.90    1.70
  -4  -5  -1   24.90    3.10
   4  -5   1   16.00    2.40
   4   5   2  165.18    7.30
   4   5   2  166.18    6.60
   4   5   2  163.98    9.80
  -4  -5  -2  177.58    7.20
   4  -5   2  159.68    6.40
  -4  -5  -2  176.18    8.90
   4  -5   2  158.58    8.00
   4  -5   2  155.68    5.10
  -4  -5  -2  154.58    6.00
   4  -5   2  163.08    4.70
   4   5   3  170.88   10.50
   4   5   3  169.88    8.70
   4   5   3  171.78    7.10
  -4   5  -3  172.58    4.10
   4  -5   3  172.18    5.90
   4  -5   3  184.38    9.20
   4  -5   3  180.38    6.80
  -4  -5  -3  172.98    6.50
  -4  -5  -3  174.38    8.90
   4   5   4    6.40    2.80
   4   5   4    3.80    3.80
   4   5   4    5.30    3.50
  -4   5  -4    4.90    1.40
  -4  -5  -4    7.20    2.50
   4  -5   4    8.50    2.30
   4  -5   4    4.20    3.90
  -4  -5  -4    3.30    3.10
   4  -5   4    2.10    2.10
  -4   5  -5   10.70    2.00
   4   5   5   10.20    4.60
   4   5   5    8.80    3.20
   4   5   5    7.60    4.50
   4  -5   5   13.90    3.10
   4  -5   5    9.90    4.70
  -4  -5  -5    7.70    2.90
   4  -5   5    8.50    2.20
   4   5   6  148.09    7.70
   4   5   6  138.89   10.30
  -4   5  -6  130.29    5.40
  -4  -5  -6  153.48    7.20
   4  -5   6  138.19   10.90
   4  -5   6  140.09    6.80
   4   5   7  232.18   13.40
   4   5   7  234.98   10.00
  -4   5  -7  243.48    7.80
   4  -5   7  237.68   14.80
  -4  -5  -7  229.18    9.20
   4  -5   7  232.28    9.40
   4   5   8    0.30    3.50
   4   5   8    1.20    5.30
  -4   5  -8    2.50    2.50
  -4  -5  -8    7.40    3.50
   4  -5   8    3.70    3.40
   4  -5   8   -0.70    5.20
  -4   5  -9    4.30    2.90
   4   5   9    1.50    5.10
   4   5   9    6.70    4.10
   4  -5   9    0.50    3.40
  -4  -5  -9    4.00    3.70
   4  -5   9   -4.50    5.70
   4   5  10   15.90    4.80
   4   5  10    9.30    6.30
  -4   5 -10   19.10    3.70
   4  -5  10    6.70    4.10
  -4  -5 -10   13.10    4.30
   4  -5  10    3.90    6.70
   4   6 -12    1.10    3.40
   4  -6 -12    5.10    3.30
  -4  -6  12    7.40    4.40
   4   6 -11  202.68    9.00
  -4  -6  11  208.78   10.50
   4  -6 -11  192.48    8.90
  -4  -6  11  176.38   11.90
   4   6 -10   -0.60    2.90
  -4  -6  10   -0.50    3.40
  -4  -6  10   -3.10    4.30
   4  -6 -10    4.60    2.80
   4   6  -9   13.60    3.40
  -4   6   9   17.80    5.10
  -4  -6   9   16.70    4.30
   4  -6  -9   19.60    3.40
  -4  -6   9   18.90    5.40
   4   6  -8  261.27    8.40
   4   6  -8  247.88    9.00
  -4   6   8  262.97    8.60
  -4  -6   8  273.77   12.60
  -4  -6   8  253.67   10.10
   4  -6  -8  270.27    8.50
   4   6  -7   11.80    2.40
  -4   6   7   13.00    1.20
  -4   6   7   15.90    2.60
   4   6  -7   18.10    3.40
   4  -6  -7   14.50    1.80
  -4  -6   7   15.60    4.90
   4  -6  -7   14.80    2.50
   4  -6  -7   19.70    2.90
  -4  -6   7   13.10    3.10
  -4  -6   7   18.50    3.40
   4   6  -6   23.70    3.70
   4   6  -6   25.50    3.40
   4   6  -6   17.10    2.80
  -4   6   6   21.20    2.40
  -4  -6   6   17.20    4.60
  -4  -6   6   22.10    3.30
  -4  -6   6   20.10    3.60
   4  -6  -6   18.80    2.60
   4  -6  -6   20.10    2.50
   4  -6  -6   21.80    2.40
   4   6  -5    2.10    2.00
   4   6  -5    0.20    2.20
   4   6  -5    2.80    2.50
  -4   6   5   -1.10    1.20
  -4  -6   5   -0.70    2.40
  -4  -6   5    2.60    3.60
   4  -6  -5   -0.10    1.30
   4  -6  -5    1.60    1.30
   4  -6  -5   -1.10    1.90
  -4  -6   5    1.80    2.20
   4   6  -4   -0.10    2.20
  -4   6   4    0.00    0.90
   4   6  -4    0.50    1.80
   4   6  -4    2.30    2.20
   4   6  -4   -0.90    1.80
  -4  -6   4   -3.10    2.10
   4  -6  -4    0.90    1.10
  -4  -6   4   -0.20    1.50
  -4  -6   4    1.50    2.00
   4  -6  -4    0.60    2.00
  -4  -6   4   -0.30    2.70
   4   6  -3   34.30    3.00
   4   6  -3   30.20    3.80
   4   6  -3   33.00    3.40
   4   6  -3   37.30    2.90
   4  -6  -3   36.10    1.70
  -4  -6   3   34.00    5.20
  -4  -6   3   38.40    3.90
   4  -6  -3   35.10    1.60
   4  -6  -3   41.10    4.20
  -4  -6   3   31.90    3.50
  -4  -6   3   34.60    3.20
   4   6  -2   17.60    2.50
   4   6  -2   20.20    3.00
   4   6  -2   23.70    1.90
   4   6  -2   16.80    3.30
  -4  -6   2   17.70    2.90
  -4  -6   2   17.60    4.60
  -4  -6   2   18.70    2.70
   4  -6  -2   16.70    3.30
   4   6  -1   78.49    3.30
   4   6  -1   82.39    4.60
   4   6  -1   77.79    6.70
  -4  -6   1   68.69    4.10
  -4  -6   1   77.99    4.20
  -4  -6   1   87.09    7.70
   4   6   0   34.30    3.30
   4   6   0   38.20    3.60
   4   6   0   34.00    4.60
   4  -6   0   35.00    4.30
   4  -6   0   36.40    1.60
  -4  -6   0   34.20    3.20
  -4  -6   0   35.50    4.70
   4  -6   0   34.90    1.70
   4   6   1   19.70    3.00
  -4   6  -1   20.70    1.70
  -4   6  -1   20.90    1.50
   4   6   1   17.70    4.20
   4   6   1   17.20    2.70
  -4  -6  -1   15.90    4.30
   4  -6   1   15.90    2.40
  -4  -6  -1   20.00    2.80
   4  -6   1   18.30    1.80
  -4  -6  -1   22.60    2.80
   4  -6   1   19.00    3.20
   4  -6   1   21.20    1.80
   4   6   2   63.29    4.70
   4   6   2   64.89    5.40
   4   6   2   58.19    7.40
  -4  -6  -2   71.09    4.40
  -4  -6  -2   69.09    4.70
   4  -6   2   68.69    3.40
  -4  -6  -2   64.29    6.90
   4  -6   2   68.19    4.40
   4  -6   2   66.39    6.30
   4   6   3  254.67   10.20
   4   6   3  232.48    8.60
   4   6   3  247.38   12.90
   4  -6   3  249.18    7.90
   4  -6   3  254.67   10.90
   4  -6   3  242.38    7.30
  -4  -6  -3  240.98    8.20
  -4  -6  -3  246.48   11.10
  -4   6  -4  178.88    4.60
   4   6   4  189.98    9.90
   4   6   4  181.98    7.90
   4   6   4  190.68   11.20
   4  -6   4  183.08    6.70
  -4  -6  -4  182.58    7.30
  -4  -6  -4  182.58   10.00
   4  -6   4  181.58    6.50
   4  -6   4  179.38   10.20
   4   6   5  135.19    7.10
  -4   6  -5  120.09    4.40
   4   6   5  112.89    9.40
   4  -6   5  118.89    6.10
   4  -6   5  129.49    4.80
   4  -6   5  120.79    9.80
  -4  -6  -5  118.09    6.30
  -4  -6  -5  120.19    8.40
  -4   6  -6  203.08    6.40
   4   6   6  193.68    8.90
   4   6   6  212.08   12.40
  -4  -6  -6  194.68    8.30
   4  -6   6  203.38   12.60
   4  -6   6  201.78    8.20
   4   6   7   40.10    6.70
  -4   6  -7   58.29    4.20
   4   6   7   56.79    6.00
   4  -6   7   50.39    5.40
   4  -6   7   42.00    7.60
  -4  -6  -7   60.99    5.40
  -4   6  -8   44.50    4.00
   4   6   8   51.49    6.00
   4   6   8   41.20    7.10
   4  -6   8   38.70    7.70
  -4  -6  -8   55.39    5.60
   4  -6   8   60.99    6.00
   4   6   9   53.59    6.50
  -4   6  -9   61.29    5.20
   4   6   9   50.59    8.10
   4  -6   9   39.60    8.70
   4  -6   9   53.89    6.10
  -4  -6  -9   45.20    5.60
   4   6  10   46.40    6.70
   4   6  10   27.30    7.40
   4  -6  10   31.30    8.40
   4  -6  10   39.30    7.00
  -4  -6 -10   28.40    5.10
   4  -6  10   40.30    6.00
   4   7 -12   -1.60    3.40
  -4  -7  12   -6.70    5.50
  -4  -7  12    0.90    4.40
   4  -7 -12   -1.20    2.90
   4   7 -11   17.00    4.10
   4  -7 -11   23.60    4.30
  -4  -7  11   22.40    5.10
  -4  -7  11   12.80    5.50
   4   7 -10    0.10    3.00
  -4  -7  10   -3.20    4.40
   4  -7 -10   -1.00    2.60
  -4  -7  10   -3.60    3.40
   4   7  -9    0.60    2.80
  -4  -7   9   -2.00    3.20
  -4  -7   9   -2.40    4.10
   4  -7  -9    0.60    2.30
   4   7  -8   37.30    4.20
   4   7  -8   43.80    5.00
  -4  -7   8   39.50    4.50
   4  -7  -8   39.60    3.90
  -4  -7   8   43.60    6.60
  -4  -7   8   38.30    4.90
   4   7  -7   -1.50    2.80
  -4   7   7    0.00    1.90
   4   7  -7   -2.30    1.80
   4   7  -7    2.60    2.40
  -4  -7   7    1.40    2.60
  -4  -7   7    4.40    3.20
  -4  -7   7   -2.30    4.10
   4  -7  -7   -2.00    1.90
   4  -7  -7   -2.90    2.10
   4   7  -6   30.70    4.00
   4   7  -6   17.70    3.60
   4   7  -6   19.40    2.90
  -4   7   6   28.80    2.70
   4   7  -6   23.20    3.20
   4  -7  -6   23.20    2.60
  -4  -7   6   23.00    3.90
  -4  -7   6   25.50    5.60
   4  -7  -6   20.30    3.30
   4  -7  -6   27.20    2.70
  -4  -7   6   30.20    3.80
   4   7  -5   52.69    4.70
   4   7  -5   45.50    5.10
   4   7  -5   34.40    4.30
   4   7  -5   46.30    4.00
  -4   7   5   50.89    2.80
   4  -7  -5   54.39    4.90
   4  -7  -5   54.79    3.10
  -4  -7   5   49.30    4.60
   4  -7  -5   51.89    3.00
  -4  -7   5   47.80    6.30
  -4  -7   5   57.49    4.50
  -4   7   4   48.50    2.00
   4   7  -4   49.70    3.90
   4   7  -4   41.60    3.50
   4   7  -4   49.80    5.60
   4   7  -4   52.59    4.40
  -4  -7   4   48.80    4.40
  -4  -7   4   47.30    4.40
   4  -7  -4   47.10    2.50
   4  -7  -4   52.99    5.00
   4  -7  -4   48.10    2.50
  -4  -7   4   43.50    6.20
  -4  -7   4   52.39    4.10
   4   7  -3   27.50    3.50
   4   7  -3   23.60    2.80
   4   7  -3   23.00    1.50
   4   7  -3   18.40    3.30
   4   7  -3   17.60    1.80
   4  -7  -3   24.20    3.90
  -4  -7   3   26.40    3.50
   4  -7  -3   22.80    1.60
  -4  -7   3   25.00    3.10
  -4  -7   3   26.10    5.30
   4  -7  -3   21.60    1.60
   4   7  -2  141.89    5.50
   4   7  -2  147.59    6.20
   4   7  -2  145.69    8.10
   4  -7  -2  136.99    3.30
  -4  -7   2  138.99    6.30
  -4  -7   2  145.89    8.70
   4  -7  -2  141.09    7.90
  -4  -7   2  138.09    6.00
   4   7  -1  122.79    8.10
   4   7  -1  126.19    5.80
   4  -7  -1  124.29    6.30
  -4  -7   1  135.19    6.10
  -4  -7   1  128.79    5.50
   4  -7  -1  119.59    7.50
  -4  -7   1  127.09    8.30
   4   7   0  105.59    5.40
   4   7   0  108.59    4.20
   4   7   0  100.59    8.00
  -4  -7   0  108.99    8.90
   4  -7   0  108.79    7.60
   4  -7   0  106.59    3.20
   4  -7   0  104.09    6.00
   4  -7   0  106.19    3.10
  -4  -7   0  110.49    5.20
   4   7   1  300.67   13.20
   4   7   1  300.27    9.60
   4   7   1  306.87    8.90
  -4   7  -1  288.57    6.50
  -4  -7  -1  286.87   12.70
   4  -7   1  299.27    7.00
  -4  -7  -1  291.47    8.90
   4  -7   1  303.77   11.00
   4  -7   1  287.87    7.10
   4  -7   1  305.27    9.80
   4   7   2  327.57   10.40
   4   7   2  324.57   14.40
   4   7   2  294.37    9.90
  -4  -7  -2  319.77   13.40
   4  -7   2  324.87   12.10
  -4  -7  -2  324.17   10.00
  -4  -7  -2  310.97    9.60
   4  -7   2  319.97    9.60
   4  -7   2  317.77    8.20
   4   7   3  202.58    9.20
   4   7   3  198.58   12.20
   4   7   3  189.58    8.00
  -4  -7  -3  193.78    7.50
   4  -7   3  193.88    6.50
  -4  -7  -3  204.48   11.30
   4  -7   3  201.38    6.70
   4  -7   3  192.98    9.80
   4   7   4   62.79    5.40
   4   7   4   61.89    7.00
   4   7   4   97.39    8.90
   4  -7   4   69.59    3.50
   4  -7   4   66.89    4.50
  -4  -7  -4   65.39    5.00
  -4  -7  -4   68.49    7.50
   4  -7   4   75.19    7.80
  -4   7  -5   14.00    1.50
   4   7   5   11.60    4.20
   4   7   5   17.90    3.90
   4  -7   5   11.20    4.80
  -4  -7  -5   14.10    4.50
   4  -7   5   15.00    3.10
  -4  -7  -5   15.40    3.50
   4   7   6   38.00    5.10
   4   7   6   30.80    5.90
  -4   7  -6   33.40    2.90
   4  -7   6   33.70    4.30
   4  -7   6   22.80    6.30
  -4  -7  -6   33.90    4.50
   4   7   7   36.00    5.20
  -4   7  -7   23.20    3.80
   4   7   7   22.60    5.50
  -4  -7  -7   28.30    4.40
   4  -7   7   26.00    4.30
   4  -7   7   19.70    6.70
   4   7   8   40.00    5.70
   4   7   8   29.20    6.20
  -4  -7  -8   35.30    5.00
   4  -7   8   40.10    5.30
   4  -7   8   19.30    7.30
   4  -7   8   38.20    6.70
   4   7   9   22.10    5.20
   4   7   9   14.70    6.20
   4  -7   9   25.00    6.10
  -4  -7  -9   16.90    4.30
   4  -7   9    6.20    6.60
   4  -7   9   15.30    4.30
   4   8 -11   11.90    4.20
  -4  -8  11   -1.80    5.30
  -4  -8  11    5.40    4.30
  -4  -8  11    8.10    4.00
   4  -8 -11    7.90    3.40
   4   8 -10   22.60    4.40
  -4  -8  10   13.20    6.40
   4  -8 -10   16.50    3.60
  -4  -8  10   24.50    4.60
  -4  -8  10   22.70    5.00
   4   8  -9   -0.30    2.80
   4   8  -9    2.70    3.50
  -4  -8   9    3.30    3.30
  -4  -8   9   -7.20    4.80
  -4  -8   9   -3.30    3.20
   4  -8  -9    1.90    2.50
   4   8  -8   11.40    3.90
   4   8  -8    7.80    3.10
   4  -8  -8   10.20    2.80
  -4  -8   8   -0.20    4.80
  -4  -8   8    8.20    3.60
  -4  -8   8   10.60    3.70
   4   8  -7   27.50    3.70
   4   8  -7   35.60    4.70
  -4  -8   7   29.60    6.30
   4  -8  -7   22.40    4.70
  -4  -8   7   37.20    4.80
  -4  -8   7   31.20    4.20
   4  -8  -7   36.60    3.30
   4   8  -6    3.30    2.40
   4   8  -6    2.90    2.80
   4   8  -6    2.20    1.90
  -4  -8   6    5.10    4.70
  -4  -8   6    1.10    2.90
   4  -8  -6   -6.60    2.60
   4  -8  -6   -0.20    1.80
  -4  -8   6   -1.00    2.50
   4   8  -5   61.39    4.70
   4   8  -5   50.99    4.90
   4   8  -5   47.90    5.10
   4  -8  -5   52.19    5.60
  -4  -8   5   45.00    4.30
  -4  -8   5   46.50    6.80
   4  -8  -5   53.59    3.70
  -4  -8   5   51.09    4.90
   4  -8  -5   43.30    3.10
   4   8  -4    2.40    1.00
  -4   8   4    4.00    0.90
   4   8  -4    2.30    2.60
   4   8  -4    3.90    2.60
   4   8  -4    1.50    2.20
   4  -8  -4    5.80    1.40
  -4  -8   4    3.30    2.00
  -4  -8   4    2.30    3.60
  -4  -8   4    2.60    2.80
  -4  -8   4    2.70    2.50
   4  -8  -4    2.60    1.40
   4  -8  -4    3.60    3.10
   4   8  -3  759.52   19.80
   4   8  -3  713.23   17.70
   4   8  -3  712.63   16.60
  -4  -8   3  686.63   17.70
   4  -8  -3  716.53   20.00
  -4  -8   3  725.03   22.10
   4  -8  -3  711.13   14.40
  -4  -8   3  748.13   17.20
   4  -8  -3  712.73   14.50
   4   8  -2  250.27   11.10
   4   8  -2  252.47    8.70
  -4  -8   2  263.47   13.10
  -4  -8   2  241.58    8.20
  -4  -8   2  247.68    8.80
   4  -8  -2  253.47    5.80
   4  -8  -2  248.08   10.90
   4   8  -1  297.27    9.60
   4   8  -1  314.07   12.70
  -4  -8   1  320.77   14.40
  -4  -8   1  290.17    9.20
   4  -8  -1  314.57   10.70
   4  -8  -1  303.07   12.50
   4  -8  -1  297.17    6.70
   4   8   0    1.10    3.20
   4   8   0   -0.20    2.30
   4  -8   0    3.40    1.10
  -4  -8   0    4.10    4.90
   4  -8   0    1.30    3.30
   4  -8   0    2.00    1.20
   4  -8   0   -0.60    2.10
  -4  -8   0    0.10    2.20
   4   8   1    3.00    3.80
   4   8   1    3.10    1.70
  -4   8  -1    2.10    0.90
   4   8   1    1.90    2.60
  -4  -8  -1    3.70    2.50
   4  -8   1    2.70    1.90
   4  -8   1    1.50    2.50
  -4  -8  -1    1.60    4.60
   4  -8   1   -1.70    3.40
   4  -8   1    3.10    1.40
   4   8   2   32.60    4.20
  -4   8  -2   30.10    2.30
   4   8   2   21.40    5.10
   4   8   2   26.70    3.40
   4  -8   2   32.60    2.90
   4  -8   2   25.80    5.30
   4  -8   2   29.20    4.50
   4  -8   2   33.10    3.90
  -4  -8  -2   24.50    3.50
  -4  -8  -2   35.20    4.30
  -4  -8  -2   27.40    5.70
   4   8   3    0.30    2.80
   4   8   3    0.70    2.80
   4   8   3    3.30    3.30
  -4  -8  -3    0.50    4.10
   4  -8   3    2.90    2.00
   4  -8   3   -0.30    1.50
  -4  -8  -3    1.80    2.60
   4  -8   3    0.50    3.60
   4  -8   3    3.80    3.20
   4   8   4   -3.90    2.80
   4   8   4    3.30    3.30
   4  -8   4    2.90    4.10
   4  -8   4   -2.20    2.10
  -4  -8  -4    1.00    4.00
  -4  -8  -4    5.10    2.80
   4  -8   4   -0.40    3.60
   4   8   5   12.00    3.80
   4   8   5   15.00    4.30
   4  -8   5   11.10    4.90
   4  -8   5   13.60    3.00
  -4  -8  -5   14.80    4.80
   4  -8   5   12.30    5.10
  -4  -8  -5   16.10    3.40
   4   8   6   11.20    3.70
   4   8   6    2.30    4.10
   4  -8   6   10.30    4.80
  -4  -8  -6    8.80    3.80
  -4  -8  -6    0.00    3.00
   4  -8   6    1.70    5.20
   4  -8   6    3.90    2.70
   4   8   7   31.90    6.20
   4   8   7   39.30    5.50
   4  -8   7   30.10    7.40
   4  -8   7   45.60    7.50
  -4  -8  -7   43.70    5.10
   4  -8   7   38.10    4.80
   4   8   8    6.00    4.10
   4   8   8    0.00    4.20
   4  -8   8   -8.40    4.90
  -4  -8  -8   -5.10    3.10
   4  -8   8    7.20    5.20
   4  -8   8    0.60    3.00
   4   8   9   34.10    6.70
   4   8   9   29.60    5.60
   4  -8   9   31.60    5.20
   4  -8   9   17.30    7.30
   4  -8   9   37.80    7.50
  -4  -8  -9   22.00    4.80
   4   9 -11    0.60    3.60
  -4  -9  11   -0.90    4.20
   4  -9 -11    0.80    3.20
  -4  -9  11    2.40    4.10
   4   9 -10   -1.30    3.30
   4   9 -10   -0.80    3.80
   4  -9 -10   -2.40    2.80
  -4  -9  10    8.80    4.60
  -4  -9  10    3.00    3.70
  -4  -9  10  -12.20    4.90
   4   9  -9    5.40    3.00
   4   9  -9    9.10    4.10
  -4  -9   9    0.80    5.40
  -4  -9   9    1.80    3.40
  -4  -9   9    6.20    4.00
   4  -9  -9    1.50    2.60
   4   9  -8   68.69    6.50
   4   9  -8   77.79    5.50
  -4  -9   8   69.19    6.10
   4  -9  -8   69.99    5.00
  -4  -9   8   75.89    6.90
  -4  -9   8   71.29    9.40
   4   9  -7   67.39    5.00
   4   9  -7   62.59    5.90
  -4  -9   7   52.49    5.70
   4  -9  -7   71.99    4.60
  -4  -9   7   44.30    7.60
  -4  -9   7   63.69    5.50
   4   9  -6  101.09    5.50
   4   9  -6  109.69    6.90
  -4  -9   6  105.39    6.80
  -4  -9   6  102.89   10.70
   4  -9  -6   86.39    7.30
  -4  -9   6   93.79    6.50
   4  -9  -6   96.99    4.60
   4   9  -5   11.80    3.40
   4   9  -5   11.00    2.90
   4   9  -5   11.60    2.60
   4  -9  -5    5.70    3.70
  -4  -9   5   17.60    6.00
  -4  -9   5    9.60    3.30
  -4  -9   5   15.30    3.30
   4  -9  -5   12.90    2.10
   4   9  -4    0.80    2.30
   4   9  -4    3.30    2.50
   4   9  -4   -1.70    2.50
   4  -9  -4    0.50    1.40
  -4  -9   4   -0.70    4.90
  -4  -9   4    0.70    2.60
   4  -9  -4   -1.20    3.20
  -4  -9   4    4.90    3.10
   4   9  -3   23.70    4.10
   4   9  -3   27.30    3.80
   4  -9  -3   29.40    2.40
  -4  -9   3   32.10    3.80
  -4  -9   3   26.70    6.40
  -4  -9   3   36.10    4.30
   4  -9  -3   29.10    2.10
   4  -9  -3   25.60    4.60
   4   9  -2  214.28    8.20
   4   9  -2  213.38   10.30
  -4  -9   2  221.38   13.10
  -4  -9   2  213.88    8.50
   4  -9  -2  207.68   10.70
   4  -9  -2  201.68    5.40
  -4  -9   2  220.78    8.00
   4   9  -1  230.78    8.60
   4   9  -1  243.18   11.60
   4  -9  -1  226.58    5.90
   4  -9  -1  250.27   12.10
  -4  -9   1  230.68    8.30
   4  -9  -1  241.18    9.50
  -4  -9   1  241.58   13.60
   4   9   0   92.49    8.60
   4   9   0   86.89    5.60
   4  -9   0   93.09    6.30
  -4  -9   0   89.39    5.40
   4  -9   0   89.39    8.50
  -4  -9   0   85.79   10.10
   4   9   1    5.40    4.00
   4   9   1   11.50    3.20
   4  -9   1    2.90    4.00
   4  -9   1    8.90    3.10
  -4  -9  -1    5.00    5.50
   4  -9   1    8.50    1.70
  -4  -9  -1    8.30    3.10
   4   9   2   14.10    3.60
   4  -9   2   11.80    2.20
   4  -9   2   17.00    2.30
   4  -9   2   11.50    4.90
  -4  -9  -2   19.90    5.60
  -4  -9  -2   15.20    3.20
   4  -9   2   11.60    3.60
   4   9   3    6.00    3.10
   4   9   3    7.60    2.70
  -4  -9  -3    6.60    3.20
   4  -9   3    4.90    3.60
   4  -9   3    0.40    3.60
   4  -9   3    7.20    2.20
  -4  -9  -3    8.60    5.00
   4   9   4    7.40    3.10
   4   9   4    4.90    3.10
   4  -9   4    2.80    4.40
   4  -9   4    7.50    2.50
  -4  -9  -4    6.50    4.90
   4  -9   4    5.20    4.50
  -4  -9  -4    5.40    3.00
   4   9   5   10.30    3.80
   4   9   5   10.20    3.70
   4  -9   5    8.00    5.00
  -4  -9  -5   12.10    3.40
   4  -9   5    6.20    2.70
   4  -9   5    3.90    4.90
  -4  -9  -5    5.60    4.10
   4   9   6   24.40    4.70
   4   9   6   20.90    5.00
   4  -9   6   19.10    6.00
   4  -9   6   12.00    5.90
   4  -9   6   25.10    4.10
  -4  -9  -6   30.60    5.50
  -4  -9  -6   16.70    4.20
   4   9   7   30.60    5.70
   4   9   7   24.70    4.90
  -4  -9  -7   17.20    4.20
   4  -9   7   30.00    4.60
   4  -9   7   27.00    6.40
   4  -9   7   17.00    6.60
   4   9   8   18.80    5.10
   4  -9   8   12.60    5.80
   4  -9   8   -4.30    6.20
   4  -9   8   11.10    3.80
  -4  -9  -8   10.70    4.00
   4  10 -10   77.99    6.60
  -4 -10  10   77.09    7.10
  -4 -10  10   84.39    8.10
  -4 -10  10   63.29   10.00
   4  10  -9    5.20    2.90
  -4 -10   9   -2.90    3.40
  -4 -10   9    6.00    4.20
  -4 -10   9   -5.00    5.90
   4  10  -8    1.30    3.00
   4  10  -8    6.50    3.80
  -4 -10   8   -1.40    5.50
  -4 -10   8    4.80    3.70
  -4 -10   8    4.00    3.30
   4  10  -7   45.80    5.30
   4  10  -7   44.20    4.30
  -4 -10   7   46.40    8.30
  -4 -10   7   43.90    5.50
  -4 -10   7   48.20    5.30
   4  10  -6   14.60    3.00
   4  10  -6   11.60    3.70
  -4 -10   6   11.80    3.40
  -4 -10   6    9.50    6.10
   4 -10  -6    4.20    4.10
  -4 -10   6   14.10    4.10
   4  10  -5   77.09    5.20
   4  10  -5   63.79    5.50
  -4 -10   5   75.19    5.70
   4 -10  -5   58.29    7.50
  -4 -10   5   58.49    8.60
  -4 -10   5   64.69    5.90
   4  10  -4   63.39    4.80
   4  10  -4   56.49    5.40
   4 -10  -4   42.10    6.00
  -4 -10   4   54.99    5.40
  -4 -10   4   42.90    7.60
  -4 -10   4   52.19    5.00
   4  10  -3   -0.30    2.60
  -4 -10   3    0.10    2.60
   4 -10  -3   -3.40    3.50
  -4 -10   3   -0.80    5.30
  -4 -10   3   -0.70    2.80
   4  10  -2   27.90    3.90
   4 -10  -2   38.60    4.70
  -4 -10   2   24.90    6.80
  -4 -10   2   25.40    3.90
   4 -10  -2   27.50    5.30
  -4 -10   2   26.10    4.20
   4  10  -1   28.00    4.10
  -4 -10   1   26.90    7.00
  -4 -10   1   26.70    3.80
   4 -10  -1   22.60    3.50
   4 -10  -1   35.70    5.90
   4  10   0  106.59    6.20
   4 -10   0  100.89    6.60
  -4 -10   0  102.49    9.60
  -4 -10   0  112.49    6.10
   4 -10   0  103.99    9.50
   4  10   1   22.70    3.80
   4 -10   1   16.40    3.70
  -4 -10  -1   23.80    3.90
   4 -10   1   19.10    5.70
   4 -10   1   20.00    2.30
  -4 -10  -1   16.90    6.10
   4  10   2    3.20    2.80
  -4 -10  -2   -1.10    5.20
   4 -10   2   -1.70    3.00
   4 -10   2    3.40    4.50
   4 -10   2    1.90    1.80
  -4 -10  -2   -2.50    2.50
   4  10   3    3.20    3.30
   4 -10   3    4.20    4.70
  -4 -10  -3   -0.90    5.40
  -4 -10  -3    1.50    2.80
   4 -10   3   -8.60    3.30
   4 -10   3   -2.60    1.90
   4  10   4   22.90    4.40
   4 -10   4   21.30    3.20
   4 -10   4    9.40    4.80
   4 -10   4   21.20    6.10
  -4 -10  -4   24.40    6.40
  -4 -10  -4   28.10    4.40
   4  10   5   99.49    7.00
   4 -10   5   98.29    9.80
  -4 -10  -5   99.59    6.70
   4 -10   5   74.29    9.50
   4 -10   5   91.49    5.70
  -4 -10  -5  112.39   10.30
  -4 -10  -6   -0.50    3.20
   4 -10   6    1.40    2.70
   4 -10   6   -3.50    4.50
   4 -10   6  -11.10    5.30
   4 -10   7   57.19    9.10
  -4 -10  -7   64.59    6.60
   4 -10   7   75.09    6.30
   4  11  -9   28.30    4.20
  -4 -11   9   30.40    5.20
  -4 -11   9   29.00    5.60
  -4 -11   9   19.50    8.10
   4  11  -8    6.40    3.20
  -4 -11   8  -10.90    5.80
  -4 -11   8    4.90    3.80
  -4 -11   8    4.00    3.60
   4  11  -7   11.10    3.10
  -4 -11   7   14.80    4.20
  -4 -11   7    3.00    6.70
  -4 -11   7   14.40    3.90
   4  11  -6    9.50    3.00
  -4 -11   6    5.30    3.30
  -4 -11   6    6.00    3.70
  -4 -11   6   -2.10    5.90
   4  11  -5   56.99    4.70
   4  11  -5   58.89    6.50
  -4 -11   5   55.49    5.30
  -4 -11   5   60.49    6.00
  -4 -11   5   51.99    8.80
   4 -11  -5   51.89    6.70
   4  11  -4  113.69    6.80
   4 -11  -4  106.69    9.70
  -4 -11   4  117.09   12.30
  -4 -11   4  115.69    7.50
  -4 -11   4  121.99    6.80
   4  11  -3    4.90    2.90
  -4 -11   3    6.40    3.10
   4 -11  -3    6.10    4.30
  -4 -11   3    0.10    5.80
  -4 -11   3    5.50    3.30
   4  11  -2    7.00    3.00
   4 -11  -2    3.60    4.20
  -4 -11   2    2.60    2.80
  -4 -11   2   -2.30    5.80
   4  11  -1   13.60    3.40
   4 -11  -1   16.50    5.20
  -4 -11   1   15.10    3.50
  -4 -11   1   10.70    6.70
   4  11   0   13.70    3.60
  -4 -11   0   20.00    3.80
  -4 -11   0    7.10    6.20
   4 -11   0   12.30    5.30
   4  11   1    4.20    3.00
   4 -11   1    1.90    4.60
  -4 -11  -1   -3.80    5.40
   4 -11   1    1.20    1.60
  -4 -11  -1    0.50    2.80
   4  11   2    0.80    2.90
  -4 -11  -2   -6.60    5.10
  -4 -11  -2    2.70    3.20
   4 -11   2    1.00    3.60
   4 -11   2    5.20    2.00
  -4 -11  -3   -2.20    2.90
   4 -11   3    4.20    5.00
  -4 -11  -3   -1.80    5.40
   4 -11   3    1.30    2.00
   4 -11   4    3.50    5.30
  -4 -11  -4   -1.60    2.90
   4 -11   4   -2.40    2.10
  -4 -11  -4    7.80    5.20
   4 -11   5   23.20    3.70
  -4 -11  -5   28.30    6.40
   4 -11   5   17.00    6.30
  -4 -11  -5   31.50    4.70
   4 -11   6   33.00    4.40
  -4 -11  -6   32.00    5.00
   4 -11   6   39.20    8.20
  -4 -11  -6   65.29    8.10
   4  12  -8   59.09    5.40
  -4 -12   8   76.49    7.00
  -4 -12   8   80.59    7.50
  -4 -12   8   59.69   10.40
   4  12  -7    7.60    3.20
  -4 -12   7    9.20    4.20
  -4 -12   7   13.70    4.10
  -4 -12   7   -3.80    6.90
  -4 -12   6    5.10    7.00
  -4 -12   6   23.30    5.00
  -4 -12   6   24.20    4.40
  -4 -12   5   -1.20    6.20
   4 -12  -5   -5.80    4.80
  -4 -12   5    2.80    3.40
  -4 -12   5    6.50    3.50
   4 -12  -4    0.90    5.00
  -4 -12   4    8.50    3.50
  -4 -12   4    0.90    6.50
  -4 -12   4    7.80    3.80
   4 -12  -3   -3.40    4.20
  -4 -12   3    2.00    3.00
  -4 -12   3   -1.70    4.80
  -4 -12   3    2.00    3.30
  -4 -12   2   -1.80    6.20
   4 -12  -2    6.20    5.10
  -4 -12   2    5.10    3.30
   4 -12  -1    4.10    4.80
  -4 -12   1    1.70    6.30
  -4 -12   1    5.40    3.30
   4 -12   0   -0.30    4.40
  -4 -12   0   -0.60    2.90
  -4 -12   0   -6.20    6.30
   4 -12   1    1.40    5.00
  -4 -12  -1   -1.90    6.00
  -4 -12  -1    2.20    3.40
   4 -12   2   77.89    4.30
  -4 -12  -2   60.59    9.70
  -4 -12  -2   70.09    6.00
   4 -12   2   69.89    9.50
   4 -12   3   20.60    3.00
  -4 -12  -3   18.50    6.90
   4 -12   3   12.90    6.30
  -4 -12  -3   15.50    4.00
   4 -12   4    6.00    4.70
  -4 -12  -4    8.10    3.70
  -4 -12  -4   10.40    6.00
   4 -12   4   10.50    2.80
   4 -12   5    7.90    3.00
  -4 -12  -5    3.80    3.70
  -4 -12  -5    8.80    5.40
   4 -12   5   11.20    6.40
  -4 -13   6   18.40    4.70
  -4 -13   6   32.80    5.20
  -4 -13   6   14.70    8.30
  -4 -13   5    8.20    3.70
  -4 -13   5    2.70    3.90
  -4 -13   5   -5.00    5.30
  -4 -13   4   -6.60    2.90
   4 -13  -4  -10.70    5.00
  -4 -13   4  -10.80    6.50
  -4 -13   4    4.90    3.70
  -4 -13   3   11.20    3.70
   4 -13  -3    6.70    5.50
  -4 -13   3   -2.10    7.00
  -4 -13   2   -8.10    6.90
  -4 -13   2   -3.40    3.40
   4 -13  -2   -2.30    5.00
  -4 -13   1    5.80    3.30
  -4 -13   1   -6.80    7.00
   4 -13  -1    5.50    5.70
  -4 -13   0  -13.70    6.60
   4 -13   0    0.10    5.50
  -4 -13   0    3.80    3.20
  -4 -13  -1    9.60    3.70
   4 -13   1   15.70    6.10
  -4 -13  -1   -0.20    7.20
  -4 -13  -2   -0.40    3.40
  -4 -13  -2   -4.00    6.50
   4 -13   2   -2.10    5.30
  -4 -13  -3   -0.50    3.60
   4 -13   3    1.30    2.20
   4 -13   3    2.00    5.60
  -4 -13  -3   -3.50    6.10
  -4 -14   3    1.10    3.60
  -4 -14   3  -15.90    7.10
   4 -14  -2   46.10    8.30
  -4 -14   2   43.50   10.70
  -4 -14   2   44.90    5.50
   4 -14  -1   63.99    9.70
  -4 -14   1   55.99   11.10
  -4 -14   1   83.99    7.20
  -4 -14   0  128.89    8.20
   4 -14   0  120.59   13.00
  -4 -14   0   93.39   12.70
  -5   0  14  650.23   20.40
   5   0 -14  678.93   19.80
  -5   0  13    2.50    3.80
   5   0 -13   -0.70    3.30
   5   0 -12    4.30    3.40
  -5   0  12    4.00    3.60
  -5   0  11    4.10    3.40
   5   0 -11    2.30    3.00
  -5   0  10   65.49    6.00
   5   0 -10   74.79    5.60
  -5   0   9    0.90    1.30
   5   0  -9    1.50    2.50
  -5   0   9   -0.40    2.60
   5   0  -8    5.50    2.40
  -5   0   8    4.30    2.60
  -5   0   8    1.40    1.50
   5   0  -7    1.50    2.00
  -5   0   7    1.30    2.10
  -5   0   7    1.20    1.50
  -5   0   7    0.70    1.70
  -5   0   6  609.74   13.60
  -5   0   6  607.24   13.60
  -5   0   6  614.64   13.80
  -5   0   6  615.54   14.40
   5   0  -6  615.04   14.00
   5   0  -6  605.24   13.60
  -5   0   5    1.30    1.10
   5   0  -5    0.00    1.70
  -5   0   5   -0.60    1.60
   5   0  -5   -0.90    1.60
  -5   0   5   -1.00    1.60
   5   0  -5   -2.30    1.40
  -5   0   5   -0.90    1.50
  -5   0   4  258.47    6.60
   5   0  -4  284.07    7.30
  -5   0   4  268.47    7.20
   5   0  -4  270.77    7.00
   5   0  -4  267.67   10.00
   5   0  -4  274.47    8.30
  -5   0   4  266.27    8.00
  -5   0   4  271.87    6.70
   5   0  -3    0.80    1.50
   5   0  -3    0.30    1.40
   5   0  -3   -1.30    1.10
  -5   0   3   -1.90    1.40
   5   0  -3    1.00    1.50
  -5   0   3    0.00    1.10
  -5   0   3   -1.30    1.00
   5   0  -3    0.00    2.20
  -5   0   3   -0.90    2.10
   5   0  -3   -1.80    2.00
  -5   0   2   73.69    2.70
   5   0  -2   70.49    4.90
   5   0  -2   74.19    4.80
  -5   0   2   63.59    3.00
  -5   0   2   70.19    3.10
   5   0  -2   69.49    2.90
   5   0  -2   69.59    3.20
   5   0  -2   71.09    3.00
   5   0  -2   63.59    3.10
  -5   0   2   69.09    2.80
   5   0  -1    3.70    2.40
  -5   0   1   -1.30    1.60
  -5   0   1    1.10    1.20
   5   0  -1   -0.20    1.40
  -5   0   1   -0.50    1.20
   5   0  -1    1.20    1.70
  -5   0   1    0.60    1.10
   5   0  -1   -0.80    1.10
   5   0  -1    0.40    1.30
   5   0  -1    1.20    1.40
  -5   0   0  149.29    4.30
   5   0   0  146.69    7.00
  -5   0   0  141.49    4.60
   5   0   0  141.29    4.40
  -5   0   0  138.99    6.90
   5   0   0  139.19    6.80
   5   0   0  148.49    7.50
   5   0   0  150.18    4.90
  -5   0   0  152.18    4.40
   5   0   1    0.30    1.60
   5   0   1   -0.70    1.70
  -5   0  -1   -1.80    1.10
  -5   0  -1    1.50    1.50
   5   0   1   -0.70    2.60
  -5   0  -1   -0.20    2.30
   5   0   1    0.70    2.60
  -5   0  -2  140.59    4.70
  -5   0  -2  134.59    4.80
   5   0   2  130.79    7.20
   5   0   2  135.09    5.30
   5   0   2  148.79    8.20
  -5   0  -3   -1.80    1.80
   5   0   3    1.10    2.00
   5   0   3    2.50    3.00
   5   0   3   -0.20    3.10
  -5   0  -4  130.19    5.60
   5   0   4  138.39    6.10
   5   0   4  135.99    8.70
   5   0   4  136.39    8.50
   5   0   5   -1.70    4.10
   5   0   5    1.30    2.60
  -5   0  -5   -1.10    2.30
   5   0   5   -0.10    3.40
   5   0   6   49.20    5.00
  -5   0  -6   48.70    4.20
   5   0   6   37.80    5.40
   5   0   6   45.60    7.00
   5   0   7    1.60    5.30
   5   0   7    0.00    3.40
   5   0   7   -2.00    3.00
  -5   0  -7   -2.30    2.50
   5   0   8    3.50    5.90
   5   0   8    1.20    3.40
  -5   0  -8   -3.40    2.90
  -5   0  -9   -0.20    3.00
   5   0   9   -2.90    3.50
   5   0   9    1.00    6.00
   5   0  10  129.79    9.10
   5   0  10   97.49   11.80
  -5   0 -10  134.19    7.80
   5   1 -14  152.28    9.10
  -5   1  14  142.89    9.70
  -5  -1  14  144.19    9.80
   5  -1 -14  151.18    9.10
  -5   1  13  179.68   10.10
   5   1 -13  179.68    9.20
   5  -1 -13  188.88    9.40
  -5  -1  13  179.78   10.10
   5   1 -12   12.40    3.80
  -5   1  12   16.70    4.40
   5  -1 -12   10.90    3.70
  -5  -1  12   11.80    4.30
  -5   1  11    7.30    3.60
   5   1 -11   15.70    3.70
   5  -1 -11    8.80    3.30
  -5  -1  11    8.40    3.80
  -5   1  10    4.20    3.10
   5   1 -10    4.70    2.90
  -5  -1  10   -5.90    2.20
   5  -1 -10   -3.20    2.40
  -5  -1  10   -2.60    2.80
  -5   1   9   -2.30    2.40
   5   1  -9   -0.10    2.50
  -5  -1   9   -2.60    2.70
   5  -1  -9    4.20    2.60
  -5  -1   9   -1.70    2.30
  -5   1   8   49.60    4.30
   5   1  -8   48.40    4.20
  -5  -1   8   52.99    4.70
  -5  -1   8   46.00    4.50
   5  -1  -8   50.99    4.10
   5   1  -7  100.79    4.60
  -5   1   7  102.89    5.00
  -5   1   7  108.79    4.40
   5   1  -7  107.69    5.10
  -5  -1   7  116.19    5.60
   5  -1  -7  101.29    4.80
   5  -1  -7  104.49    5.10
  -5  -1   7  108.99    5.40
  -5  -1   7  109.29    4.90
  -5   1   6    0.30    1.10
   5   1  -6    2.00    1.90
  -5   1   6    2.60    1.60
   5   1  -6    4.20    1.80
   5   1  -6    3.60    2.10
  -5   1   6    7.30    2.10
  -5  -1   6    4.70    2.00
   5  -1  -6    5.20    1.80
  -5  -1   6    5.70    2.20
  -5  -1   6    3.00    2.20
   5  -1  -6    2.80    1.90
   5  -1  -6    2.80    1.10
  -5   1   5   35.40    3.00
   5   1  -5   35.40    4.60
  -5   1   5   34.80    2.40
   5   1  -5   36.50    3.10
  -5   1   5   34.40    2.30
   5   1  -5   38.90    3.70
   5   1  -5   35.00    3.20
  -5  -1   5   37.60    4.10
   5  -1  -5   33.00    3.00
  -5  -1   5   36.60    2.60
   5  -1  -5   36.70    2.70
  -5  -1   5   34.00    2.80
  -5  -1   5   39.70    3.40
   5  -1  -5   38.40    3.00
   5   1  -4   56.59    4.30
   5   1  -4   52.19    5.00
  -5   1   4   54.39    2.90
  -5   1   4   56.69    2.50
   5   1  -4   62.09    3.60
   5   1  -4   56.69    3.50
   5   1  -4   54.49    3.30
  -5   1   4   57.79    2.50
  -5  -1   4   63.69    4.50
   5  -1  -4   59.49    4.00
  -5  -1   4   59.29    3.50
   5  -1  -4   57.09    2.80
   5  -1  -4   53.19    3.10
  -5  -1   4   56.79    3.10
   5   1  -3   17.30    2.30
  -5   1   3   15.30    1.30
   5   1  -3   12.40    1.80
  -5   1   3   17.90    1.80
   5   1  -3   12.40    2.10
   5   1  -3   15.10    2.00
   5   1  -3   10.90    2.60
   5   1  -3   13.00    2.90
  -5   1   3   15.90    1.30
  -5  -1   3   15.10    1.70
   5  -1  -3   15.70    1.60
   5  -1  -3   13.60    1.70
  -5  -1   3   12.10    2.10
   5  -1  -3   12.60    1.70
   5  -1  -3    9.50    2.70
  -5  -1   3   11.90    2.70
  -5  -1   3   13.50    1.80
   5  -1  -3   15.20    2.30
   5  -1  -3   14.90    1.60
   5   1  -2  161.78    6.90
   5   1  -2  160.68    5.20
   5   1  -2  153.18    5.00
   5   1  -2  159.88    4.80
  -5   1   2  156.08    3.70
   5   1  -2  158.98    4.80
  -5   1   2  152.88    4.40
  -5   1   2  157.38    3.70
   5   1  -2  149.88    7.30
  -5  -1   2  158.48    4.70
  -5  -1   2  162.58    5.20
  -5  -1   2  164.48    6.90
   5  -1  -2  156.88    4.50
   5  -1  -2  152.78    4.20
   5  -1  -2  151.38    4.50
  -5  -1   2  147.89    6.70
   5  -1  -2  161.38    4.20
  -5  -1   2  153.78    4.50
   5  -1  -2  160.48    7.50
   5  -1  -2  159.88    6.30
   5   1  -1  907.11   18.00
  -5   1   1  870.21   16.90
  -5   1   1  884.41   21.10
  -5   1   1  890.21   16.90
   5   1  -1  851.61   17.90
   5   1  -1  872.01   20.40
   5   1  -1  888.51   18.40
   5   1  -1  885.41   21.60
   5   1  -1  851.31   18.30
   5   1  -1  886.31   20.70
   5  -1  -1  878.01   17.30
   5  -1  -1  897.21   21.40
  -5  -1   1  883.71   17.80
  -5  -1   1  875.11   17.80
   5  -1  -1  908.41   17.40
   5  -1  -1  864.41   17.70
  -5  -1   1  883.21   20.90
   5  -1  -1  897.41   17.70
   5   1   0  350.06   11.50
  -5   1   0  341.37    8.00
  -5   1   0  338.87   10.80
   5   1   0  328.37   10.70
   5   1   0  342.47    8.80
  -5   1   0  344.97    7.40
   5   1   0  335.27    8.20
  -5   1   0  336.37    7.30
   5  -1   0  322.87   11.00
   5  -1   0  335.57    7.80
   5  -1   0  337.87   11.10
  -5  -1   0  347.77   11.40
   5  -1   0  339.87    8.20
  -5  -1   0  341.37    8.20
  -5   1  -1   -0.40    1.80
   5   1   1    1.90    2.50
   5   1   1    1.10    1.80
  -5   1  -1   -0.20    1.20
  -5   1  -1    0.50    1.20
   5   1   1    4.50    3.00
  -5  -1  -1   -0.40    1.60
   5  -1   1    2.30    1.70
  -5  -1  -1    0.20    1.40
   5  -1   1    1.00    2.00
   5  -1   1    2.20    2.40
   5  -1   1   -1.80    1.40
   5   1   2   93.09    6.70
  -5   1  -2   77.79    3.30
  -5   1  -2   87.69    3.50
   5   1   2   91.59    4.60
   5   1   2   97.69    7.50
   5  -1   2   94.09    6.90
   5  -1   2   91.59    4.30
   5  -1   2   90.89    6.70
  -5  -1  -2   87.99    4.00
   5   1   3    5.90    3.40
   5   1   3    3.30    2.30
   5   1   3    2.30    2.50
  -5   1  -3    2.20    1.70
   5  -1   3    3.70    2.10
   5  -1   3    4.90    2.90
  -5  -1  -3    3.60    2.10
   5  -1   3    3.30    3.20
   5   1   4   85.99    5.20
  -5   1  -4   87.89    4.40
   5   1   4   84.89    7.80
   5   1   4   86.69    8.00
  -5  -1  -4   87.89    4.60
   5  -1   4   80.19    4.90
   5  -1   4   82.89    7.10
   5  -1   4   85.09    8.00
   5   1   5    5.80    4.50
  -5   1  -5    2.40    2.10
   5   1   5    2.90    3.60
   5   1   5    4.00    2.70
  -5  -1  -5    5.30    2.50
   5  -1   5    2.30    4.20
   5  -1   5    0.70    3.30
   5  -1   5    2.30    2.60
   5   1   6   16.80    4.60
  -5   1  -6   15.10    2.90
   5   1   6   14.70    3.70
   5   1   6    6.70    5.30
   5  -1   6   13.70    3.40
  -5  -1  -6   14.50    3.10
   5  -1   6    9.10    4.00
   5  -1   6   10.30    5.50
   5   1   7   50.69    7.90
  -5   1  -7   61.69    5.00
   5   1   7   48.40    6.70
   5   1   7   61.59    6.00
  -5  -1  -7   61.09    5.20
   5  -1   7   38.60    7.40
   5  -1   7   75.39    6.10
   5  -1   7   69.99    7.40
   5   1   8   51.09    8.40
  -5   1  -8   62.89    5.40
   5   1   8   72.59    6.70
   5  -1   8   53.59    8.60
   5  -1   8   62.99    6.30
  -5  -1  -8   59.39    5.40
  -5   1  -9   -2.80    3.10
   5   1   9    1.60    3.80
   5   1   9   -7.80    5.50
   5  -1   9   -1.40    3.50
  -5  -1  -9    0.20    3.50
   5  -1   9    4.60    6.20
  -5   1 -10   15.00    3.90
   5   1  10   25.70    5.30
   5   1  10   15.40    7.50
  -5  -1 -10   20.60    4.40
   5  -1  10   21.30    5.20
   5  -1  10   12.80    7.70
  -5  -2  14   -6.80    3.90
  -5   2  13    0.10    3.60
   5   2 -13   -5.20    3.20
   5  -2 -13    0.70    3.30
  -5  -2  13    0.20    3.90
  -5   2  12    0.20    3.40
   5   2 -12   -0.30    3.10
   5  -2 -12   -0.60    3.00
  -5  -2  12    3.60    3.60
  -5   2  11    8.30    3.30
   5   2 -11    9.50    3.40
   5  -2 -11    4.00    3.00
  -5  -2  11    8.40    3.90
   5   2 -10   26.70    4.00
  -5   2  10   24.60    4.00
   5  -2 -10   21.10    3.60
  -5  -2  10   26.60    4.40
  -5  -2  10   14.00    3.60
   5   2  -9    7.90    3.00
  -5   2   9    3.20    2.70
  -5  -2   9    2.50    2.90
  -5  -2   9    7.00    3.20
   5  -2  -9    7.60    2.60
  -5   2   8  125.49    6.10
   5   2  -8  137.59    6.20
  -5  -2   8  132.09    6.80
   5  -2  -8  124.29    5.50
  -5  -2   8  135.09    6.30
  -5   2   7  460.55   11.90
   5   2  -7  490.35   14.70
  -5   2   7  467.95   11.00
   5   2  -7  480.85   12.30
   5   2  -7  462.55   12.60
  -5   2   7  454.35   10.80
  -5  -2   7  485.45   12.90
   5  -2  -7  485.35   12.10
  -5  -2   7  463.25   11.90
  -5  -2   7  476.45   13.20
   5  -2  -7  479.75   11.60
  -5   2   6  519.95   11.50
   5   2  -6  547.35   15.50
   5   2  -6  516.65   12.80
  -5   2   6  532.15   11.50
  -5   2   6  519.45   12.40
   5   2  -6  543.95   13.90
  -5  -2   6  521.15   12.60
   5  -2  -6  518.45   12.50
   5  -2  -6  528.15   10.10
   5  -2  -6  557.74   12.30
  -5  -2   6  530.45   13.40
  -5  -2   6  549.45   14.40
  -5   2   5   20.80    1.80
   5   2  -5   21.70    2.60
  -5   2   5   25.60    1.90
   5   2  -5   22.20    2.80
   5   2  -5   19.70    3.10
   5   2  -5   19.40    3.00
  -5   2   5   24.10    2.30
   5  -2  -5   21.50    2.10
  -5  -2   5   22.50    2.60
  -5  -2   5   24.70    3.00
   5  -2  -5   23.80    2.50
  -5  -2   5   24.10    3.50
   5  -2  -5   21.50    2.30
  -5   2   4  310.07    6.30
   5   2  -4  305.87    8.10
  -5   2   4  300.27    7.30
   5   2  -4  302.57    8.60
  -5   2   4  304.37    6.30
   5   2  -4  320.27   10.10
   5   2  -4  305.57    8.50
   5   2  -4  316.97   10.60
   5  -2  -4  302.67    8.20
  -5  -2   4  301.37    8.50
   5  -2  -4  304.17    7.10
  -5  -2   4  302.47    7.90
  -5  -2   4  309.57    7.90
  -5  -2   4  312.97   10.00
   5  -2  -4  295.27    7.40
   5   2  -3    2.70    2.30
   5   2  -3    4.20    2.70
   5   2  -3    3.10    1.80
   5   2  -3    3.70    2.00
  -5   2   3    5.10    1.20
   5   2  -3    7.00    1.70
  -5  -2   3    4.40    1.70
   5  -2  -3    4.40    1.10
   5  -2  -3    3.20    1.30
  -5  -2   3    2.90    2.00
  -5  -2   3    1.00    1.90
  -5  -2   3    1.20    2.80
   5  -2  -3    3.00    1.20
   5  -2  -3    4.30    1.10
  -5  -2   3    5.30    1.60
   5   2  -2    6.20    2.60
   5   2  -2    9.20    2.10
   5   2  -2    4.90    1.70
   5   2  -2    8.00    2.00
   5   2  -2    5.50    2.50
   5   2  -2    7.20    1.70
   5  -2  -2    5.70    2.00
   5  -2  -2    9.10    1.30
   5  -2  -2    5.60    1.00
  -5  -2   2    8.30    1.90
   5  -2  -2    6.90    1.00
  -5  -2   2    9.20    2.10
  -5  -2   2    7.50    2.40
  -5  -2   2    8.00    2.50
   5  -2  -2    7.40    1.20
  -5  -2   2    5.80    1.80
  -5  -2   2    9.20    1.70
   5   2  -1  249.48    7.10
   5   2  -1  251.47    9.40
  -5   2   1  216.98    5.50
   5   2  -1  243.88    6.80
   5   2  -1  253.07    9.90
   5   2  -1  241.68    8.30
   5   2  -1  255.67    6.70
   5   2  -1  231.68    7.00
   5  -2  -1  241.48    5.50
  -5  -2   1  262.87    6.80
  -5  -2   1  256.57    9.50
  -5  -2   1  246.18    9.40
  -5  -2   1  249.38    7.50
   5  -2  -1  249.78    9.20
   5  -2  -1  246.38    5.80
   5  -2  -1  242.58    5.80
  -5  -2   1  255.77    6.60
   5  -2  -1  245.98    5.50
  -5   2   0    9.30    2.30
  -5   2   0   12.20    0.80
   5   2   0   13.00    2.30
  -5   2   0   12.20    1.50
   5   2   0   12.90    2.40
   5   2   0   11.00    3.40
  -5   2   0   13.80    0.90
   5   2   0   11.60    2.70
  -5  -2   0   15.30    2.10
   5  -2   0   12.50    1.70
   5  -2   0   12.20    1.40
   5  -2   0   10.40    2.50
  -5  -2   0   15.00    2.00
   5  -2   0   10.70    3.00
  -5  -2   0    9.10    3.20
   5   2   1    8.60    2.80
   5   2   1    8.30    2.20
  -5   2  -1    7.50    2.20
   5   2   1    7.00    2.80
  -5   2  -1    9.60    1.20
  -5   2  -1    8.90    1.10
   5  -2   1    6.10    2.80
  -5  -2  -1    8.40    2.00
   5  -2   1    9.30    2.50
  -5  -2  -1    2.30    2.90
   5  -2   1    8.70    1.80
   5  -2   1    6.10    1.40
   5   2   2  239.68   10.50
  -5   2  -2  236.68    6.00
  -5   2  -2  239.68    6.00
  -5   2  -2  243.08    9.10
   5   2   2  238.78    9.80
   5   2   2  240.28    7.80
   5  -2   2  245.68   10.30
   5  -2   2  241.38    9.40
  -5  -2  -2  234.88    7.10
   5  -2   2  231.08    6.90
   5   2   3   51.79    6.10
  -5   2  -3   63.89    3.30
   5   2   3   54.49    7.20
   5   2   3   60.49    4.40
   5  -2   3   61.49    6.20
   5  -2   3   52.49    3.70
   5  -2   3   53.19    6.50
  -5  -2  -3   60.49    3.90
   5   2   4  139.79    6.60
   5   2   4  128.59    9.50
  -5   2  -4  144.99    5.30
   5   2   4  145.19    9.40
   5  -2   4  145.99    6.10
   5  -2   4  147.09    8.60
   5  -2   4  144.49    8.80
  -5  -2  -4  142.79    6.00
   5   2   5  166.68    7.60
   5   2   5  171.88   10.90
  -5   2  -5  159.28    6.20
   5   2   5  173.08   11.00
  -5  -2  -5  171.48    6.90
   5  -2   5  176.28   11.40
   5  -2   5  173.78    7.50
   5  -2   5  178.78    9.50
   5   2   6   43.80    6.90
  -5   2  -6   47.20    4.00
   5   2   6   40.60    4.90
   5   2   6   36.70    5.90
   5  -2   6   46.50    7.30
   5  -2   6   36.60    4.90
   5  -2   6   47.40    4.80
  -5  -2  -6   43.50    4.40
   5   2   7  213.08   13.90
  -5   2  -7  235.08    8.50
   5   2   7  220.38    9.70
   5   2   7  237.78   13.50
   5  -2   7  246.38   11.60
   5  -2   7  238.38    9.60
  -5  -2  -7  223.88    8.90
   5  -2   7  238.28   13.50
   5   2   8   38.50    5.50
  -5   2  -8   46.20    4.60
   5   2   8   39.00    7.70
   5  -2   8   38.40    7.90
  -5  -2  -8   50.69    5.20
   5  -2   8   49.40    5.90
   5   2   9   -1.10    5.80
   5   2   9    4.10    3.90
  -5   2  -9    7.10    3.10
   5  -2   9   -2.10    6.10
  -5  -2  -9    3.10    3.30
   5  -2   9    3.90    4.00
   5   2  10    0.80    6.50
  -5   2 -10    5.50    3.20
   5   2  10   -1.90    4.00
   5  -2  10    0.30    6.70
  -5  -2 -10    0.90    3.60
   5  -2  10   -2.10    4.00
   5   3 -13    0.50    3.50
  -5  -3  13    4.10    4.30
   5  -3 -13    0.00    3.40
  -5   3  12    7.00    3.90
   5   3 -12   15.70    4.00
  -5  -3  12    8.00    4.30
   5  -3 -12    7.90    3.50
  -5   3  11   21.30    4.00
   5   3 -11   24.50    4.20
  -5  -3  11    5.20    5.80
   5  -3 -11   18.20    4.00
  -5  -3  11   25.10    4.70
  -5   3  10   -1.30    2.60
   5   3 -10    1.90    2.90
   5   3 -10    1.50    2.30
  -5  -3  10   -2.20    3.10
  -5  -3  10   -5.20    3.00
   5  -3 -10    1.70    2.60
   5   3  -9   -0.40    2.30
   5   3  -9   -1.90    2.60
  -5   3   9    2.90    2.50
  -5  -3   9    0.00    3.20
  -5  -3   9    3.30    3.20
   5  -3  -9    2.20    2.30
   5   3  -8   59.59    5.70
  -5   3   8   63.29    3.40
  -5   3   8   60.69    4.30
   5   3  -8   52.79    4.60
   5  -3  -8   62.79    4.40
  -5  -3   8   61.59    5.20
  -5  -3   8   61.39    6.20
   5  -3  -8   64.29    4.30
  -5   3   7    2.30    1.30
  -5   3   7    1.80    2.00
   5   3  -7    0.20    2.00
  -5   3   7   -0.30    1.40
   5   3  -7    1.40    2.20
  -5  -3   7   -0.20    2.40
   5  -3  -7    1.40    1.90
  -5  -3   7   -0.70    2.50
  -5  -3   7    3.90    2.30
   5  -3  -7    1.00    1.90
   5   3  -6  490.75   14.30
  -5   3   6  475.25   10.10
   5   3  -6  468.05   12.00
  -5   3   6  474.15   10.10
  -5   3   6  487.55   11.40
  -5  -3   6  474.35   12.70
  -5  -3   6  503.65   14.20
  -5  -3   6  467.55   11.90
   5  -3  -6  466.25   11.40
   5  -3  -6  476.15   11.10
  -5   3   5  297.77    6.10
   5   3  -5  304.87    9.00
   5   3  -5  310.07    8.50
  -5   3   5  295.87    6.10
  -5   3   5  305.77    7.50
   5   3  -5  300.57   10.40
  -5  -3   5  287.07    8.90
   5  -3  -5  290.47    7.60
   5  -3  -5  296.87    7.50
  -5  -3   5  304.07    8.40
   5  -3  -5  304.47    7.40
  -5  -3   5  307.27   10.90
   5   3  -4  291.67   10.20
  -5   3   4  289.07    6.80
   5   3  -4  292.67    8.70
   5   3  -4  290.07    8.10
   5  -3  -4  287.67    7.00
   5  -3  -4  298.57    6.70
  -5  -3   4  297.87   10.60
  -5  -3   4  298.77    9.90
  -5  -3   4  296.77    8.10
  -5  -3   4  299.87    8.60
   5   3  -3    9.10    2.30
  -5   3   3   12.00    1.10
   5   3  -3   11.10    2.30
   5   3  -3    9.50    2.70
   5   3  -3    9.80    2.10
   5  -3  -3   10.60    1.00
  -5  -3   3   10.90    3.40
   5  -3  -3   11.00    1.20
  -5  -3   3   11.00    2.50
  -5  -3   3   10.60    2.40
   5  -3  -3   10.10    1.00
  -5  -3   3   17.20    2.20
   5   3  -2   58.09    3.70
   5   3  -2   59.29    5.80
   5   3  -2   54.29    3.40
   5   3  -2   57.59    3.80
  -5  -3   2   61.39    3.50
   5  -3  -2   58.69    2.00
  -5  -3   2   52.59    3.80
  -5  -3   2   63.39    6.00
   5  -3  -2   54.89    2.00
  -5  -3   2   57.89    5.00
   5  -3  -2   56.69    1.70
   5  -3  -2   57.19    1.70
   5   3  -1  716.13   15.80
   5   3  -1  755.32   16.40
   5   3  -1  724.23   17.20
   5   3  -1  709.33   16.20
   5   3  -1  760.12   19.80
   5  -3  -1  720.33   13.90
   5  -3  -1  718.13   14.20
   5  -3  -1  728.53   14.20
   5  -3  -1  727.83   13.90
   5  -3  -1  725.33   18.60
  -5  -3   1  736.13   18.80
  -5  -3   1  720.63   15.70
   5   3   0  299.17   11.80
   5   3   0  305.27    9.30
   5   3   0  323.77   10.00
   5   3   0  290.17    8.50
  -5  -3   0  294.27   11.00
   5  -3   0  293.77    6.90
   5  -3   0  296.57   10.10
  -5  -3   0  295.97    8.00
   5  -3   0  294.87    6.50
   5  -3   0  280.27   10.40
   5   3   1  196.28    7.00
   5   3   1  205.18    8.40
  -5   3  -1  214.48    8.10
   5   3   1  222.18   10.60
  -5  -3  -1  217.58    6.60
   5  -3   1  213.18    8.80
   5  -3   1  206.98    5.40
  -5  -3  -1  200.48    7.90
   5  -3   1  212.48    8.40
  -5  -3  -1  202.68    9.20
   5  -3   1  208.38    5.80
  -5   3  -2    0.90    1.00
  -5   3  -2   -0.70    0.90
  -5   3  -2    0.40    1.60
   5   3   2   -1.30    2.60
   5   3   2    2.60    2.10
   5   3   2   -2.00    3.10
  -5  -3  -2   -1.10    1.80
  -5  -3  -2   -1.70    2.70
   5  -3   2    0.50    1.60
   5  -3   2    0.10    2.10
   5  -3   2    1.00    2.80
   5   3   3    8.10    2.70
  -5   3  -3    6.20    1.60
   5   3   3    3.60    3.60
  -5   3  -3    4.20    2.00
   5   3   3    1.40    3.20
   5  -3   3    3.40    2.70
   5  -3   3    6.90    2.20
  -5  -3  -3    5.80    2.20
   5  -3   3    5.60    3.40
   5   3   4   33.70    5.30
   5   3   4   48.00    4.10
   5   3   4   35.20    5.60
  -5   3  -4   40.90    3.10
   5  -3   4   36.90    3.60
   5  -3   4   44.30    5.80
  -5  -3  -4   47.80    4.10
   5  -3   4   38.70    5.60
   5   3   5  148.19    7.30
  -5   3  -5  139.69    5.60
   5   3   5  146.99   10.50
   5   3   5  154.38   10.90
   5  -3   5  149.09    6.90
   5  -3   5  147.19   10.90
   5  -3   5  147.99    8.40
  -5  -3  -5  146.99    6.70
  -5   3  -6   35.90    3.60
   5   3   6   28.20    6.30
   5   3   6   29.70    4.40
   5   3   6   28.60    5.70
   5  -3   6   38.70    4.60
   5  -3   6   30.40    6.60
   5  -3   6   26.50    4.20
  -5  -3  -6   37.10    4.20
  -5   3  -7   29.70    3.70
   5   3   7   19.60    6.20
   5   3   7   27.10    4.60
   5  -3   7   27.70    6.90
   5  -3   7   31.20    4.60
  -5  -3  -7   29.20    4.20
  -5   3  -8    0.60    2.70
   5   3   8   -1.80    5.20
   5   3   8    2.10    3.30
   5  -3   8   -2.70    5.70
  -5  -3  -8    1.60    3.20
   5  -3   8    5.70    3.50
   5   3   9   19.70    7.20
  -5   3  -9   23.10    4.10
   5   3   9   28.70    5.30
  -5  -3  -9   32.50    4.90
   5  -3   9   31.60    5.30
   5  -3   9   16.60    7.30
   5   3  10    5.60    4.50
   5   3  10    0.00    6.40
  -5   3 -10    5.70    3.50
  -5  -3 -10    4.60    3.80
   5  -3  10   -2.70    6.50
   5  -3  10    3.80    4.20
   5   4 -13    4.30    3.80
  -5  -4  13    8.70    4.70
   5  -4 -13    9.40    3.80
   5   4 -12   14.80    4.10
   5  -4 -12   15.30    4.00
  -5  -4  12   16.80    4.80
   5   4 -11    4.40    3.40
  -5   4  11    4.30    3.50
  -5  -4  11    7.70    3.60
  -5  -4  11   -0.10    4.00
   5  -4 -11    4.10    3.10
  -5   4  10    1.20    2.60
   5   4 -10   -0.40    2.30
   5   4 -10    0.00    2.80
  -5  -4  10   -5.60    3.10
   5  -4 -10    1.70    2.50
  -5  -4  10   -5.10    3.40
  -5   4   9    6.50    2.60
   5   4  -9    4.90    2.50
   5   4  -9    4.00    2.80
   5  -4  -9    6.10    2.60
  -5  -4   9    5.40    3.30
  -5  -4   9   -1.30    3.20
  -5   4   8    3.20    2.30
   5   4  -8    3.40    2.20
   5   4  -8    3.10    2.70
  -5   4   8   -1.10    1.10
  -5  -4   8    1.00    3.50
  -5  -4   8    0.60    3.00
   5  -4  -8    3.00    2.10
   5  -4  -8    4.80    2.40
  -5  -4   8   -2.30    2.40
   5   4  -7   75.09    5.60
  -5   4   7   75.39    3.00
  -5   4   7   80.69    4.30
  -5   4   7   68.89    2.90
   5   4  -7   80.19    4.80
   5  -4  -7   81.19    4.30
  -5  -4   7   82.99    5.50
  -5  -4   7   69.39    4.70
   5  -4  -7   74.89    3.90
  -5  -4   7   67.09    6.40
  -5   4   6   93.89    2.50
   5   4  -6   95.09    6.00
  -5   4   6   95.79    4.10
  -5   4   6   92.79    2.50
   5   4  -6   85.99    4.80
  -5  -4   6   99.29    7.00
   5  -4  -6   99.89    4.00
  -5  -4   6   87.69    4.80
   5  -4  -6   90.39    3.10
   5  -4  -6   99.49    3.10
   5  -4  -6   96.49    4.10
  -5  -4   6   86.59    5.30
   5   4  -5   90.59    6.00
   5   4  -5   84.19    5.00
  -5   4   5   86.09    3.40
   5   4  -5   96.89    4.70
   5   4  -5   96.79    5.70
  -5  -4   5   91.09    4.60
   5  -4  -5   91.59    4.10
  -5  -4   5   87.89    6.90
  -5  -4   5   86.69    5.00
   5  -4  -5   93.19    3.50
   5  -4  -5   92.09    3.60
   5   4  -4    2.80    1.90
   5   4  -4    3.70    2.20
  -5   4   4    1.90    0.90
   5   4  -4    1.10    2.20
  -5  -4   4    1.30    1.70
  -5  -4   4    1.40    2.20
   5  -4  -4    2.10    1.00
  -5  -4   4    1.60    3.30
   5  -4  -4    1.10    1.00
  -5  -4   4    3.70    2.00
   5   4  -3  147.39    5.50
   5   4  -3  154.78    7.70
   5   4  -3  143.29    5.90
  -5  -4   3  157.18    8.50
   5  -4  -3  150.88    3.30
  -5  -4   3  150.08    7.10
  -5  -4   3  146.29    6.00
   5  -4  -3  149.29    3.30
  -5  -4   3  155.38    5.50
   5  -4  -3  146.89    3.60
   5   4  -2    4.60    2.10
   5   4  -2    4.10    2.00
   5   4  -2    5.80    2.90
  -5  -4   2    8.40    3.70
  -5  -4   2    8.60    2.00
  -5  -4   2    9.60    2.40
   5  -4  -2    6.10    0.60
   5  -4  -2    7.30    0.70
   5   4  -1  250.17    7.30
   5   4  -1  253.87    8.10
   5   4  -1  258.57   10.80
   5   4  -1  255.57    7.80
  -5  -4   1  247.78    7.30
   5  -4  -1  240.88    5.20
   5  -4  -1  243.88    5.20
  -5  -4   1  259.17   10.00
   5  -4  -1  253.47    9.60
   5   4   0  100.39    6.90
   5   4   0   97.39    5.40
   5   4   0   93.39    4.80
   5  -4   0   91.39    2.60
   5  -4   0   92.69    6.10
   5  -4   0   92.29    3.00
   5  -4   0   87.59    5.40
  -5  -4   0   89.09    7.00
  -5  -4   0   88.09    4.30
   5   4   1    5.50    2.40
   5   4   1    8.50    3.10
   5   4   1    4.60    2.30
   5  -4   1   10.80    3.00
  -5  -4  -1    8.00    2.20
  -5  -4  -1    6.30    3.40
   5  -4   1   10.10    1.40
   5  -4   1    8.50    2.10
   5  -4   1    7.90    1.50
  -5  -4  -1    8.00    2.20
   5   4   2   -1.80    2.20
   5   4   2    0.00    3.40
   5   4   2    0.50    2.90
   5  -4   2    2.10    2.90
  -5  -4  -2    0.20    2.90
   5  -4   2    0.50    2.00
   5  -4   2    1.30    1.60
  -5  -4  -2    1.70    2.00
   5   4   3    4.10    3.10
  -5   4  -3    9.70    1.30
  -5   4  -3    6.90    1.30
   5   4   3    5.80    2.60
  -5   4  -3    6.70    1.90
   5   4   3    8.40    3.50
   5  -4   3    6.20    3.50
  -5  -4  -3   11.10    2.50
   5  -4   3    8.70    2.20
  -5  -4  -3    7.80    3.30
   5  -4   3    5.20    2.60
   5   4   4   50.09    4.80
  -5   4  -4   46.80    3.00
  -5   4  -4   48.10    4.30
   5   4   4   39.80    5.50
   5   4   4   28.10    5.40
  -5  -4  -4   42.50    4.00
   5  -4   4   39.00    3.70
   5  -4   4   49.30    5.90
   5  -4   4   31.10    5.40
  -5   4  -5  122.19    4.90
   5   4   5  108.29   10.40
   5   4   5  113.29    6.80
   5   4   5  113.19    9.60
   5  -4   5  141.19   10.80
   5  -4   5  120.29    7.50
   5  -4   5  115.59    6.30
  -5  -4  -5  107.89    6.00
   5   4   6   80.59    6.50
   5   4   6   83.69    9.70
  -5   4  -6   86.59    4.70
   5   4   6   93.99   10.20
  -5  -4  -6   87.19    5.90
   5  -4   6   91.49   10.40
   5  -4   6   96.49    6.10
   5  -4   6   95.29    6.90
   5   4   7  136.39    8.10
  -5   4  -7  138.59    6.10
   5   4   7  129.59   11.50
   5  -4   7  124.39   12.10
  -5  -4  -7  135.79    7.20
   5  -4   7  137.59    7.80
   5   4   8    5.30    3.90
  -5   4  -8    5.10    2.80
   5   4   8    6.40    5.80
  -5  -4  -8    6.90    3.40
   5  -4   8    4.60    3.60
   5  -4   8    0.30    6.00
   5   4   9    4.90    4.20
   5   4   9    1.50    6.00
  -5   4  -9    8.20    3.10
   5  -4   9   -0.30    6.30
  -5  -4  -9    6.00    3.60
   5  -4   9    4.70    3.70
  -5   4 -10    1.50    3.00
   5   4  10   -2.10    6.10
   5   4  10   -1.20    4.10
  -5  -4 -10   -2.00    3.90
   5  -4  10   -7.90    6.30
   5  -4  10   -1.40    3.60
   5   5 -13    4.80    3.80
   5  -5 -13    6.80    3.60
  -5  -5  13    1.30    4.40
   5   5 -12   95.09    7.20
   5  -5 -12  102.49    7.30
  -5  -5  12  104.19    8.40
   5   5 -11    7.80    3.50
  -5  -5  11   -5.30    4.30
   5  -5 -11    3.50    3.10
  -5  -5  11    5.30    3.30
   5   5 -10   12.70    3.60
  -5  -5  10   15.70    4.30
   5  -5 -10   13.60    3.40
  -5  -5  10   14.20    4.50
  -5   5   9  123.19    6.10
   5   5  -9  105.09    6.30
   5   5  -9  113.49    6.80
   5  -5  -9  108.89    5.90
  -5  -5   9  104.39    6.50
  -5  -5   9  112.69    9.10
  -5  -5   9  124.59    7.50
   5   5  -8  175.88    8.00
  -5   5   8  177.88    5.00
  -5   5   8  173.78    6.60
   5   5  -8  183.38    7.60
  -5  -5   8  177.28    7.50
  -5  -5   8  172.88    9.90
   5  -5  -8  186.28    6.70
  -5  -5   8  168.98    8.10
   5   5  -7  106.29    5.70
  -5   5   7  112.59    2.80
  -5   5   7  103.59    2.70
  -5   5   7  107.39    4.70
   5   5  -7  105.99    6.30
  -5  -5   7  105.09    5.80
  -5  -5   7  105.09    8.10
   5  -5  -7  102.89    4.70
  -5  -5   7  107.99    5.80
   5  -5  -7  105.29    4.80
   5   5  -6   76.49    5.40
  -5   5   6   81.39    3.70
   5   5  -6   76.99    4.70
   5   5  -6   76.29    5.80
   5  -5  -6   79.39    3.90
  -5  -5   6   79.09    7.20
   5  -5  -6   78.59    3.80
  -5  -5   6   80.19    4.80
  -5  -5   6   77.29    4.90
   5  -5  -6   80.39    3.60
   5   5  -5   90.79    4.80
   5   5  -5   95.59    6.00
   5   5  -5  101.19    5.70
  -5   5   5   95.69    3.30
   5   5  -5  107.09    5.60
   5  -5  -5   98.09    3.50
   5  -5  -5   96.79    4.80
  -5  -5   5   91.29    5.40
  -5  -5   5  108.09    7.80
   5  -5  -5   90.39    3.60
  -5  -5   5   99.79    5.00
   5   5  -4    6.40    2.10
   5   5  -4    8.50    2.20
   5   5  -4    6.50    1.60
   5   5  -4    7.10    2.60
  -5   5   4    8.50    0.90
  -5  -5   4    9.20    2.20
   5  -5  -4    8.90    1.10
  -5  -5   4   10.70    4.00
  -5  -5   4    1.40    2.40
  -5  -5   4    8.10    2.00
   5  -5  -4    7.90    1.20
   5   5  -3   83.39    4.90
   5   5  -3   98.09    6.80
   5   5  -3   93.19    4.50
   5  -5  -3   92.09    2.30
  -5  -5   3   98.59    7.80
  -5  -5   3   93.29    5.20
   5  -5  -3   92.59    2.10
   5  -5  -3   95.39    2.10
  -5  -5   3  104.19    4.70
   5   5  -2    1.00    1.40
   5   5  -2    1.90    1.90
   5   5  -2    1.30    2.10
   5   5  -2    3.90    2.90
  -5  -5   2   -1.00    1.80
  -5  -5   2   -0.50    2.10
  -5  -5   2    3.00    3.80
   5   5  -1   67.29    4.10
   5   5  -1   65.09    4.30
   5   5  -1   56.89    3.80
   5   5  -1   53.79    6.60
  -5  -5   1   70.29    6.90
  -5  -5   1   57.49    3.90
   5   5   0    5.80    2.40
   5   5   0    2.70    3.30
   5   5   0    2.00    2.00
   5  -5   0    4.20    0.80
  -5  -5   0    3.00    2.80
   5  -5   0    2.80    0.90
   5  -5   0    2.10    1.80
  -5  -5   0    3.80    1.70
   5  -5   0    2.10    2.30
   5   5   1  289.67   12.70
   5   5   1  291.17    9.90
   5   5   1  296.87    9.20
   5  -5   1  290.17   11.10
  -5  -5  -1  291.37   11.80
  -5  -5  -1  290.77    9.40
   5  -5   1  278.27    7.00
   5  -5   1  280.87    6.70
  -5  -5  -1  275.97    8.40
   5  -5   1  293.57    9.90
   5   5   2    1.60    3.80
   5   5   2    6.70    2.60
   5   5   2    7.50    3.30
   5  -5   2    4.70    2.10
   5  -5   2    4.60    3.00
  -5  -5  -2    8.50    2.30
  -5  -5  -2    7.70    3.70
   5  -5   2    8.70    1.90
   5   5   3    8.90    4.30
  -5   5  -3    5.60    0.50
  -5   5  -3    6.20    0.60
   5   5   3    6.90    2.40
   5   5   3    5.10    3.40
   5  -5   3    3.40    3.30
  -5  -5  -3    5.70    2.40
  -5  -5  -3    6.60    3.70
   5  -5   3    7.70    2.60
   5  -5   3    2.90    1.90
   5   5   4   -0.60    3.50
  -5   5  -4    1.60    1.30
   5   5   4    2.10    4.10
   5   5   4   -3.30    2.70
   5  -5   4   -1.00    2.40
  -5  -5  -4   -3.50    2.20
   5  -5   4    4.70    4.10
  -5  -5  -4   -0.90    3.30
   5  -5   4   -0.80    2.10
  -5   5  -5   12.80    2.10
   5   5   5   11.50    4.80
   5   5   5   16.50    4.50
   5   5   5   16.60    3.90
  -5  -5  -5   16.80    3.40
   5  -5   5   11.80    2.90
   5  -5   5   11.70    5.00
   5  -5   5   14.00    3.10
   5   5   6    4.80    3.50
  -5   5  -6    5.60    2.10
   5   5   6   -2.70    5.00
   5   5   6    4.40    4.60
   5  -5   6    2.80    2.70
  -5  -5  -6    4.90    2.90
   5  -5   6    2.80    5.20
   5   5   7   13.70    5.70
   5   5   7   19.10    4.50
  -5   5  -7   19.60    2.90
   5  -5   7   13.20    3.60
  -5  -5  -7   11.20    3.50
   5  -5   7   10.90    6.20
   5   5   8   10.80    6.10
   5   5   8   17.40    4.60
  -5   5  -8   17.40    3.10
  -5  -5  -8   18.60    4.10
   5  -5   8    7.20    6.60
   5  -5   8   25.90    4.50
  -5   5  -9    8.30    3.00
   5   5   9    0.30    3.80
   5   5   9   -2.60    5.50
   5  -5   9   -9.90    5.80
  -5  -5  -9    2.90    3.40
   5  -5   9    1.40    3.90
   5   6 -12   25.70    4.60
  -5  -6  12   33.30    6.00
   5  -6 -12   30.40    4.70
   5   6 -11   -2.60    2.90
   5  -6 -11   -0.90    3.00
  -5  -6  11   -7.90    4.10
  -5  -6  11    0.70    3.40
  -5  -6  11    1.10    3.60
   5   6 -10   21.10    3.90
  -5  -6  10   13.10    3.70
  -5  -6  10    7.10    5.20
  -5  -6  10   18.60    4.50
   5  -6 -10   14.80    3.20
  -5   6   9   98.19    3.90
   5   6  -9   98.79    6.30
  -5  -6   9  108.79    7.30
  -5  -6   9   87.59    8.80
  -5  -6   9   94.69    6.40
   5  -6  -9   95.49    5.60
   5   6  -8   77.39    5.60
   5   6  -8   70.99    5.70
  -5   6   8   67.19    4.80
  -5  -6   8   63.69    7.50
  -5  -6   8   70.39    5.60
   5  -6  -8   78.79    4.40
  -5  -6   8   71.69    6.00
  -5   6   7   32.70    3.00
   5   6  -7   24.00    3.40
   5   6  -7   38.30    4.10
   5   6  -7   27.00    4.20
  -5  -6   7   29.40    5.60
   5  -6  -7   21.90    2.80
  -5  -6   7   27.00    3.90
  -5  -6   7   26.80    4.30
   5  -6  -7   30.00    2.90
  -5   6   6   64.99    3.30
   5   6  -6   68.59    5.10
   5   6  -6   58.89    5.80
   5   6  -6   52.99    5.00
  -5  -6   6   63.79    5.30
   5  -6  -6   56.29    4.20
   5  -6  -6   62.49    3.50
  -5  -6   6   65.99    7.60
  -5  -6   6   65.09    4.80
   5  -6  -6   59.99    3.40
  -5   6   5   97.29    3.20
   5   6  -5  101.79    5.40
   5   6  -5   98.29    6.80
   5   6  -5   92.09    5.00
   5  -6  -5   99.49    5.50
  -5  -6   5  103.79    5.90
  -5  -6   5  102.69    7.50
   5  -6  -5  100.69    3.60
  -5  -6   5   98.49    5.30
   5  -6  -5  100.19    3.70
  -5  -6   5  102.29    5.90
   5   6  -4   91.59    4.70
   5   6  -4   87.89    4.70
   5   6  -4   81.49    6.70
   5   6  -4   78.99    5.20
   5  -6  -4   88.49    2.80
  -5  -6   4   92.39    8.20
  -5  -6   4   85.29    4.80
   5  -6  -4   84.89    5.40
   5  -6  -4   84.49    2.70
  -5  -6   4   79.19    5.20
   5   6  -3    5.80    2.10
   5   6  -3   -2.10    2.10
   5   6  -3    0.60    2.70
  -5  -6   3   -2.50    2.20
   5  -6  -3    0.90    0.30
  -5  -6   3    1.30    2.10
   5  -6  -3    4.40    2.20
   5  -6  -3    0.40    0.40
  -5  -6   3    1.10    3.90
   5   6  -2   14.10    3.60
   5   6  -2   13.10    1.80
   5   6  -2   18.20    2.60
   5   6  -2   17.50    2.70
  -5  -6   2   16.50    2.40
  -5  -6   2   12.00    2.80
  -5  -6   2   13.60    4.60
   5   6  -1   56.49    3.70
   5   6  -1   52.69    6.90
   5   6  -1   61.79    4.50
  -5  -6   1   59.89    4.10
  -5  -6   1   54.59    6.10
   5  -6  -1   51.89    4.90
   5   6   0  324.97    9.50
   5   6   0  302.07    9.60
   5   6   0  325.37   13.50
   5  -6   0  312.37    6.60
   5  -6   0  322.07    6.70
   5  -6   0  326.27   11.00
  -5  -6   0  303.77   12.80
  -5  -6   0  302.27    9.10
   5  -6   0  311.37   11.30
   5   6   1    4.40    2.60
   5   6   1    2.50    2.60
   5   6   1    2.40    3.70
  -5  -6  -1    0.70    3.90
   5  -6   1    4.70    1.30
   5  -6   1    1.50    1.80
   5  -6   1    3.20    2.70
  -5  -6  -1    2.40    2.30
   5  -6   1    5.20    1.20
   5   6   2    0.00    2.80
   5   6   2    3.00    3.20
   5   6   2    6.70    2.90
  -5  -6  -2    3.60    2.30
  -5  -6  -2    2.70    3.80
   5  -6   2    3.00    2.00
   5  -6   2    4.30    1.70
   5  -6   2    3.90    3.20
   5   6   3    3.10    2.80
   5   6   3    3.20    4.30
   5   6   3    2.00    3.20
   5  -6   3    8.40    3.90
  -5  -6  -3    2.30    2.40
   5  -6   3    2.10    2.20
  -5  -6  -3    3.30    3.80
   5  -6   3    4.50    2.00
   5   6   4    4.60    3.20
   5   6   4    7.30    3.80
  -5   6  -4    7.50    0.80
   5   6   4    4.40    4.10
  -5  -6  -4    6.00    3.80
  -5  -6  -4    8.40    3.00
   5  -6   4    7.00    2.50
   5  -6   4    5.70    2.50
   5  -6   4    4.70    4.60
   5   6   5   54.69    5.60
   5   6   5   45.20    6.20
  -5   6  -5   59.69    2.90
   5   6   5   45.80    7.20
   5  -6   5   57.59    4.80
  -5  -6  -5   63.69    5.30
   5  -6   5   60.59    7.50
   5   6   6   86.89    6.80
  -5   6  -6   83.69    4.00
   5   6   6   73.09    9.10
   5  -6   6   61.19    8.10
  -5  -6  -6   72.99    5.80
   5  -6   6   75.19    5.80
  -5   6  -7   17.20    2.70
   5   6   7   11.20    5.50
   5   6   7   21.10    4.60
   5  -6   7   15.00    6.20
  -5  -6  -7   17.90    3.90
   5  -6   7   20.20    3.90
   5   6   8   62.69    6.80
   5   6   8   48.00    8.00
  -5  -6  -8   60.69    6.00
   5  -6   8   47.40    8.60
   5  -6   8   66.99    6.40
   5   6   9   16.70    4.70
   5   6   9   11.30    6.20
   5  -6   9    1.40    6.70
  -5  -6  -9   22.00    4.70
   5  -6   9   16.00    4.70
   5   7 -12    3.40    4.00
  -5  -7  12    1.10    4.40
   5  -7 -12    7.70    3.50
  -5  -7  12    3.40    3.80
   5   7 -11    8.40    3.80
  -5  -7  11    1.10    5.30
  -5  -7  11   10.80    4.50
  -5  -7  11   12.70    4.10
   5  -7 -11   15.60    3.70
   5   7 -10   -0.60    3.10
  -5  -7  10    3.20    3.50
   5  -7 -10    2.90    2.60
  -5  -7  10   -0.50    3.60
  -5  -7  10   -9.40    4.20
   5   7  -9   49.90    5.00
   5   7  -9   39.60    5.30
  -5  -7   9   39.00    4.80
  -5  -7   9   54.69    6.00
   5  -7  -9   44.20    4.20
  -5  -7   9   38.70    6.70
   5   7  -8   21.60    3.70
   5   7  -8   24.20    4.30
   5  -7  -8   21.50    3.00
  -5  -7   8   17.80    5.60
  -5  -7   8   25.30    4.00
  -5  -7   8   18.50    4.30
   5   7  -7   77.59    6.30
   5   7  -7   77.59    5.40
   5   7  -7   94.39    6.30
  -5  -7   7   77.09    6.30
   5  -7  -7   83.29    4.30
  -5  -7   7   83.99    5.70
   5  -7  -7   74.69    4.90
  -5  -7   7   80.59    9.10
   5   7  -6    1.50    2.40
   5   7  -6    1.90    2.70
  -5   7   6    0.00    1.40
   5   7  -6   -7.40    2.60
   5   7  -6    1.80    2.80
   5  -7  -6    2.20    1.90
  -5  -7   6    6.60    2.90
   5  -7  -6   -1.30    2.20
   5  -7  -6    2.70    1.70
  -5  -7   6    0.60    4.20
  -5  -7   6    4.50    3.10
   5   7  -5   13.40    3.30
   5   7  -5   10.10    2.70
   5   7  -5    8.60    3.20
  -5   7   5   11.80    1.20
   5  -7  -5    9.90    1.70
   5  -7  -5   11.30    1.70
   5  -7  -5    9.00    2.90
  -5  -7   5   10.80    5.10
  -5  -7   5   12.10    3.00
  -5  -7   5    9.60    3.00
   5   7  -4   15.60    3.20
   5   7  -4   10.40    2.20
   5   7  -4   15.90    2.80
   5   7  -4   13.20    3.40
   5  -7  -4   13.70    1.40
  -5  -7   4   17.90    3.10
   5  -7  -4   12.80    3.20
   5  -7  -4   12.00    1.20
  -5  -7   4   10.60    5.00
  -5  -7   4   15.70    3.30
   5   7  -3    1.70    3.40
   5   7  -3    2.10    1.40
   5   7  -3    3.40    1.20
   5   7  -3    2.20    2.10
   5   7  -3    4.10    2.70
  -5  -7   3    0.30    2.50
   5  -7  -3    0.80    2.50
  -5  -7   3    5.40    3.70
   5  -7  -3    2.90    0.70
  -5  -7   3    5.70    2.40
   5   7  -2   16.20    3.90
   5   7  -2   31.70    3.40
   5   7  -2   20.10    3.40
   5   7  -2   25.60    2.40
  -5  -7   2   29.60    5.80
  -5  -7   2   25.50    3.20
   5  -7  -2   22.90    3.90
  -5  -7   2   27.80    3.70
   5   7  -1   48.90    4.40
   5   7  -1   53.29    3.40
   5   7  -1   57.89    7.20
  -5  -7   1   42.50    6.30
   5  -7  -1   50.29    5.20
  -5  -7   1   53.89    4.30
   5  -7  -1   51.49    1.50
   5   7   0    0.10    2.40
   5   7   0    2.20    3.50
   5   7   0   -0.70    2.00
   5  -7   0   -1.10    2.40
  -5  -7   0   -0.10    3.30
  -5  -7   0   -2.70    1.50
   5  -7   0    0.40    0.80
   5  -7   0    0.10    0.80
   5  -7   0    0.40    1.90
   5   7   1  447.56   13.00
   5   7   1  459.85   17.40
  -5   7  -1  448.56    9.10
   5   7   1  476.55   13.10
   5  -7   1  456.35   10.10
  -5  -7  -1  474.05   12.50
   5  -7   1  475.45   13.70
   5  -7   1  461.15   15.00
  -5  -7  -1  442.56   16.60
   5  -7   1  463.55   10.00
   5   7   2   79.49    5.70
   5   7   2   81.19    9.30
   5   7   2   81.09    6.50
   5  -7   2   79.59    3.80
  -5  -7  -2   87.89    8.70
  -5  -7  -2   87.79    5.40
   5  -7   2   84.59    5.50
   5  -7   2   76.59    7.10
   5   7   3   20.30    5.50
   5   7   3   21.30    4.30
   5   7   3   25.50    4.10
  -5  -7  -3   22.80    5.20
  -5  -7  -3   19.20    3.50
   5  -7   3   25.00    2.80
   5  -7   3   21.20    4.70
   5  -7   3   16.10    2.70
   5   7   4    8.20    3.50
   5   7   4    5.00    3.60
   5   7   4    3.00    4.10
   5  -7   4    7.70    4.30
  -5  -7  -4    5.60    4.10
  -5  -7  -4    8.10    3.00
   5  -7   4    8.10    2.50
   5   7   5   68.89    8.50
   5   7   5   79.49    6.40
   5  -7   5   58.89    7.40
  -5  -7  -5   86.49    8.20
   5  -7   5   70.09    5.20
  -5  -7  -5   72.99    5.80
   5   7   6   38.60    6.30
   5   7   6   48.70    5.60
   5  -7   6   34.80    7.10
   5  -7   6   51.09    5.00
  -5  -7  -6   47.80    5.10
   5   7   7   59.99    8.10
   5   7   7   74.99    7.10
   5  -7   7   77.99    6.30
   5  -7   7   66.59    9.10
  -5  -7  -7   62.89    6.00
   5   7   8  107.09    8.20
   5   7   8   99.99   11.60
   5  -7   8  110.29    7.30
  -5  -7  -8  108.99    7.70
   5  -7   8   86.39   10.60
   5   7   9   62.79    7.30
   5   7   9   60.39    8.90
   5  -7   9   50.69    9.70
  -5  -7  -9   62.09    6.50
   5  -7   9   80.79    7.00
   5   8 -11   59.29    6.90
   5   8 -11   55.29    6.00
  -5  -8  11   58.99    6.30
   5  -8 -11   53.49    5.40
  -5  -8  11   41.60    8.00
  -5  -8  11   65.19    7.30
   5   8 -10    7.60    4.10
   5   8 -10    9.80    3.60
  -5  -8  10    1.10    5.60
   5  -8 -10    9.00    3.00
  -5  -8  10    9.60    4.50
  -5  -8  10    7.20    3.70
   5   8  -9    1.40    3.20
   5   8  -9    5.00    3.80
  -5  -8   9    3.90    3.60
  -5  -8   9    6.10    3.30
  -5  -8   9   -1.20    5.10
   5  -8  -9    3.40    2.50
   5   8  -8   46.00    4.90
   5   8  -8   36.10    5.10
   5  -8  -8   39.20    3.60
  -5  -8   8   31.00    4.90
  -5  -8   8   27.40    4.30
  -5  -8   8   34.90    7.00
   5   8  -7   62.59    5.10
   5   8  -7   75.09    6.20
  -5  -8   7   72.89    6.60
  -5  -8   7   52.39    7.60
  -5  -8   7   67.99    5.70
   5  -8  -7   70.39    4.10
   5   8  -6   19.00    3.90
   5   8  -6   15.60    3.20
   5   8  -6   12.70    3.40
  -5  -8   6   16.90    3.40
  -5  -8   6   16.30    3.80
   5  -8  -6   19.50    2.30
   5  -8  -6   14.40    3.50
  -5  -8   6   15.90    4.90
   5   8  -5    7.60    3.00
   5   8  -5    9.00    2.70
   5   8  -5    4.40    3.10
  -5  -8   5    7.40    2.90
   5  -8  -5    7.30    1.70
  -5  -8   5    7.60    3.40
  -5  -8   5    4.90    5.10
   5  -8  -5    7.90    3.20
   5  -8  -5    7.10    1.70
   5   8  -4   35.80    4.10
   5   8  -4   31.60    3.60
   5   8  -4   23.50    4.30
   5   8  -4   25.20    2.80
   5  -8  -4   38.60    4.80
  -5  -8   4   26.90    3.70
  -5  -8   4   32.70    4.20
   5  -8  -4   33.70    1.90
   5  -8  -4   35.20    2.10
  -5  -8   4   23.30    6.20
   5   8  -3  157.98    6.70
   5   8  -3  156.28    9.60
   5   8  -3  164.58    7.40
  -5  -8   3  150.58    6.70
   5  -8  -3  156.68    8.60
   5  -8  -3  153.78    4.00
  -5  -8   3  176.18   11.80
  -5  -8   3  165.78    7.50
   5   8  -2    2.50    3.40
   5   8  -2    9.40    2.90
  -5  -8   2    3.30    4.00
   5  -8  -2    5.30    0.80
  -5  -8   2    2.70    2.60
  -5  -8   2    2.60    2.70
   5  -8  -2    6.10    3.20
   5   8  -1   90.09    8.50
   5   8  -1  103.29    5.90
   5   8  -1   97.79    2.90
   5  -8  -1   98.59    7.80
   5  -8  -1   90.79    2.70
  -5  -8   1  107.79    5.70
  -5  -8   1  100.49   10.00
   5  -8  -1   92.29    6.60
   5   8   0   16.60    3.50
   5   8   0   16.60    2.30
   5   8   0   12.40    4.40
   5  -8   0   19.50    4.20
  -5  -8   0   21.40    5.80
   5  -8   0   15.90    3.60
   5  -8   0   18.80    1.50
   5  -8   0   20.70    1.60
  -5  -8   0   17.00    3.20
   5   8   1   10.70    2.70
   5   8   1    9.30    3.10
   5   8   1   10.40    4.40
   5  -8   1   10.30    2.50
  -5  -8  -1   13.30    5.30
  -5  -8  -1   12.60    3.10
   5  -8   1    9.10    3.50
   5  -8   1   11.70    1.70
   5   8   2  359.56   11.70
   5   8   2  378.06   12.10
   5   8   2  351.26   15.60
  -5  -8  -2  364.36   15.50
   5  -8   2  345.27    9.00
  -5  -8  -2  364.46   11.10
   5  -8   2  355.26   13.70
   5  -8   2  357.16   11.20
   5   8   3  172.48    8.10
   5   8   3  170.68    8.90
   5   8   3  169.78   11.50
   5  -8   3  175.48    6.20
  -5  -8  -3  172.28   11.10
   5  -8   3  178.68   10.40
  -5  -8  -3  181.98    7.70
   5   8   4   29.70    5.00
   5   8   4   30.00    6.30
   5   8   4   38.20    4.90
  -5  -8  -4   29.50    5.70
   5  -8   4   26.50    5.90
   5  -8   4   43.60    3.80
  -5  -8  -4   38.90    4.40
   5   8   5   42.50    6.00
   5   8   5   60.79    6.00
   5  -8   5   56.69    5.00
   5  -8   5   55.39    7.40
  -5  -8  -5   55.59    5.40
  -5  -8  -5   64.69    7.70
   5   8   6   -2.00    4.10
   5   8   6    0.70    3.40
   5  -8   6   -4.20    2.40
   5  -8   6  -13.00    4.70
  -5  -8  -6   -2.80    3.20
   5   8   7    4.00    5.00
   5   8   7    3.50    3.90
  -5  -8  -7    4.70    3.50
   5  -8   7    4.00    3.10
   5  -8   7    5.00    3.70
   5  -8   7  -11.20    5.30
   5   8   8   41.00    7.20
   5   8   8   44.90    6.30
   5  -8   8   44.00    7.60
  -5  -8  -8   34.00    5.40
   5  -8   8   16.90    7.30
   5  -8   8   44.20    5.40
   5   9 -11    9.60    3.90
   5   9 -11    3.10    4.30
  -5  -9  11    3.80    3.90
  -5  -9  11   12.20    4.90
  -5  -9  11  -14.60    5.40
   5   9 -10    1.10    3.50
   5   9 -10   -0.10    3.90
  -5  -9  10  -16.00    5.80
  -5  -9  10   -5.90    3.30
  -5  -9  10   -0.70    3.80
   5   9  -9    0.30    3.50
   5   9  -9   -2.60    2.70
  -5  -9   9    1.90    3.70
  -5  -9   9   -4.40    3.00
  -5  -9   9   -2.90    5.30
   5   9  -8   77.39    7.00
   5   9  -8   81.29    5.80
  -5  -9   8   83.19    6.40
  -5  -9   8   53.69    8.60
  -5  -9   8   74.29    7.00
   5   9  -7   27.10    4.60
   5   9  -7   25.60    3.80
  -5  -9   7   33.10    5.00
  -5  -9   7   33.90    4.50
   5  -9  -7   32.10    4.00
  -5  -9   7   20.40    6.70
   5   9  -6    6.20    3.30
   5   9  -6    9.40    2.90
  -5  -9   6    9.30    3.30
  -5  -9   6   11.70    6.00
   5  -9  -6    6.80    3.50
   5  -9  -6    9.50    3.30
  -5  -9   6    8.20    3.50
   5   9  -5   31.80    4.40
   5   9  -5   22.20    3.80
   5   9  -5   36.10    4.10
  -5  -9   5   35.50    4.30
   5  -9  -5   27.30    4.50
  -5  -9   5   32.30    4.70
  -5  -9   5   27.00    6.70
   5   9  -4    1.50    2.90
   5   9  -4   -1.50    2.40
   5   9  -4   -1.20    2.80
  -5  -9   4    5.40    3.00
   5  -9  -4    1.90    3.00
  -5  -9   4    2.50    2.90
  -5  -9   4    2.00    5.30
   5   9  -3  139.29    9.10
   5   9  -3  119.19    6.70
  -5  -9   3  114.89    6.30
  -5  -9   3  119.39    7.20
   5  -9  -3  118.49    8.30
  -5  -9   3  126.19   11.40
   5   9  -2  124.39    9.50
   5   9  -2  116.79    6.50
  -5  -9   2  106.59    6.10
   5  -9  -2  116.29    8.60
  -5  -9   2  108.29   11.10
  -5  -9   2  111.59    6.70
   5   9  -1  202.68   12.10
   5   9  -1  204.48    8.50
  -5  -9   1  211.38    8.10
   5  -9  -1  221.48    9.70
   5  -9  -1  213.48   11.40
  -5  -9   1  213.48   13.40
   5   9   0   20.80    4.90
   5   9   0   22.30    3.80
   5  -9   0   16.20    3.80
  -5  -9   0   17.60    3.40
   5  -9   0   18.10    5.00
  -5  -9   0   16.20    5.10
   5   9   1  342.97   16.00
   5   9   1  365.76   11.70
  -5  -9  -1  349.37   16.00
  -5  -9  -1  342.87   11.00
   5  -9   1  345.97   14.90
   5  -9   1  342.77   11.80
   5  -9   1  343.17    8.20
   5  -9   1  359.96   13.30
   5   9   2  116.49   10.90
   5   9   2  109.19    6.30
   5   9   2  103.59    6.60
   5  -9   2  110.09    4.50
   5  -9   2  110.89    7.30
  -5  -9  -2  111.39   10.50
   5  -9   2  113.19    9.90
  -5  -9  -2  110.19    6.30
   5  -9   2  104.69    8.50
   5   9   3   25.00    4.40
   5   9   3   17.90    3.60
  -5  -9  -3   17.80    3.60
  -5  -9  -3   20.00    5.80
   5  -9   3   19.40    2.70
   5  -9   3   18.70    5.60
   5  -9   3   23.20    5.20
   5   9   4   10.80    3.80
   5   9   4    8.30    3.70
  -5  -9  -4   10.10    3.60
  -5  -9  -4    8.40    5.00
   5  -9   4    8.90    2.60
   5  -9   4   13.10    5.20
   5  -9   4    7.90    4.80
   5   9   5   64.79    6.40
   5   9   5   63.09    7.80
  -5  -9  -5   53.79    7.20
  -5  -9  -5   52.09    5.40
   5  -9   5   60.69    5.00
   5  -9   5   58.39    8.10
   5  -9   5   41.80    7.50
   5   9   6    3.10    3.70
   5   9   6   -1.00    4.00
   5  -9   6  -11.80    4.60
  -5  -9  -6    3.90    3.50
   5  -9   6    5.50    4.60
   5  -9   6    3.10    2.90
   5   9   7   59.39   12.50
   5   9   7   70.59    7.10
   5  -9   7   55.59    5.50
   5  -9   7   58.19    8.70
  -5  -9  -7   49.70    5.90
   5  -9   7   45.20    8.40
   5  10 -10    9.20    3.50
  -5 -10  10   18.50    5.20
  -5 -10  10    4.30    7.10
  -5 -10  10    9.80    4.30
   5  10  -9    7.20    3.20
   5  10  -9    6.70    4.20
  -5 -10   9   -3.00    6.30
  -5 -10   9   10.10    4.60
  -5 -10   9    9.40    4.10
   5  10  -8    1.50    2.90
   5  10  -8    3.90    3.70
  -5 -10   8   -0.70    3.20
  -5 -10   8   -4.40    5.70
  -5 -10   8    2.60    3.80
   5  10  -7   37.20    4.50
   5  10  -7   40.30    5.40
  -5 -10   7   41.10    4.90
  -5 -10   7   43.20    5.60
  -5 -10   7   34.10    7.70
   5  10  -6  109.09    7.10
   5  10  -6  111.29    6.40
   5 -10  -6   93.19    8.30
  -5 -10   6  103.69    7.30
  -5 -10   6  101.29   11.60
  -5 -10   6  115.09    7.00
   5  10  -5    7.00    3.50
   5  10  -5   10.70    3.00
  -5 -10   5   13.50    3.90
   5 -10  -5    4.40    3.90
  -5 -10   5   11.80    3.70
  -5 -10   5    6.80    5.10
   5  10  -4   26.80    4.30
   5  10  -4   27.00    3.70
   5  10  -4   30.00    4.40
  -5 -10   4   24.20    3.90
  -5 -10   4   21.00    7.00
   5 -10  -4   25.20    5.20
  -5 -10   4   27.80    4.50
   5  10  -3   42.70    4.80
   5  10  -3   27.50    4.60
  -5 -10   3   25.20    7.20
   5 -10  -3   38.20    5.70
  -5 -10   3   39.00    4.80
  -5 -10   3   32.30    4.40
   5  10  -2   59.29    7.90
   5  10  -2   44.30    4.80
  -5 -10   2   52.49    4.90
   5 -10  -2   51.79    6.70
  -5 -10   2   47.50    8.20
   5 -10  -2   67.59    5.90
   5  10  -1    4.80    3.80
   5  10  -1   -3.00    2.70
  -5 -10   1   -0.60    4.50
   5 -10  -1    4.30    2.70
   5 -10  -1   -2.60    3.50
  -5 -10   1   -0.60    2.70
   5  10   0    8.10    3.30
   5  10   0    9.50    4.40
  -5 -10   0    4.00    6.00
   5 -10   0    8.00    3.30
   5 -10   0    6.90    4.80
  -5 -10   0    4.30    3.00
   5  10   1  164.58    8.10
   5  10   1  201.08   12.80
   5 -10   1  177.58    9.70
   5 -10   1  179.48   11.20
   5 -10   1  203.08   10.20
   5 -10   1  169.28    5.20
  -5 -10  -1  166.98    7.80
  -5 -10  -1  178.28   12.90
   5  10   2   -3.30    2.90
   5 -10   2    0.40    3.40
   5 -10   2    0.10    1.60
  -5 -10  -2    1.40    2.80
   5 -10   2   -3.60    3.20
  -5 -10  -2   -6.00    4.90
   5  10   3   -5.70    3.00
   5 -10   3   -3.30    4.00
  -5 -10  -3   -1.70    2.80
   5 -10   3    5.00    4.80
  -5 -10  -3    1.10    5.00
   5 -10   3    2.80    2.10
   5  10   4   64.19    6.30
  -5 -10  -4   56.09    5.50
   5 -10   4   63.49    4.70
  -5 -10  -4   66.09    8.40
   5 -10   4   80.39   10.00
   5 -10   4   56.09    7.40
   5  10   5    7.60    4.00
  -5 -10  -5   17.30    5.20
  -5 -10  -5   15.30    4.00
   5 -10   5    9.00    5.70
   5 -10   5   16.20    3.30
   5 -10   5   18.10    6.00
   5 -10   6   37.80    7.60
   5 -10   6   40.40    4.60
   5 -10   6   25.00    7.50
  -5 -10  -6   48.00    5.50
   5  11  -9   32.40    4.60
  -5 -11   9   50.29    6.40
  -5 -11   9   21.40    8.40
  -5 -11   9   25.90    5.00
   5  11  -8   30.50    4.30
  -5 -11   8   44.00    5.50
  -5 -11   8   25.40    8.50
  -5 -11   8   39.90    5.80
   5  11  -7   -3.20    2.80
  -5 -11   7    0.40    3.70
  -5 -11   7  -13.30    5.80
  -5 -11   7   -1.10    3.20
   5  11  -6   55.69    5.90
   5  11  -6   43.60    4.60
  -5 -11   6   28.90    8.20
  -5 -11   6   48.50    5.60
  -5 -11   6   49.00    5.90
   5  11  -5    6.20    3.50
   5  11  -5    5.80    3.00
  -5 -11   5    1.30    6.60
   5 -11  -5   -4.80    3.80
  -5 -11   5    5.60    3.40
  -5 -11   5    3.70    3.60
   5  11  -4   19.10    4.10
   5 -11  -4   12.00    4.30
  -5 -11   4   16.10    3.70
  -5 -11   4   14.70    4.00
  -5 -11   4   12.90    5.90
   5  11  -3   21.80    4.00
  -5 -11   3   17.80    4.10
  -5 -11   3   13.30    3.60
   5 -11  -3   18.90    5.30
  -5 -11   3    7.20    6.90
   5  11  -2   81.39    6.20
   5 -11  -2   85.09    6.40
  -5 -11   2   80.79    6.40
  -5 -11   2   71.09    9.80
   5 -11  -2   90.99    9.00
   5  11  -1   92.49    6.40
   5 -11  -1  100.19    9.70
   5 -11  -1  100.29   10.00
  -5 -11   1   85.69   10.30
  -5 -11   1   90.59    6.20
   5  11   0   71.69    5.90
  -5 -11   0   41.80    8.40
  -5 -11   0   62.09    5.50
   5 -11   0   55.99    7.70
   5  11   1    0.50    3.00
  -5 -11  -1   -4.40    2.80
   5 -11   1   -0.60    1.30
   5 -11   1   -1.20    4.60
  -5 -11  -1   -7.00    5.40
   5  11   2   79.39    6.40
   5 -11   2   71.09    3.80
  -5 -11  -2   68.99    9.30
  -5 -11  -2   70.29    5.90
   5 -11   2   66.49    8.80
  -5 -11  -3    1.80    3.40
   5 -11   3   -1.40    1.90
  -5 -11  -3   -1.30    5.30
   5 -11   3    4.40    5.00
  -5 -11  -4   -0.30    4.50
   5 -11   4    1.40    5.10
   5 -11   4    1.40    2.20
  -5 -11  -4   -2.30    3.20
  -5 -11  -5   14.50    5.50
   5 -11   5    0.70    2.40
   5 -11   5    1.00    5.30
  -5 -11  -5   -5.00    3.30
   5  12  -8   14.70    3.80
  -5 -12   8   14.60    5.00
  -5 -12   8    7.90    8.00
   5  12  -7   16.90    3.70
  -5 -12   7   27.70    4.90
  -5 -12   7    0.60    7.40
  -5 -12   7   18.20    4.80
  -5 -12   6   19.20    4.60
  -5 -12   6   15.20    6.60
  -5 -12   6   24.50    4.70
  -5 -12   5    5.20    3.50
  -5 -12   5   13.10    4.20
  -5 -12   5    0.20    7.00
   5 -12  -5    2.80    5.00
  -5 -12   4   33.20    5.10
  -5 -12   4   22.50    4.30
   5 -12  -4   19.00    5.40
  -5 -12   4    6.30    7.40
  -5 -12   3   26.50    4.40
  -5 -12   3   13.00    7.80
   5 -12  -3   25.00    6.00
  -5 -12   2   13.00    3.80
  -5 -12   2    5.60    5.80
   5 -12  -2    8.60    5.00
  -5 -12   1   46.60    5.30
   5 -12  -1   52.89    7.90
  -5 -12   1   37.60    8.90
  -5 -12   0   11.00    7.60
  -5 -12   0   15.20    4.00
   5 -12   0   23.00    6.30
   5 -12   1   10.00    5.80
  -5 -12  -1   -0.60    6.30
  -5 -12  -1    6.70    3.80
  -5 -12  -2   12.10    4.10
   5 -12   2    7.10    2.40
   5 -12   2    5.10    5.60
  -5 -12  -2    5.30    6.20
  -5 -12  -3   11.90    6.50
   5 -12   3   13.20    6.20
   5 -12   3   16.90    2.70
  -5 -12  -3    8.20    4.00
   5 -12   4   -2.10    5.10
  -5 -12  -4    0.10    5.20
  -5 -12  -4   -1.30    3.60
   5 -12   4   -0.10    2.20
  -5 -13   6    2.90    8.10
  -5 -13   6   24.70    5.30
  -5 -13   6   27.40    4.90
  -5 -13   5   46.80   10.20
  -5 -13   5   67.49    7.00
  -5 -13   5   70.19    6.70
  -5 -13   4   38.20    5.50
   5 -13  -4   19.30    6.50
  -5 -13   4   31.10    5.40
  -5 -13   4   19.90    8.90
  -5 -13   3   10.70    4.20
  -5 -13   3   -1.10    7.80
   5 -13  -3   12.10    5.60
  -5 -13   2   -3.60    3.10
   5 -13  -2   -3.00    5.30
  -5 -13   2  -13.60    7.10
  -5 -13   1  -11.90    7.00
   5 -13  -1    0.00    4.70
  -5 -13   1    1.50    3.60
  -5 -13   0   21.80    8.70
  -5 -13   0   42.10    5.20
   5 -13   0   34.10    7.60
   5 -13   1   -1.20    5.10
  -5 -13  -1  -16.80    6.20
  -5 -13  -1   -4.10    3.00
  -5 -13  -2   -1.90    6.40
   5 -13   2    4.30    5.70
  -5 -13  -2   -1.00    3.40
  -6   0  14   14.00    4.90
   6   0 -14   12.50    4.30
   6   0 -13    1.70    3.60
  -6   0  13    2.90    3.70
   6   0 -12    9.40    3.50
  -6   0  12    0.60    3.50
   6   0 -11   -0.10    2.80
  -6   0  11   -1.50    3.00
   6   0 -10  102.59    6.10
  -6   0  10   99.49    6.40
  -6   0   9   -0.30    2.50
   6   0  -9   -0.80    2.60
  -6   0   9    2.60    1.20
  -6   0   9    1.90    2.30
  -6   0   8  253.87    7.10
   6   0  -8  251.47    8.20
  -6   0   8  255.47    8.60
  -6   0   8  239.88    7.80
  -6   0   7    0.80    1.50
  -6   0   7   -0.20    2.00
   6   0  -7   -1.00    1.80
  -6   0   7    0.40    1.90
   6   0  -7    0.50    1.40
  -6   0   6   11.50    2.20
   6   0  -6   13.90    2.40
  -6   0   6   13.30    2.10
   6   0  -6   11.70    2.30
  -6   0   6   11.90    2.00
  -6   0   6   13.40    2.50
   6   0  -6    9.20    2.20
  -6   0   5    0.40    1.40
  -6   0   5    0.60    1.90
   6   0  -5    0.90    1.60
   6   0  -5   -1.20    1.50
  -6   0   5   -1.00    1.60
   6   0  -5   -2.70    2.10
  -6   0   5   -1.10    0.90
   6   0  -5    1.40    2.30
   6   0  -4  174.28    5.40
  -6   0   4  178.88    5.00
   6   0  -4  177.58    5.80
   6   0  -4  174.88    8.60
  -6   0   4  178.58    5.60
  -6   0   4  176.08    5.10
   6   0  -4  176.38    5.80
   6   0  -4  180.68    7.30
   6   0  -3    1.50    1.50
  -6   0   3    0.10    1.60
   6   0  -3    1.60    2.40
   6   0  -3   -0.60    2.30
  -6   0   3   -1.80    1.10
   6   0  -3    1.00    1.50
   6   0  -3   -1.10    1.30
   6   0  -3   -1.50    1.50
  -6   0   3    0.50    1.20
   6   0  -2  436.46    9.80
   6   0  -2  429.36   13.80
   6   0  -2  423.26   10.10
  -6   0   2  438.76    9.40
   6   0  -2  419.56    9.60
   6   0  -2  426.76   12.60
   6   0  -2  418.86   10.20
  -6   0   2  432.46    9.40
   6   0  -1    1.60    2.50
   6   0  -1   -1.80    2.10
   6   0  -1   -1.70    1.50
  -6   0   1   -0.80    1.30
   6   0  -1   -0.40    1.60
   6   0  -1   -0.90    1.40
   6   0  -1   -2.40    1.20
  -6   0   1   -0.50    1.20
   6   0   0   -0.30    2.40
  -6   0   0    0.80    1.30
   6   0   0    0.80    1.60
  -6   0   0    0.80    1.20
   6   0   0    3.60    2.70
   6   0   1    0.60    2.80
  -6   0  -1   -0.60    1.10
   6   0   1    0.30    1.70
   6   0   1    3.10    3.00
  -6   0  -1   -0.20    1.50
   6   0   2  100.79    5.00
  -6   0  -2  117.79    4.50
   6   0   2  116.79    7.90
  -6   0  -2  108.89    4.90
   6   0   2  114.79    8.20
  -6   0  -3    2.20    1.80
   6   0   3    2.70    3.50
   6   0   3   -0.10    3.20
   6   0   3   -1.90    2.00
   6   0   4   97.59    5.60
   6   0   4   86.09    8.30
   6   0   4   90.59    8.90
  -6   0  -4   94.59    4.80
   6   0   5    1.80    3.80
  -6   0  -5   -1.70    2.00
   6   0   5   -2.60    2.60
   6   0   5    0.70    4.70
   6   0   6  163.38    8.00
   6   0   6  174.48   11.70
   6   0   6  179.98   12.80
  -6   0  -6  163.58    7.00
  -6   0  -7   -1.50    2.80
   6   0   7    2.00    3.30
   6   0   7   -1.30    5.50
   6   0   7    5.10    4.30
   6   0   8   13.20    6.80
  -6   0  -8   15.90    3.70
   6   0   8   17.30    4.50
  -6   0  -9    2.00    3.20
   6   0   9   -7.00    6.20
   6   0   9    3.20    3.90
   6   0  10   -4.00    7.00
   6   0  10    5.10    4.40
  -6   0 -10    3.20    3.70
   6   1 -14   86.09    7.40
  -6  -1  14   76.79    7.90
   6  -1 -14   82.09    7.30
   6   1 -13    2.10    3.50
  -6   1  13    0.20    3.60
   6  -1 -13    2.30    3.50
  -6  -1  13    0.10    3.80
  -6   1  12   11.60    3.90
   6   1 -12   10.50    3.60
   6  -1 -12    6.70    3.50
  -6  -1  12   12.10    4.20
  -6   1  11    1.70    3.10
   6   1 -11   -3.50    2.70
   6  -1 -11   -0.20    2.70
  -6  -1  11    0.30    3.30
  -6   1  10   49.70    5.00
   6   1 -10   52.39    4.90
  -6  -1  10   38.90    4.30
   6  -1 -10   41.80    4.50
  -6  -1  10   46.60    4.40
  -6  -1  10   39.10    4.90
  -6   1   9   17.80    2.90
  -6   1   9   18.60    3.50
   6   1  -9   19.10    3.40
  -6  -1   9   14.80    3.50
  -6  -1   9   21.20    3.30
  -6  -1   9   16.00    2.90
   6  -1  -9   19.00    3.20
   6   1  -8   -0.80    2.30
  -6   1   8   -1.50    1.80
  -6   1   8   -2.70    2.20
  -6  -1   8    3.20    2.60
  -6  -1   8   -0.80    2.20
   6  -1  -8    1.00    2.10
  -6  -1   8   -1.10    2.00
  -6   1   7   13.10    2.00
  -6   1   7   18.00    2.40
   6   1  -7   12.50    2.60
  -6   1   7   16.60    2.70
   6   1  -7   15.00    2.50
   6  -1  -7   16.90    2.60
   6  -1  -7   16.30    2.00
  -6  -1   7   20.20    3.10
   6  -1  -7   16.70    2.80
  -6  -1   7   17.30    2.90
  -6  -1   7   17.80    2.60
  -6   1   6   14.40    2.30
   6   1  -6   16.50    2.50
   6   1  -6   10.80    3.00
  -6   1   6   14.60    1.90
   6   1  -6   17.90    2.80
   6   1  -6   14.00    2.60
   6  -1  -6   18.00    2.50
   6  -1  -6   16.00    2.20
  -6  -1   6   13.90    2.60
   6  -1  -6   12.50    2.10
  -6  -1   6   11.60    2.70
  -6  -1   6   15.00    2.40
   6   1  -5    2.60    2.40
  -6   1   5    0.10    1.10
   6   1  -5   -0.20    1.80
   6   1  -5    0.00    1.70
  -6   1   5    0.90    1.30
   6   1  -5    0.80    2.00
  -6   1   5    0.30    1.60
   6   1  -5    1.10    2.20
   6  -1  -5    1.20    1.50
  -6  -1   5    1.60    1.40
  -6  -1   5    1.20    1.60
  -6  -1   5    0.50    2.00
  -6  -1   5    0.40    1.90
   6  -1  -5   -0.20    1.90
   6  -1  -5   -0.50    1.50
   6   1  -4  467.75   13.10
  -6   1   4  452.35    9.80
   6   1  -4  458.25   11.50
   6   1  -4  483.55   11.10
  -6   1   4  460.75    9.90
   6   1  -4  480.85   14.80
   6   1  -4  458.25   11.40
  -6   1   4  474.65   10.80
   6  -1  -4  481.55   10.50
   6  -1  -4  476.75   15.00
   6  -1  -4  462.65   10.90
  -6  -1   4  471.85   11.40
   6  -1  -4  476.65   12.40
   6  -1  -4  468.25   10.90
   6  -1  -4  474.15   10.50
  -6  -1   4  463.15   10.70
  -6  -1   4  467.85   10.70
  -6  -1   4  473.85   13.00
   6   1  -3  528.85   12.10
   6   1  -3  546.45   16.10
  -6   1   3  542.65   10.90
   6   1  -3  535.45   12.60
  -6   1   3  534.15   10.90
  -6   1   3  541.95   11.80
   6   1  -3  560.04   14.80
   6   1  -3  556.24   12.70
   6  -1  -3  523.95   11.90
   6  -1  -3  542.65   14.00
   6  -1  -3  538.05   16.00
   6  -1  -3  545.65   11.50
  -6  -1   3  539.65   14.60
  -6  -1   3  537.55   11.90
   6  -1  -3  553.74   12.00
  -6  -1   3  536.25   12.60
   6  -1  -3  540.75   11.60
   6   1  -2  876.61   18.50
   6   1  -2  875.81   22.00
  -6   1   2  860.01   16.70
  -6   1   2  875.61   16.70
   6   1  -2  832.92   18.30
  -6   1   2  861.91   17.60
   6   1  -2  861.91   18.00
   6  -1  -2  846.92   17.30
   6  -1  -2  878.41   20.60
  -6  -1   2  863.91   21.10
  -6  -1   2  887.51   18.50
   6  -1  -2  859.91   17.30
   6  -1  -2  872.91   17.70
   6  -1  -2  853.31   17.70
  -6  -1   2  882.51   17.80
   6  -1  -2  858.31   21.90
  -6   1   1    4.30    1.10
   6   1  -1    4.40    1.90
   6   1  -1    5.70    1.80
  -6   1   1    6.00    1.10
   6   1  -1    5.30    2.00
   6   1  -1    3.40    2.80
   6   1  -1    4.50    2.50
   6  -1  -1    4.80    1.60
   6  -1  -1    1.40    2.60
   6  -1  -1    5.00    1.70
  -6  -1   1    5.10    1.60
   6  -1  -1    4.30    1.50
   6  -1  -1    2.50    2.00
   6  -1  -1    5.60    1.50
  -6  -1   1    0.00    1.00
  -6   1   0  314.37    7.20
   6   1   0  328.47   11.20
   6   1   0  308.17    8.60
  -6   1   0  311.27    7.20
   6   1   0  329.47   12.40
   6   1   0  321.27    8.70
   6  -1   0  320.47    7.70
   6  -1   0  310.77    8.20
   6  -1   0  303.97   11.30
  -6  -1   0  315.47    8.10
  -6  -1   0  324.67    8.00
   6  -1   0  324.27   11.60
  -6   1  -1   14.00    1.70
  -6   1  -1   15.40    1.90
   6   1   1   13.10    3.30
   6   1   1   18.70    4.00
   6   1   1   13.20    2.40
   6  -1   1   11.60    3.20
   6  -1   1   10.10    2.10
  -6  -1  -1   14.00    2.10
   6  -1   1    9.90    3.30
   6   1   2    4.50    2.10
   6   1   2    3.00    3.30
  -6   1  -2    5.20    1.70
   6   1   2    5.90    3.20
  -6   1  -2    0.00    1.10
   6  -1   2    3.80    3.00
  -6  -1  -2    2.30    1.80
   6  -1   2    4.80    3.20
   6  -1   2    3.70    2.00
   6   1   3  141.29    9.60
   6   1   3  140.99    6.30
  -6   1  -3  137.29    5.20
   6   1   3  146.29    9.20
   6  -1   3  139.09    5.90
   6  -1   3  150.38    9.50
   6  -1   3  141.09    8.90
  -6  -1  -3  131.69    5.50
   6   1   4  154.48   10.20
  -6   1  -4  143.69    5.70
   6   1   4  155.08   10.50
   6   1   4  135.29    6.70
   6  -1   4  132.89   10.00
   6  -1   4  151.48    6.60
   6  -1   4  145.19    9.50
  -6  -1  -4  144.89    6.00
  -6   1  -5    7.30    2.40
   6   1   5    0.30    2.80
   6   1   5    3.20    4.10
   6   1   5    3.50    4.80
  -6  -1  -5    3.40    2.50
   6  -1   5    4.70    2.90
   6  -1   5    4.70    3.70
   6  -1   5    4.00    4.80
   6   1   6    8.80    4.50
   6   1   6   12.40    3.70
  -6   1  -6    5.30    2.60
   6   1   6   10.30    5.70
   6  -1   6    8.30    5.70
   6  -1   6    7.20    3.80
   6  -1   6    8.40    3.40
  -6  -1  -6   12.70    3.20
   6   1   7   17.10    5.00
   6   1   7   18.90    4.20
   6   1   7    5.50    6.00
  -6   1  -7   17.60    3.30
   6  -1   7    9.00    6.10
   6  -1   7   18.00    4.70
  -6  -1  -7   17.80    3.60
   6  -1   7   16.20    4.20
   6   1   8    9.50    4.20
   6   1   8    8.70    5.40
  -6   1  -8   11.70    3.30
   6  -1   8   11.20    4.10
   6  -1   8    5.20    6.50
  -6  -1  -8   18.60    4.10
   6   1   9    5.70    4.10
   6   1   9   -7.20    6.00
  -6   1  -9    0.40    3.20
   6  -1   9    1.40    4.00
  -6  -1  -9   -0.50    3.20
   6  -1   9   -5.30    6.20
   6   1  10   -5.00    6.60
   6   1  10    3.20    4.30
  -6   1 -10    3.80    3.80
   6  -1  10    0.80    4.20
   6  -1  10  -11.40    6.40
  -6  -1 -10   10.00    4.10
   6   2 -14   22.80    5.00
   6  -2 -14   21.10    5.00
  -6  -2  14   22.00    5.40
   6   2 -13    3.10    3.50
  -6  -2  13   -1.80    3.80
   6  -2 -13    1.70    3.40
  -6   2  12    4.50    3.60
   6   2 -12    4.70    3.40
   6  -2 -12    2.00    3.10
  -6  -2  12   -0.10    3.60
   6   2 -11    3.00    3.00
  -6   2  11    5.20    3.30
  -6  -2  11    7.60    3.70
   6  -2 -11    8.20    3.40
  -6   2  10    6.60    2.40
  -6   2  10    0.70    2.80
   6   2 -10    2.20    3.00
  -6  -2  10    1.40    2.80
  -6  -2  10    5.90    3.30
  -6  -2  10   -3.70    3.00
   6  -2 -10    6.80    2.90
  -6   2   9   -1.80    2.20
   6   2  -9   -1.00    2.50
   6   2  -9    0.80    2.30
  -6   2   9   -2.30    1.90
  -6  -2   9    0.20    2.70
  -6  -2   9   -1.10    2.80
   6  -2  -9    0.40    2.40
  -6  -2   9   -3.00    2.90
   6   2  -8    5.30    2.10
   6   2  -8   -2.10    2.30
  -6   2   8    1.80    1.80
   6   2  -8   -2.30    2.60
  -6   2   8    0.60    2.10
  -6   2   8    3.10    2.60
  -6  -2   8   -1.20    2.50
  -6  -2   8   -1.70    2.90
  -6  -2   8    0.30    2.40
   6  -2  -8    1.50    2.00
   6  -2  -8    3.00    2.20
   6   2  -7   31.00    3.40
   6   2  -7   38.80    4.10
  -6   2   7   36.70    3.40
  -6   2   7   33.40    2.70
   6   2  -7   27.10    3.90
   6  -2  -7   37.20    3.40
  -6  -2   7   36.90    3.90
   6  -2  -7   35.60    3.20
  -6  -2   7   26.90    3.80
  -6  -2   7   35.10    3.30
   6   2  -6    6.30    2.60
   6   2  -6    7.70    2.30
  -6   2   6    6.90    1.40
  -6   2   6    8.40    1.40
   6   2  -6    5.90    2.50
  -6   2   6    5.10    1.90
   6  -2  -6    7.30    1.90
   6  -2  -6    3.40    1.60
  -6  -2   6    6.50    2.40
  -6  -2   6    7.90    2.70
   6  -2  -6    4.50    1.70
  -6  -2   6    8.40    2.20
  -6   2   5   11.10    1.20
  -6   2   5   12.40    1.90
  -6   2   5   10.10    1.20
   6   2  -5   13.60    2.40
   6   2  -5    9.90    2.80
   6   2  -5   10.60    2.80
   6   2  -5   10.90    2.40
   6  -2  -5   12.00    1.90
  -6  -2   5   10.80    2.10
   6  -2  -5   11.80    2.20
   6  -2  -5    9.50    1.80
  -6  -2   5   10.90    2.50
  -6  -2   5   11.30    3.30
   6   2  -4  191.28    6.70
   6   2  -4  195.78    6.20
  -6   2   4  199.38    4.00
  -6   2   4  192.18    4.00
   6   2  -4  198.18    9.40
   6   2  -4  193.98    8.90
  -6   2   4  194.28    5.40
   6   2  -4  195.38    6.60
  -6  -2   4  189.28    8.50
   6  -2  -4  187.28    5.50
   6  -2  -4  193.08    6.80
  -6  -2   4  199.08    6.10
   6  -2  -4  192.28    5.30
   6  -2  -4  195.58    5.50
   6  -2  -4  198.08    5.20
  -6  -2   4  199.28    6.60
   6   2  -3  119.19    4.70
  -6   2   3  120.99    3.70
   6   2  -3  116.19    5.00
   6   2  -3  125.19    5.20
   6   2  -3  121.59    7.30
   6  -2  -3  118.39    4.00
   6  -2  -3  122.29    7.40
   6  -2  -3  121.79    3.90
   6  -2  -3  122.79    3.70
  -6  -2   3  122.09    7.00
  -6  -2   3  126.09    4.60
  -6  -2   3  124.49    4.50
  -6  -2   3  121.59    5.10
   6  -2  -3  120.69    3.60
   6   2  -2  473.55   11.10
   6   2  -2  484.05   11.60
   6   2  -2  500.75   11.80
   6   2  -2  469.15   14.50
   6  -2  -2  467.15    9.90
  -6  -2   2  480.85   11.70
   6  -2  -2  467.05    9.80
  -6  -2   2  450.95   13.90
   6  -2  -2  465.55   10.20
  -6  -2   2  455.85   10.80
   6  -2  -2  472.65   14.60
  -6  -2   2  468.85   10.90
   6  -2  -2  467.25   10.20
   6   2  -1   61.59    3.80
   6   2  -1   54.29    4.80
   6   2  -1   58.49    6.30
   6   2  -1   54.69    3.80
  -6   2   1   60.09    2.60
   6   2  -1   58.89    3.50
   6  -2  -1   64.79    2.70
   6  -2  -1   59.69    5.50
   6  -2  -1   59.19    2.60
  -6  -2   1   58.19    3.90
   6  -2  -1   60.89    2.80
   6  -2  -1   58.99    4.90
  -6  -2   1   68.49    3.50
   6  -2  -1   60.79    2.90
  -6  -2   1   57.59    5.80
   6   2   0   25.00    2.90
   6   2   0   21.30    4.20
  -6   2   0   27.70    1.40
   6   2   0   20.40    3.40
  -6   2   0   25.50    1.30
   6   2   0   27.00    2.90
   6  -2   0   26.80    2.30
   6  -2   0   27.10    2.20
   6  -2   0   23.80    3.80
   6  -2   0   20.40    3.40
  -6  -2   0   19.80    4.00
  -6  -2   0   22.50    2.40
   6   2   1   22.00    2.90
   6   2   1   21.70    4.30
   6   2   1   23.90    3.80
  -6   2  -1   26.10    1.80
  -6   2  -1   22.50    1.90
   6  -2   1   25.10    2.40
   6  -2   1   23.00    3.90
  -6  -2  -1   21.70    2.50
   6  -2   1   19.00    3.30
   6   2   2   85.19    6.90
   6   2   2   89.79    5.10
  -6   2  -2   85.39    3.40
   6   2   2   94.39    8.40
  -6   2  -2   88.49    3.30
   6  -2   2   83.39    4.40
   6  -2   2   87.89    7.40
   6  -2   2   87.69    7.20
  -6  -2  -2   86.79    4.50
   6   2   3   27.10    5.20
   6   2   3   28.30    4.90
  -6   2  -3   30.40    2.60
   6   2   3   36.30    3.70
  -6   2  -3   28.50    2.40
  -6  -2  -3   30.30    3.20
   6  -2   3   29.50    3.30
   6  -2   3   29.10    5.10
   6  -2   3   23.90    4.00
   6   2   4   23.20    3.90
  -6   2  -4   24.10    2.80
   6   2   4   20.20    5.00
   6   2   4   22.70    5.20
   6  -2   4   29.10    3.60
   6  -2   4   24.10    5.30
  -6  -2  -4   25.50    3.30
   6  -2   4   25.40    4.70
   6   2   5    2.60    4.80
   6   2   5    2.70    3.00
  -6   2  -5    1.80    2.30
   6   2   5    5.30    4.10
   6  -2   5    2.60    3.90
   6  -2   5    0.50    2.60
  -6  -2  -5    0.10    2.50
   6  -2   5    3.70    3.40
  -6   2  -6    2.60    2.30
   6   2   6    3.70    4.30
   6   2   6   -1.70    2.90
   6   2   6    3.60    5.30
   6  -2   6    0.40    5.40
   6  -2   6    1.40    3.70
  -6  -2  -6    4.20    2.90
   6  -2   6    0.60    2.90
   6   2   7    8.70    4.40
   6   2   7    5.20    6.00
  -6   2  -7   10.20    3.20
   6   2   7   16.10    4.10
   6  -2   7    9.50    3.60
   6  -2   7    9.90    4.00
  -6  -2  -7   14.10    3.50
   6  -2   7    4.40    5.80
   6   2   8    8.30    6.50
  -6   2  -8   13.80    3.20
   6   2   8   20.00    4.70
   6  -2   8   22.80    4.70
  -6  -2  -8   12.80    4.00
   6  -2   8    5.50    6.40
  -6   2  -9    0.50    3.20
   6   2   9   -0.90    6.40
   6   2   9   -2.40    3.80
  -6  -2  -9    5.40    3.60
   6  -2   9  -11.30    6.20
   6  -2   9    4.40    3.90
   6   3 -13   -2.10    3.20
   6  -3 -13    3.70    3.50
  -6  -3  13   -0.20    3.90
   6   3 -12   12.40    3.80
   6  -3 -12   11.00    3.60
  -6  -3  12   12.70    4.60
   6   3 -11    2.30    2.90
   6   3 -11    2.10    3.10
  -6   3  11    4.80    3.10
  -6  -3  11    1.00    3.20
  -6  -3  11    1.00    3.10
   6  -3 -11    0.30    2.80
  -6   3  10   47.80    4.70
   6   3 -10   51.99    5.00
  -6   3  10   50.59    4.20
   6   3 -10   57.49    6.60
  -6  -3  10   48.90    4.90
  -6  -3  10   35.30    5.20
  -6  -3  10   62.79    6.00
   6  -3 -10   55.79    4.80
  -6   3   9   42.00    3.40
  -6   3   9   41.70    4.10
   6   3  -9   49.20    4.70
   6   3  -9   34.30    4.50
  -6  -3   9   48.70    5.20
  -6  -3   9   40.20    5.10
   6  -3  -9   50.29    4.20
  -6  -3   9   40.70    4.30
  -6   3   8   11.90    2.00
   6   3  -8    9.10    3.00
   6   3  -8    6.70    2.90
  -6   3   8   13.60    2.80
   6  -3  -8   11.60    2.50
  -6  -3   8   14.20    3.10
  -6  -3   8    9.20    3.70
   6  -3  -8   11.20    2.70
  -6  -3   8    9.60    3.30
  -6   3   7   81.69    4.30
   6   3  -7   75.29    6.50
  -6   3   7   74.29    3.10
  -6   3   7   78.89    3.10
   6   3  -7   78.99    4.80
   6  -3  -7   78.89    4.00
   6  -3  -7   75.39    4.20
  -6  -3   7   75.49    4.70
  -6  -3   7   73.99    5.20
  -6  -3   7   81.49    7.00
   6   3  -6  118.39    5.60
  -6   3   6  120.09    3.30
   6   3  -6  114.79    5.30
  -6   3   6  116.99    3.20
   6   3  -6  124.49    7.20
  -6   3   6  126.59    4.60
  -6  -3   6  119.79    5.30
  -6  -3   6  133.59    7.80
   6  -3  -6  125.99    4.60
   6  -3  -6  119.09    4.40
   6  -3  -6  113.99    4.60
  -6  -3   6  117.89    5.90
   6   3  -5   22.70    3.40
   6   3  -5   24.00    3.20
  -6   3   5   25.00    2.20
   6   3  -5   24.40    2.90
   6  -3  -5   23.20    2.20
  -6  -3   5   22.60    2.70
   6  -3  -5   25.20    2.80
   6  -3  -5   24.70    2.10
  -6  -3   5   22.30    4.00
  -6  -3   5   22.80    3.20
   6   3  -4   36.70    3.20
  -6   3   4   37.60    2.00
   6   3  -4   29.80    3.30
   6   3  -4   39.80    5.10
  -6  -3   4   39.10    3.30
   6  -3  -4   36.90    2.20
   6  -3  -4   35.50    2.10
  -6  -3   4   44.20    5.60
  -6  -3   4   34.70    3.50
   6  -3  -4   34.10    2.30
   6   3  -3    0.00    2.30
   6   3  -3   -0.90    2.00
   6   3  -3    2.00    1.80
   6  -3  -3    1.00    0.90
   6  -3  -3   -0.40    1.00
  -6  -3   3   -1.60    1.80
   6  -3  -3    0.10    1.00
  -6  -3   3   -0.40    3.10
  -6  -3   3   -0.80    1.70
   6  -3  -3   -0.90    0.80
   6   3  -2  607.94   17.50
   6   3  -2  565.94   13.40
   6   3  -2  574.64   14.00
   6  -3  -2  569.14   11.40
  -6  -3   2  610.14   13.40
  -6  -3   2  577.64   13.90
   6  -3  -2  573.94   11.70
   6  -3  -2  585.24   16.90
  -6  -3   2  570.54   16.30
   6  -3  -2  571.14   11.80
   6  -3  -2  571.94   11.40
   6   3  -1   10.70    2.60
  -6   3   1   13.40    1.20
   6   3  -1   11.50    2.60
   6   3  -1    7.90    3.40
   6   3  -1   13.30    2.30
  -6  -3   1    8.50    3.60
   6  -3  -1   12.20    1.30
   6  -3  -1   13.90    1.30
   6  -3  -1    8.50    2.90
   6  -3  -1   11.50    1.40
   6  -3  -1    8.50    2.60
  -6  -3   1   13.30    2.30
   6  -3  -1   12.40    1.50
   6   3   0   16.70    3.50
   6   3   0   17.50    3.30
   6   3   0   13.30    2.70
  -6  -3   0   19.50    4.00
   6  -3   0   15.80    3.00
   6  -3   0   20.20    1.90
   6  -3   0   16.00    3.10
   6  -3   0   18.00    1.60
  -6  -3   0   15.50    2.40
   6   3   1  242.88    8.20
   6   3   1  248.28    9.90
   6   3   1  255.87   12.00
  -6  -3  -1  241.28   10.60
  -6  -3  -1  240.98    7.50
   6  -3   1  237.98   10.60
   6  -3   1  247.28    6.80
   6  -3   1  253.47    9.80
   6   3   2   10.30    2.80
   6   3   2   11.60    3.50
  -6   3  -2   12.90    1.40
  -6   3  -2   10.60    1.30
   6   3   2    6.00    4.00
  -6  -3  -2   12.00    2.50
   6  -3   2    9.70    3.00
   6  -3   2   11.40    3.70
   6  -3   2   11.50    2.10
  -6   3  -3  178.68    5.30
   6   3   3  179.18   11.30
   6   3   3  176.48    7.50
   6   3   3  170.58    9.70
  -6   3  -3  177.28    5.10
   6  -3   3  187.38   10.60
   6  -3   3  176.38    8.90
  -6  -3  -3  177.28    6.80
   6  -3   3  176.48    6.60
   6   3   4  571.14   19.40
   6   3   4  590.24   15.90
  -6   3  -4  569.34   13.20
   6   3   4  577.24   20.10
  -6  -3  -4  610.44   15.10
   6  -3   4  604.94   18.00
   6  -3   4  596.14   20.20
   6  -3   4  577.14   14.90
   6   3   5  245.38    9.80
  -6   3  -5  250.97    7.70
   6   3   5  254.87   14.20
   6   3   5  267.27   13.70
   6  -3   5  266.87   11.80
  -6  -3  -5  257.07    9.10
   6  -3   5  279.37   14.50
   6  -3   5  259.47    9.20
  -6   3  -6   47.80    3.90
   6   3   6   41.70    6.70
   6   3   6   32.00    6.80
   6   3   6   36.00    5.00
   6  -3   6   37.10    5.10
   6  -3   6   42.60    4.70
  -6  -3  -6   45.20    4.80
   6  -3   6   35.10    7.40
  -6   3  -7    5.30    2.80
   6   3   7    6.10    4.60
   6   3   7    2.30    3.60
   6   3   7    6.50    5.50
  -6  -3  -7    4.50    3.10
   6  -3   7    4.50    3.20
   6  -3   7   -1.00    5.80
   6  -3   7    6.10    3.40
  -6   3  -8    5.00    3.00
   6   3   8    2.40    3.90
   6   3   8    1.50    6.10
   6  -3   8    4.10    3.50
  -6  -3  -8    4.70    3.40
   6  -3   8   -5.90    6.00
   6   3   9    0.80    6.20
  -6   3  -9    0.40    3.00
   6   3   9    3.60    4.20
  -6  -3  -9    1.20    3.80
   6  -3   9  -10.20    6.30
   6  -3   9    1.20    3.70
   6   4 -13   37.80    5.40
  -6  -4  13   47.30    5.80
  -6  -4  13   50.89    6.80
   6  -4 -13   42.20    5.40
  -6   4  12    7.80    2.80
   6   4 -12    5.90    3.60
  -6  -4  12   17.60    4.70
   6  -4 -12   10.00    3.60
  -6  -4  12   12.20    3.90
  -6   4  11    4.60    2.50
   6   4 -11    4.40    3.00
   6   4 -11    6.60    3.40
  -6  -4  11    4.50    3.80
   6  -4 -11    9.00    3.20
  -6  -4  11   -6.20    3.90
  -6  -4  11    4.50    3.40
   6   4 -10  138.19    8.50
   6   4 -10  134.59    7.20
  -6   4  10  133.59    5.40
  -6   4  10  144.39    7.00
  -6  -4  10  119.29    9.00
   6  -4 -10  133.09    6.50
  -6  -4  10  125.79    7.90
  -6  -4  10  133.29    7.10
   6   4  -9   23.70    3.90
   6   4  -9   27.80    3.90
  -6   4   9   32.00    2.70
  -6   4   9   27.80    3.50
  -6  -4   9   17.00    4.80
  -6  -4   9   31.50    4.00
   6  -4  -9   25.80    3.40
  -6  -4   9   35.00    4.80
   6   4  -8    7.50    2.90
  -6   4   8   11.10    1.70
  -6   4   8    8.40    2.50
  -6   4   8    9.10    1.70
   6   4  -8   12.90    3.10
   6  -4  -8   10.50    2.50
  -6  -4   8    8.30    3.30
  -6  -4   8    7.30    3.00
   6  -4  -8   10.80    3.10
  -6  -4   8    8.90    4.30
   6   4  -7   27.20    3.90
   6   4  -7   23.60    3.80
  -6   4   7   28.40    1.50
  -6   4   7   29.00    2.80
  -6   4   7   29.10    1.60
   6   4  -7   28.70    3.60
   6  -4  -7   29.70    2.80
  -6  -4   7   24.40    3.80
  -6  -4   7   32.10    4.90
  -6  -4   7   28.20    3.50
   6  -4  -7   26.40    2.80
   6   4  -6   40.10    4.90
   6   4  -6   43.20    3.80
  -6   4   6   46.20    2.90
   6   4  -6   35.80    4.10
   6  -4  -6   47.60    2.80
  -6  -4   6   38.30    3.60
   6  -4  -6   42.90    3.00
   6  -4  -6   41.70    2.90
  -6  -4   6   39.10    5.10
  -6  -4   6   48.00    4.40
   6  -4  -6   43.10    2.90
  -6   4   5   75.29    3.00
   6   4  -5   70.69    4.90
   6   4  -5   67.89    4.30
   6   4  -5   76.79    6.00
  -6  -4   5   72.49    4.50
  -6  -4   5   70.99    6.90
   6  -4  -5   73.09    3.10
   6  -4  -5   77.39    3.20
  -6  -4   5   79.19    4.40
   6   4  -4   27.30    3.40
   6   4  -4   27.80    3.00
  -6   4   4   29.60    1.60
   6   4  -4   25.50    3.70
   6  -4  -4   30.80    2.00
   6  -4  -4   31.40    1.80
  -6  -4   4   31.70    3.50
   6  -4  -4   28.90    1.80
  -6  -4   4   34.60    4.80
  -6  -4   4   30.20    3.00
   6   4  -3    0.70    2.60
   6   4  -3    0.70    1.80
   6   4  -3    1.40    2.00
  -6  -4   3    0.80    2.60
   6  -4  -3    0.90    0.80
  -6  -4   3    0.20    2.20
   6  -4  -3    0.80    0.70
   6  -4  -3    0.50    0.80
  -6  -4   3    0.90    1.90
   6  -4  -3    1.60    0.70
   6   4  -2  196.38    7.00
   6   4  -2  202.18    9.90
   6   4  -2  185.68    7.20
   6   4  -2  184.68    6.40
  -6  -4   2  177.88    6.20
  -6  -4   2  177.38    6.80
   6  -4  -2  184.78    4.20
  -6  -4   2  189.78    9.50
   6  -4  -2  182.18    3.90
   6  -4  -2  183.28    4.20
   6  -4  -2  183.18    3.90
   6  -4  -2  185.08    8.80
   6   4  -1  518.15   12.70
   6   4  -1  523.45   13.40
   6   4  -1  542.65   17.20
   6   4  -1  544.25   14.30
   6  -4  -1  519.35   15.60
   6  -4  -1  522.15   10.40
   6  -4  -1  525.35   10.60
   6  -4  -1  517.15   10.60
   6  -4  -1  523.15   10.40
  -6  -4   1  539.55   12.70
  -6  -4   1  529.15   16.40
   6  -4  -1  519.75   15.70
  -6   4   0  131.49    3.60
   6   4   0  126.39    5.90
   6   4   0  139.79    9.40
   6   4   0  139.29    6.70
  -6  -4   0  127.79    8.20
   6  -4   0  131.59    7.70
   6  -4   0  125.79    3.90
  -6  -4   0  129.89    5.40
   6  -4   0  128.59    3.70
   6  -4   0  127.59    7.20
   6   4   1   63.09    8.00
   6   4   1   60.49    4.50
   6   4   1   49.10    5.60
  -6  -4  -1   51.69    5.40
   6  -4   1   50.69    4.90
   6  -4   1   48.70    2.90
   6  -4   1   53.79    2.70
   6  -4   1   45.80    5.90
  -6  -4  -1   44.50    3.70
   6   4   2    6.80    2.70
   6   4   2    5.40    3.30
   6   4   2    4.60    3.50
   6  -4   2    3.20    2.50
   6  -4   2    5.10    3.40
   6  -4   2    1.60    1.80
  -6  -4  -2    4.10    2.30
  -6  -4  -2    0.70    3.30
  -6   4  -3    0.00    1.00
   6   4   3    2.20    4.20
  -6   4  -3    0.60    1.10
   6   4   3    1.40    3.50
   6   4   3   -1.60    2.00
  -6  -4  -3    0.00    2.30
   6  -4   3    1.60    2.90
   6  -4   3    0.00    1.90
   6  -4   3   -0.20    3.60
   6   4   4  532.25   18.50
  -6   4  -4  523.75   11.50
   6   4   4  524.85   19.80
   6   4   4  502.55   14.70
  -6   4  -4  471.65   13.50
  -6  -4  -4  524.65   13.90
   6  -4   4  531.55   19.00
   6  -4   4  489.35   13.20
   6  -4   4  516.45   16.10
  -6   4  -5   13.70    2.30
   6   4   5   17.20    4.00
   6   4   5    9.00    5.10
   6   4   5   18.60    5.40
   6  -4   5   18.50    3.40
   6  -4   5   10.30    3.50
   6  -4   5   16.10    5.70
  -6  -4  -5   16.40    3.50
   6   4   6   50.19    7.40
   6   4   6   40.90    6.80
   6   4   6   59.59    5.70
  -6  -4  -6   49.40    5.00
   6  -4   6   56.39    5.20
   6  -4   6   39.20    7.60
   6  -4   6   62.89    7.00
   6   4   7   -2.90    5.00
  -6   4  -7   -2.00    2.20
   6   4   7   -4.10    3.30
   6   4   7    6.30    4.60
   6  -4   7  -10.10    5.20
  -6  -4  -7    2.10    3.20
   6  -4   7   -1.40    3.10
  -6   4  -8   -0.70    2.50
   6   4   8   -2.70    5.40
   6   4   8   -5.70    3.40
   6  -4   8  -11.20    5.60
  -6  -4  -8   -3.30    3.00
   6  -4   8    4.50    3.70
   6   4   9    1.50    6.40
  -6   4  -9    5.80    3.20
   6   4   9    5.20    4.40
   6  -4   9   -6.60    6.50
   6  -4   9    0.00    3.70
  -6  -4  -9    8.90    4.00
   6   5 -13    8.80    4.10
  -6  -5  13    1.10    4.50
   6  -5 -13    8.70    3.70
  -6  -5  13    1.10    3.90
   6   5 -12    1.70    3.50
  -6  -5  12    2.30    3.70
  -6  -5  12    8.00    4.00
   6  -5 -12    5.00    3.40
  -6   5  11   -1.00    2.80
   6   5 -11    0.60    3.20
  -6  -5  11   -0.90    3.60
  -6  -5  11    4.70    3.50
  -6  -5  11   -8.30    4.30
   6  -5 -11    0.50    2.60
  -6   5  10   16.30    2.30
   6   5 -10   17.10    3.80
   6   5 -10   14.30    3.30
  -6  -5  10    7.40    4.50
   6  -5 -10   16.60    3.20
  -6  -5  10   14.70    4.40
  -6  -5  10   13.30    3.70
  -6   5   9    7.20    1.50
   6   5  -9    8.20    3.20
   6   5  -9    8.50    2.80
  -6  -5   9   10.00    3.80
   6  -5  -9    5.40    2.60
  -6  -5   9    8.20    4.80
  -6  -5   9    7.80    3.30
   6   5  -8    0.10    2.30
  -6   5   8   -0.10    0.70
   6   5  -8   -0.50    2.70
  -6   5   8    2.80    2.00
   6   5  -8   -3.40    2.70
   6  -5  -8   -1.20    1.90
  -6  -5   8    1.80    4.00
  -6  -5   8    0.00    2.60
  -6  -5   8   -0.30    2.90
   6   5  -7  795.32   19.70
   6   5  -7  798.52   20.90
   6   5  -7  805.62   18.80
  -6   5   7  782.72   17.00
   6  -5  -7  778.82   15.60
  -6  -5   7  773.92   18.60
   6  -5  -7  746.63   17.20
  -6  -5   7  789.62   22.30
   6  -5  -7  770.22   15.50
   6  -5  -7  763.12   17.00
  -6  -5   7  797.92   19.70
   6   5  -6  199.08    7.40
   6   5  -6  196.88    9.20
  -6   5   6  191.08    5.50
   6   5  -6  200.28    8.10
  -6  -5   6  181.58    7.90
   6  -5  -6  190.88    5.70
   6  -5  -6  197.58    5.90
   6  -5  -6  200.68    6.50
  -6  -5   6  199.78    7.40
  -6  -5   6  197.48   10.50
   6   5  -5   26.60    3.60
   6   5  -5   23.60    3.70
   6   5  -5   42.00    5.00
  -6   5   5   29.10    1.80
   6   5  -5   26.10    3.20
  -6  -5   5   22.20    3.10
   6  -5  -5   30.90    2.20
   6  -5  -5   29.40    2.10
  -6  -5   5   28.60    3.80
  -6  -5   5   30.10    5.20
   6   5  -4   11.60    2.50
   6   5  -4    9.90    3.40
   6   5  -4    8.20    2.80
  -6  -5   4   12.10    2.20
   6  -5  -4   12.30    1.20
  -6  -5   4    9.20    4.20
  -6  -5   4   12.90    3.00
   6  -5  -4   12.90    1.20
   6   5  -3   95.79    5.30
   6   5  -3   92.19    4.70
   6   5  -3  106.09    7.70
   6  -5  -3   94.19    2.10
   6  -5  -3   95.59    2.10
   6  -5  -3   98.69    2.10
  -6  -5   3   90.09    5.30
  -6  -5   3   92.29    4.80
   6  -5  -3   97.39    2.10
  -6  -5   3   98.09    8.10
   6   5  -2    8.60    2.60
   6   5  -2    9.20    2.10
   6   5  -2    9.70    2.30
   6   5  -2    7.70    3.50
  -6  -5   2    6.60    2.30
  -6  -5   2   10.30    4.20
  -6  -5   2    8.50    2.30
   6   5  -1   70.09    7.60
   6   5  -1   65.09    4.70
   6   5  -1   70.09    4.40
   6  -5  -1   61.79    1.80
  -6  -5   1   57.09    7.00
  -6  -5   1   57.79    4.10
   6  -5  -1   55.69    5.30
   6  -5  -1   61.49    1.80
   6  -5  -1   62.49    1.80
   6  -5  -1   58.99    5.70
   6  -5  -1   62.19    1.80
   6   5   0    0.90    3.60
  -6   5   0    1.10    0.40
   6   5   0    1.50    2.30
   6   5   0    3.30    2.40
  -6  -5   0    4.00    2.20
   6  -5   0    3.30    1.00
   6  -5   0    3.50    1.10
   6  -5   0    1.00    1.90
  -6  -5   0    7.20    4.00
   6  -5   0    3.10    2.70
   6   5   1   71.49    5.00
   6   5   1   65.29    5.90
   6   5   1   77.39    8.70
   6  -5   1   75.59    6.70
  -6  -5  -1   63.99    7.10
   6  -5   1   65.79    3.00
   6  -5   1   65.89    5.60
  -6  -5  -1   74.89    4.60
   6  -5   1   66.09    3.10
   6   5   2   -0.20    2.90
   6   5   2   -0.80    3.90
   6   5   2    2.30    2.70
  -6  -5  -2    0.00    2.10
   6  -5   2    2.10    1.70
  -6  -5  -2   -0.30    3.50
   6  -5   2   -0.70    2.10
   6  -5   2    5.70    3.40
   6   5   3   74.89    7.50
   6   5   3   74.69    9.50
   6   5   3   70.49    5.60
   6  -5   3   72.09    6.40
  -6  -5  -3   70.59    7.70
   6  -5   3   79.89    4.40
  -6  -5  -3   75.89    5.10
   6  -5   3   73.29    8.20
   6   5   4  210.08   11.50
   6   5   4  218.28    9.20
  -6   5  -4  220.28    5.40
   6   5   4  218.38   13.60
   6  -5   4  222.48    9.90
  -6  -5  -4  209.48    8.30
   6  -5   4  219.88   12.60
   6  -5   4  209.98    7.60
  -6   5  -5    2.10    1.70
   6   5   5    1.00    4.60
   6   5   5    6.40    3.60
   6   5   5    1.00    4.60
   6  -5   5    1.00    4.80
  -6  -5  -5    5.70    3.00
   6  -5   5    0.10    3.00
   6  -5   5    5.60    2.80
   6   5   6   33.10    4.70
   6   5   6   27.50    6.30
  -6   5  -6   33.20    3.00
   6   5   6   31.20    6.60
   6  -5   6   17.70    6.50
   6  -5   6   32.00    4.40
  -6  -5  -6   29.40    4.20
  -6   5  -7    4.40    2.30
   6   5   7   -2.90    5.10
   6   5   7    9.10    4.10
   6  -5   7    7.20    3.40
   6  -5   7   -4.00    5.70
  -6  -5  -7    8.20    3.60
   6   5   8    3.50    6.40
   6   5   8   10.90    4.60
  -6   5  -8    9.60    4.80
   6  -5   8   -0.80    6.60
   6  -5   8    5.10    3.70
  -6  -5  -8    5.80    3.70
   6   5   9    5.90    4.50
   6   5   9   -0.50    6.00
   6  -5   9    0.00    7.10
  -6  -5  -9    3.80    3.80
   6  -5   9    3.60    3.90
   6   6 -12   26.90    4.90
  -6  -6  12   18.60    5.20
   6  -6 -12   24.20    4.30
  -6  -6  12   11.80    4.20
   6   6 -11    1.60    3.30
  -6  -6  11   -1.30    3.40
  -6  -6  11   -0.50    3.70
  -6  -6  11  -10.50    4.70
   6  -6 -11   -2.60    2.80
   6   6 -10   21.90    4.10
   6  -6 -10   26.30    3.70
  -6  -6  10   22.80    4.20
  -6  -6  10   25.20    4.90
  -6  -6  10   13.50    5.20
   6   6  -9  119.59    7.70
   6   6  -9  128.69    7.60
   6   6  -9  127.89    7.10
  -6  -6   9  132.89    8.00
  -6  -6   9  127.29    7.20
  -6  -6   9  131.29   10.80
   6  -6  -9  130.39    6.10
   6   6  -8  173.38    8.60
   6   6  -8  174.28    8.70
   6   6  -8  164.68    7.60
  -6  -6   8  167.78    8.50
  -6  -6   8  169.78    7.70
  -6  -6   8  168.18   10.90
   6  -6  -8  164.78    6.30
   6   6  -7  637.24   18.00
  -6   6   7  640.24   16.10
   6   6  -7  634.24   16.10
   6   6  -7  617.54   17.10
   6  -6  -7  630.14   14.30
  -6  -6   7  628.64   20.30
   6  -6  -7  620.84   14.20
  -6  -6   7  642.24   17.30
  -6  -6   7  656.13   16.40
   6   6  -6    0.90    2.70
   6   6  -6   -3.60    2.60
  -6   6   6   -1.00    1.10
   6   6  -6   -0.60    2.20
   6  -6  -6   -0.50    1.90
   6  -6  -6   -0.50    1.40
  -6  -6   6    2.30    4.40
  -6  -6   6    0.30    2.60
  -6  -6   6   -1.20    2.70
   6  -6  -6    1.30    1.40
   6   6  -5   17.60    3.80
   6   6  -5   22.00    3.50
  -6   6   5   23.20    1.10
   6   6  -5   25.00    3.30
   6   6  -5   22.20    3.20
[truncated: 311,246 more chars]
