# Supplementary material for: 12,15-Dimethyl-8-oxa­tetra­cyclo­[8.8.0.02,7.011,16]octa­deca-1(18),2,4,6,11(16),12,14-heptaen-10-ol
Source: IUCrdata. 2020 Mar 10;5(Pt 3):x200315. doi: 10.1107/S2414314620003156 (PMC9462194; doi:10.1107/S2414314620003156)
Supplement: Supplementary file 2 [file x-05-x200315-Isup2.hkl]

data_I                                                                          
_shelx_title ' d19222a_a.res in P2(1)/c'                                        
_shelx_refln_list_code          4                                               
_shelx_F_calc_maximum      162.87                                               
_exptl_crystal_F_000       592.00                                               
_reflns_d_resolution_high  0.7691                                               
                                                                                
loop_                                                                           
 _space_group_symop_operation_xyz                                               
 'x, y, z'                                                                      
 '-x, y+1/2, -z+1/2'                                                            
 '-x, -y, -z'                                                                   
 'x, -y-1/2, z-1/2'                                                             
                                                                                
_cell_length_a    12.2712                                                       
_cell_length_b    11.2934                                                       
_cell_length_c    10.8984                                                       
_cell_angle_alpha  90.000                                                       
_cell_angle_beta  112.565                                                       
_cell_angle_gamma  90.000                                                       
                                                                                
_shelx_F_squared_multiplier     1.000                                           
                                                                                
loop_                                                                           
 _refln_index_h                                                                 
 _refln_index_k                                                                 
 _refln_index_l                                                                 
 _refln_F_squared_calc                                                          
 _refln_F_squared_meas                                                          
 _refln_F_squared_sigma                                                         
 _refln_observed_status                                                         
   1   0   0       2533.86       2364.41        22.90 o                         
   2   0   0        169.07        172.86         2.19 o                         
   3   0   0       6380.12       6085.35        38.40 o                         
   4   0   0        786.90        804.63         8.62 o                         
   5   0   0        369.74        394.31         4.72 o                         
   6   0   0          3.32          2.68         1.91 o                         
   7   0   0         34.45         23.83         2.66 o                         
   8   0   0        132.78        145.13         4.35 o                         
   9   0   0         30.44         33.52         3.14 o                         
  10   0   0       4414.67       4424.64        56.41 o                         
  11   0   0        218.08        232.30         8.56 o                         
  12   0   0         76.30         70.76         5.73 o                         
  13   0   0         20.83         21.53         7.31 o                         
  14   0   0        232.37        254.99        23.10 o                         
   1   1   0       5000.15       4621.25        24.17 o                         
   2   1   0          9.46         10.89         0.94 o                         
   3   1   0        534.35        532.32         3.42 o                         
   4   1   0        129.19        120.86         1.74 o                         
   5   1   0        868.84        915.15         6.44 o                         
   6   1   0        825.82        855.37         6.80 o                         
   7   1   0        125.90        151.19         3.23 o                         
   8   1   0        383.01        366.10         4.81 o                         
   9   1   0         25.89         23.25         2.14 o                         
  10   1   0         19.19         20.84         2.79 o                         
  11   1   0         83.24         78.03         4.12 o                         
  12   1   0         42.98         37.20         4.58 o                         
  13   1   0          0.29         -0.04         3.59 o                         
  14   1   0          2.23         -5.47         5.47 o                         
   0   2   0       1747.18       1644.33        10.89 o                         
   1   2   0        748.32        725.70         5.85 o                         
   2   2   0         31.63         33.66         1.60 o                         
   3   2   0        824.36        809.31         5.34 o                         
   4   2   0        169.41        138.33         2.10 o                         
   5   2   0         31.41         34.37         1.13 o                         
   6   2   0         73.63         69.08         2.19 o                         
   7   2   0        104.44         96.45         4.07 o                         
   8   2   0        274.33        280.24         4.24 o                         
   9   2   0         56.58         58.29         2.40 o                         
  10   2   0          0.64          2.82         2.14 o                         
  11   2   0         13.95         10.98         3.41 o                         
  12   2   0          7.26         -0.87         3.51 o                         
  13   2   0         11.60          2.91         5.65 o                         
  14   2   0          2.73         -4.47         4.47 o                         
   1   3   0       3849.33       3587.97        16.84 o                         
   2   3   0       1027.15       1015.11         6.04 o                         
   3   3   0        332.50        322.70         2.98 o                         
   4   3   0       3674.64       3885.98        19.75 o                         
   5   3   0        800.28        801.78         7.48 o                         
   6   3   0         50.35         47.39         2.26 o                         
   7   3   0         91.29         97.69         5.27 o                         
   8   3   0        193.42        207.28         5.75 o                         
   9   3   0        468.17        455.10         7.55 o                         
  10   3   0        611.08        606.82        10.36 o                         
  11   3   0        197.47        186.30        10.02 o                         
  12   3   0          9.05          4.94         3.63 o                         
  13   3   0          0.04         -4.15         4.15 o                         
  14   3   0        129.37        152.65         7.53 o                         
   0   4   0        738.74        796.05         6.79 o                         
   1   4   0         86.13         66.02         1.24 o                         
   2   4   0         10.42          7.89         0.76 o                         
   3   4   0        148.14        146.51         1.95 o                         
   4   4   0       2651.07       2887.21        18.25 o                         
   5   4   0        248.27        248.35         3.84 o                         
   6   4   0        264.25        350.37         4.48 o                         
   7   4   0         27.21         34.82         2.59 o                         
   8   4   0         10.62         10.40         2.55 o                         
   9   4   0         79.39         76.91         4.04 o                         
  10   4   0         34.01         40.41         3.87 o                         
  11   4   0         30.93         27.91         3.84 o                         
  12   4   0          2.18         -2.91         3.46 o                         
  13   4   0          6.85          7.74         3.83 o                         
  14   4   0        119.56        139.96        10.91 o                         
   1   5   0         78.19         73.69         1.59 o                         
   2   5   0          2.42          0.44         0.77 o                         
   3   5   0         15.56         19.71         0.92 o                         
   4   5   0        282.87        297.08         4.01 o                         
   5   5   0          6.59          9.16         1.30 o                         
   6   5   0          8.27          6.41         1.36 o                         
   7   5   0         99.08        101.09         3.30 o                         
   8   5   0         14.13         18.64         2.63 o                         
   9   5   0         14.88          7.83         2.77 o                         
  10   5   0          0.08         -1.80         2.76 o                         
  11   5   0          9.30          7.33         3.41 o                         
  12   5   0          0.01         -3.95         3.95 o                         
  13   5   0          4.69         -1.00         3.67 o                         
   0   6   0        931.28        997.36         8.71 o                         
   1   6   0        148.86        143.77         2.17 o                         
   2   6   0        241.12        270.34         3.20 o                         
   3   6   0         23.29         30.15         1.54 o                         
   4   6   0         90.54         95.95         2.52 o                         
   5   6   0        846.62        850.05         8.67 o                         
   6   6   0        101.76        108.85         3.52 o                         
   7   6   0         12.21         15.32         1.94 o                         
   8   6   0        306.17        272.71         6.11 o                         
   9   6   0          6.76          3.02         2.59 o                         
  10   6   0        302.95        299.35         7.21 o                         
  11   6   0        171.18        165.88         8.80 o                         
  12   6   0          8.40          2.51         4.07 o                         
  13   6   0          0.62         -4.21         4.21 o                         
   1   7   0        913.26        995.57         7.82 o                         
   2   7   0        120.60        117.74         2.62 o                         
   3   7   0          3.74          7.15         1.04 o                         
   4   7   0        257.56        288.38         4.25 o                         
   5   7   0          0.36         -0.54         1.26 o                         
   6   7   0          8.24          9.99         1.56 o                         
   7   7   0          1.75          0.05         2.03 o                         
   8   7   0        340.84        304.04         6.13 o                         
   9   7   0         26.99         29.31         2.88 o                         
  10   7   0        358.38        349.50         7.64 o                         
  11   7   0        140.06        128.07         7.18 o                         
  12   7   0        106.38         87.24         8.32 o                         
   0   8   0        974.77        983.73        13.49 o                         
   1   8   0          1.01          3.74         1.51 o                         
   2   8   0          7.46          5.78         1.52 o                         
   3   8   0        743.38        724.77         7.73 o                         
   4   8   0          6.98          4.16         1.75 o                         
   5   8   0         57.69         50.43         2.27 o                         
   6   8   0        385.50        391.62         6.15 o                         
   7   8   0          0.32         -1.98         3.33 o                         
   8   8   0         14.59          5.02         3.57 o                         
   9   8   0         17.84         15.36         4.47 o                         
  10   8   0         38.08         36.54         5.27 o                         
  11   8   0         27.89         22.81         5.10 o                         
  12   8   0          1.97         -4.81         9.85 o                         
   1   9   0          8.20          5.58         1.88 o                         
   2   9   0        849.11        850.68         9.09 o                         
   3   9   0         85.16         91.96         3.32 o                         
   4   9   0        242.39        241.88         7.53 o                         
   5   9   0         59.24         50.86         4.59 o                         
   6   9   0        104.05        105.54         7.54 o                         
   7   9   0        209.12        234.20         8.36 o                         
   8   9   0         41.04         35.53         4.75 o                         
   9   9   0         38.30         25.78         4.79 o                         
  10   9   0          0.13         -5.17         5.39 o                         
  11   9   0          5.34          8.15         5.61 o                         
   0  10   0       1167.87       1241.66        20.18 o                         
   1  10   0        348.88        393.57         8.40 o                         
   2  10   0        358.14        376.90         7.38 o                         
   3  10   0        515.12        545.75         9.16 o                         
   4  10   0        276.46        286.93         8.63 o                         
   5  10   0         17.55         18.51         4.18 o                         
   6  10   0         71.97         61.78         4.76 o                         
   7  10   0        135.95        130.48         7.15 o                         
   8  10   0        236.04        243.76        18.53 o                         
   9  10   0          4.58          2.16         5.13 o                         
  10  10   0          0.01         -1.45         5.10 o                         
   1  11   0          0.01         -1.46         3.86 o                         
   2  11   0         53.38         65.98         7.75 o                         
   3  11   0        152.91        177.69        11.96 o                         
   4  11   0         37.21         40.64         6.63 o                         
   5  11   0        157.78        168.54        14.30 o                         
   6  11   0         76.03         76.22         5.82 o                         
   7  11   0         68.39         59.12         5.90 o                         
   8  11   0          3.98          5.82         4.67 o                         
   9  11   0         38.87         52.29         6.07 o                         
   0  12   0        143.80        147.98        10.92 o                         
   1  12   0         65.29         67.88         5.78 o                         
   2  12   0         27.83         23.80         6.92 o                         
   3  12   0         58.45         57.46        11.51 o                         
   4  12   0          6.74         -4.65         6.10 o                         
   5  12   0         49.54         45.04         8.58 o                         
   6  12   0         13.50         14.64         8.76 o                         
   7  12   0        122.66        134.70        12.01 o                         
   8  12   0          1.75          1.66         6.10 o                         
   1  13   0         66.59         57.61         9.83 o                         
   2  13   0          0.00         -8.34         8.34 o                         
   3  13   0         19.72          8.30         8.29 o                         
   4  13   0         11.70         -3.64        12.05 o                         
   5  13   0        100.19        100.93        15.01 o                         
   6  13   0        119.68        147.58        17.05 o                         
   0  14   0         39.05         -7.02        17.27 o                         
   1  14   0         24.02         -4.88        12.94 o                         
   2  14   0          7.57        -12.95        14.25 o                         
   3  14   0          7.81          2.21         8.05 o                         
   4  14   0        285.93        325.61        22.62 o                         
 -15   1   1         70.90         69.14         8.99 o                         
 -14   1   1         96.38         95.24         6.94 o                         
 -13   1   1          1.56          1.81         3.53 o                         
 -12   1   1         12.64          8.64         3.31 o                         
 -11   1   1         14.39         16.51         2.70 o                         
 -10   1   1       1124.24       1085.68        11.97 o                         
  -9   1   1         94.87         88.72         3.66 o                         
  -8   1   1        200.89        199.49         3.16 o                         
  -7   1   1        170.33        164.62         2.57 o                         
  -6   1   1          9.54         11.60         1.08 o                         
  -5   1   1       2229.14       2380.49        11.83 o                         
  -4   1   1        877.46        879.26         4.92 o                         
  -3   1   1        968.50        906.79         4.67 o                         
  -2   1   1       3523.66       3330.37        16.44 o                         
  -1   1   1       5761.39       5359.89        33.76 o                         
   0   1   1        884.40        834.05         4.91 o                         
   1   1   1       2447.93       2334.91        10.88 o                         
   2   1   1       2441.83       2360.44        11.80 o                         
   3   1   1        439.85        431.71         3.49 o                         
   4   1   1        493.74        511.67         4.63 o                         
   5   1   1          0.18          1.63         1.28 o                         
   6   1   1         48.22         36.92         2.14 o                         
   7   1   1          0.44         -1.55         1.60 o                         
   8   1   1       2012.31       2068.65        18.58 o                         
   9   1   1       1952.87       1960.14        21.65 o                         
  10   1   1          3.56          2.89         2.74 o                         
  11   1   1          0.25         -2.69         2.69 o                         
  12   1   1        149.97        143.29        10.32 o                         
  13   1   1         24.96         17.52         6.75 o                         
  14   1   1          8.03         -7.68         7.68 o                         
 -14   2   1         58.01         59.70         7.47 o                         
 -13   2   1          1.32         -1.00         3.50 o                         
 -12   2   1         52.26         45.83         4.24 o                         
 -11   2   1        268.26        279.63         7.47 o                         
 -10   2   1         54.04         59.04         3.92 o                         
  -9   2   1          3.51          3.77         1.24 o                         
  -8   2   1         28.00         38.41         1.80 o                         
  -7   2   1        165.52        221.03         3.28 o                         
  -6   2   1        130.40        163.70         2.44 o                         
  -5   2   1        606.41        662.67         4.77 o                         
  -4   2   1        584.45        602.68         4.06 o                         
  -3   2   1         23.16         18.56         1.01 o                         
  -2   2   1         35.24         31.44         1.10 o                         
  -1   2   1       8467.27       8231.49        41.78 o                         
   0   2   1       2154.38       2018.86         9.70 o                         
   1   2   1         44.06         34.31         1.27 o                         
   2   2   1        498.82        472.59         3.35 o                         
   3   2   1       3041.85       3001.88        15.74 o                         
   4   2   1        723.50        763.47         5.12 o                         
   5   2   1         27.26         22.24         1.41 o                         
   6   2   1         75.61         63.56         2.35 o                         
   7   2   1         18.45         19.63         1.86 o                         
   8   2   1          0.55          3.15         1.72 o                         
   9   2   1        448.88        461.02         7.29 o                         
  10   2   1         96.93         89.93         4.02 o                         
  11   2   1          0.31         -3.39         3.39 o                         
  12   2   1          3.53         -3.80         3.80 o                         
  13   2   1        150.29        154.75        10.33 o                         
  14   2   1         71.93         83.26        10.84 o                         
 -14   3   1         12.11          5.95         5.97 o                         
 -13   3   1          0.56         -1.38         4.52 o                         
 -12   3   1         41.31         35.06         4.23 o                         
 -11   3   1        414.17        427.15         9.67 o                         
 -10   3   1        137.93        142.42         6.21 o                         
  -9   3   1          7.67          7.76         2.37 o                         
  -8   3   1        235.60        209.18         4.09 o                         
  -7   3   1         99.54         90.73         2.81 o                         
  -6   3   1         31.35         33.42         1.45 o                         
  -5   3   1       1820.00       1962.77        12.38 o                         
  -4   3   1        956.55        999.80         6.60 o                         
  -3   3   1       2058.93       2047.59        14.87 o                         
  -2   3   1          7.90         10.64         1.27 o                         
  -1   3   1      10557.56       9991.05        46.89 o                         
   0   3   1      12186.86      11563.81        62.87 o                         
   1   3   1       1495.95       1481.98         8.03 o                         
   2   3   1         70.33         59.64         1.51 o                         
   3   3   1        630.77        640.18         4.85 o                         
   4   3   1         17.74         12.39         1.35 o                         
   5   3   1        503.09        563.20         6.03 o                         
   6   3   1        652.33        662.86         8.55 o                         
   7   3   1          1.21         -0.02         2.27 o                         
   8   3   1        114.11        109.01         4.70 o                         
   9   3   1       1096.31       1078.81        14.01 o                         
  10   3   1        276.23        275.90         7.61 o                         
  11   3   1         15.68         11.04         3.74 o                         
  12   3   1          4.77         -0.13         4.49 o                         
  13   3   1         68.98         68.33         8.23 o                         
 -14   4   1         39.96         47.79         6.45 o                         
 -13   4   1          0.89         -3.49         3.49 o                         
 -12   4   1          1.90         -0.26         3.26 o                         
 -11   4   1          0.19         -0.82         3.02 o                         
 -10   4   1         94.54         90.74         4.43 o                         
  -9   4   1         92.77         68.51         3.22 o                         
  -8   4   1        146.97        149.67         3.58 o                         
  -7   4   1          0.92         -1.17         1.17 o                         
  -6   4   1       1317.99       1419.32         9.89 o                         
  -5   4   1        607.13        671.29         6.50 o                         
  -4   4   1        908.01        898.42         8.53 o                         
  -3   4   1          0.68          1.03         1.01 o                         
  -2   4   1        592.59        597.89         4.02 o                         
  -1   4   1       1045.66       1079.04         6.42 o                         
   0   4   1        723.73        699.87         4.29 o                         
   1   4   1          6.36          1.34         0.84 o                         
   2   4   1         35.86         38.34         1.34 o                         
   3   4   1        344.00        335.49         3.66 o                         
   4   4   1       1700.22       1787.37        12.55 o                         
   5   4   1         22.43         22.45         1.80 o                         
   6   4   1        140.48        139.36         4.44 o                         
   7   4   1        494.43        496.13         7.83 o                         
   8   4   1          4.04          4.76         2.68 o                         
   9   4   1        405.40        424.52         8.62 o                         
  10   4   1        814.50        795.20        12.59 o                         
  11   4   1         80.94         81.92         6.97 o                         
  12   4   1        172.16        168.95         6.96 o                         
  13   4   1        145.13        162.44         8.66 o                         
 -14   5   1          0.00         -3.75         3.75 o                         
 -13   5   1          2.54         -3.10         3.57 o                         
 -12   5   1        119.12        119.58         7.08 o                         
 -11   5   1        411.60        377.37         8.02 o                         
 -10   5   1          5.87          5.47         2.75 o                         
  -9   5   1          1.46         -0.43         1.98 o                         
  -8   5   1         19.11         27.63         1.90 o                         
  -7   5   1         83.55         90.00         3.18 o                         
  -6   5   1        173.46        167.62         3.04 o                         
  -5   5   1        135.36        166.89         6.94 o                         
  -4   5   1        143.85        148.10         4.28 o                         
  -3   5   1          0.50          0.31         1.28 o                         
  -2   5   1        281.95        289.62         2.99 o                         
  -1   5   1       2198.95       2267.16        12.46 o                         
   0   5   1         68.89         94.69         1.72 o                         
   1   5   1         64.29         71.29         2.10 o                         
   2   5   1         21.51         18.75         1.35 o                         
   3   5   1          1.80          3.78         1.23 o                         
   4   5   1         79.58         56.17         2.18 o                         
   5   5   1        753.69        772.26         7.73 o                         
   6   5   1        188.21        184.75         4.32 o                         
   7   5   1         42.53         46.89         3.28 o                         
   8   5   1        111.06        107.01         4.50 o                         
   9   5   1        263.00        253.31         6.71 o                         
  10   5   1         49.03         42.44         4.09 o                         
  11   5   1         27.10         23.23         4.03 o                         
  12   5   1         65.12         79.07         7.00 o                         
  13   5   1          6.78         -4.31         5.31 o                         
 -13   6   1          0.30         -5.21         5.21 o                         
 -12   6   1        243.15        245.55         9.87 o                         
 -11   6   1         10.67         12.33         3.46 o                         
 -10   6   1        141.80        123.23         6.22 o                         
  -9   6   1         58.60         54.21         3.39 o                         
  -8   6   1          4.55          2.55         1.35 o                         
  -7   6   1        340.85        348.97         3.95 o                         
  -6   6   1          3.18          4.37         1.18 o                         
  -5   6   1        145.98        154.45         5.18 o                         
  -4   6   1        204.83        210.00         4.97 o                         
  -3   6   1        149.97        158.11         4.26 o                         
  -2   6   1       2972.45       3033.55        19.23 o                         
  -1   6   1        520.66        516.96         4.70 o                         
   0   6   1        711.51        748.24         5.71 o                         
   1   6   1          7.64          4.04         1.14 o                         
   2   6   1        437.43        454.42         4.18 o                         
   3   6   1        179.51        213.39         2.88 o                         
   4   6   1         46.84         53.55         1.78 o                         
   5   6   1         10.69          9.67         1.76 o                         
   6   6   1         49.65         46.02         2.60 o                         
   7   6   1          9.69         13.08         2.65 o                         
   8   6   1        125.87        101.12         4.47 o                         
   9   6   1        310.31        300.31         7.20 o                         
  10   6   1        205.26        218.39         7.00 o                         
  11   6   1         51.10         57.58         4.69 o                         
  12   6   1          4.24         -3.16         4.80 o                         
 -13   7   1        100.36        124.81        12.99 o                         
 -12   7   1          6.06          1.72         4.24 o                         
 -11   7   1         65.20         55.56         7.12 o                         
 -10   7   1         38.89         55.03         4.97 o                         
  -9   7   1         29.44         19.33         3.95 o                         
  -8   7   1         10.83          3.81         3.22 o                         
  -7   7   1          0.28          3.29         2.95 o                         
  -6   7   1          8.17          9.93         1.49 o                         
  -5   7   1        144.30        139.27         3.70 o                         
  -4   7   1        326.86        343.09         6.70 o                         
  -3   7   1         14.36         17.55         1.65 o                         
  -2   7   1        683.80        740.58         6.57 o                         
  -1   7   1        464.36        449.01         4.68 o                         
   0   7   1        201.00        210.26         3.14 o                         
   1   7   1       1857.61       1985.70        12.95 o                         
   2   7   1         13.45         12.74         1.34 o                         
   3   7   1        273.63        273.73         3.68 o                         
   4   7   1        729.65        799.13         7.47 o                         
   5   7   1       1194.30       1242.19        10.45 o                         
   6   7   1        223.85        255.65         5.63 o                         
   7   7   1        137.26        123.35         4.47 o                         
   8   7   1          6.30          7.90         2.76 o                         
   9   7   1        120.22        108.32         7.33 o                         
  10   7   1         23.28         16.59         4.14 o                         
  11   7   1          7.79         -3.47         3.47 o                         
  12   7   1         78.61         77.38        10.04 o                         
 -12   8   1          0.63         -0.86         5.98 o                         
 -11   8   1         36.71         47.04         5.51 o                         
 -10   8   1         94.30         84.15         6.16 o                         
  -9   8   1         12.55          9.75         3.78 o                         
  -8   8   1          0.59         -3.26         3.26 o                         
  -7   8   1          1.77         -2.52         3.08 o                         
  -6   8   1          2.82          0.68         3.08 o                         
  -5   8   1        252.07        259.86         5.38 o                         
  -4   8   1        818.48        815.29        10.36 o                         
  -3   8   1        149.71        157.00         3.51 o                         
  -2   8   1         61.50         70.63         2.32 o                         
  -1   8   1         41.35         47.52         2.27 o                         
   0   8   1        210.91        204.06         3.63 o                         
   1   8   1          0.01          0.81         1.44 o                         
   2   8   1         70.19         75.32         2.87 o                         
   3   8   1          2.81          1.45         1.74 o                         
   4   8   1          6.18          6.19         1.55 o                         
   5   8   1         25.82         29.91         2.67 o                         
   6   8   1       1382.33       1367.83        14.28 o                         
   7   8   1         40.29         32.92         3.04 o                         
   8   8   1         11.79          5.12         2.63 o                         
   9   8   1          0.60         -3.42         3.42 o                         
  10   8   1         31.71         27.75         5.89 o                         
  11   8   1          9.30         14.32         5.63 o                         
 -12   9   1        133.64        137.33        16.35 o                         
 -11   9   1        128.44        121.67         9.52 o                         
 -10   9   1        121.15        119.59         7.13 o                         
  -9   9   1          1.79          1.56         4.03 o                         
  -8   9   1         27.59         23.38         4.52 o                         
  -7   9   1        131.15        129.29         6.26 o                         
  -6   9   1          1.05          2.02         3.47 o                         
  -5   9   1        577.97        570.13        11.04 o                         
  -4   9   1        620.32        632.11         9.12 o                         
  -3   9   1        112.83        134.83         3.53 o                         
  -2   9   1        131.84        140.45         3.55 o                         
  -1   9   1          3.29          6.65         1.62 o                         
   0   9   1          1.38          1.18         1.30 o                         
   1   9   1        264.03        265.08         5.79 o                         
   2   9   1        102.22        101.33         3.13 o                         
   3   9   1        353.04        365.12         7.24 o                         
   4   9   1         21.84         21.31         3.00 o                         
   5   9   1        931.86        940.90        11.45 o                         
   6   9   1        376.77        385.20         7.20 o                         
   7   9   1        208.93        202.86         8.41 o                         
   8   9   1         73.97         76.83         6.93 o                         
   9   9   1         63.55         71.07         6.78 o                         
  10   9   1          0.01          4.62         5.41 o                         
  11   9   1         15.97         28.05         6.99 o                         
 -11  10   1          0.46          1.72         5.41 o                         
 -10  10   1         28.45         24.81         5.73 o                         
  -9  10   1          9.60         10.18         4.02 o                         
  -8  10   1        284.50        310.84         9.20 o                         
  -7  10   1         60.87         56.20         4.75 o                         
  -6  10   1        177.48        199.31         9.86 o                         
  -5  10   1          2.11          0.93         3.45 o                         
  -4  10   1         77.60         73.60         5.30 o                         
  -3  10   1        150.39        150.31         5.28 o                         
  -2  10   1         98.88         91.00         4.29 o                         
  -1  10   1         56.30         48.86         2.98 o                         
   0  10   1         16.63         17.13         2.54 o                         
   1  10   1          2.73          5.89         2.87 o                         
   2  10   1       1236.75       1285.24        13.70 o                         
   3  10   1          9.04          9.25         2.62 o                         
   4  10   1         49.65         55.10         4.00 o                         
   5  10   1        466.92        474.83        11.07 o                         
   6  10   1         37.29         35.33         3.46 o                         
   7  10   1         47.50         45.91         5.40 o                         
   8  10   1         10.00         14.94         4.75 o                         
   9  10   1          8.54          3.52         5.18 o                         
  10  10   1          9.49          6.07         5.53 o                         
 -10  11   1         20.23         33.01         5.83 o                         
  -9  11   1          3.43          7.06         4.64 o                         
  -8  11   1        416.24        496.26        12.64 o                         
  -7  11   1        376.61        418.54        10.61 o                         
  -6  11   1         52.89         57.64         5.28 o                         
  -5  11   1        232.86        251.82         9.51 o                         
  -4  11   1         36.39         38.51         5.66 o                         
  -3  11   1         50.41         63.57         7.95 o                         
  -2  11   1          2.28         -4.29         4.29 o                         
  -1  11   1         65.61         73.94         8.14 o                         
   0  11   1         85.15         84.49         6.82 o                         
   1  11   1          3.21          3.18         3.18 o                         
   2  11   1        810.25        841.49        13.10 o                         
   3  11   1        268.96        274.25         8.40 o                         
   4  11   1          3.97          3.20         3.20 o                         
   5  11   1          3.32         -3.22         3.22 o                         
   6  11   1         78.48         68.20         6.90 o                         
   7  11   1         36.34         35.26         5.37 o                         
   8  11   1         72.53         81.99         6.75 o                         
   9  11   1        136.34        137.09         8.10 o                         
  -8  12   1        132.08        175.07        15.49 o                         
  -7  12   1        228.96        286.71        19.52 o                         
  -6  12   1          1.62          5.32        12.36 o                         
  -5  12   1        124.39        126.73        10.65 o                         
  -4  12   1         14.86         11.12         6.74 o                         
  -3  12   1         55.00         55.72         8.43 o                         
  -2  12   1         35.22         25.18         6.66 o                         
  -1  12   1          7.75          0.76         4.17 o                         
   0  12   1         19.50         20.95         4.55 o                         
   1  12   1        126.98        131.71        10.51 o                         
   2  12   1         33.68         30.95         7.28 o                         
   3  12   1         63.65         51.07         8.21 o                         
   4  12   1          6.52          2.49         6.87 o                         
   5  12   1         18.62         15.41         7.66 o                         
   6  12   1         20.71         18.45         7.72 o                         
   7  12   1          2.78          3.45         7.38 o                         
  -7  13   1         11.92         -6.97         7.26 o                         
  -6  13   1          3.79         -0.53        13.42 o                         
  -5  13   1          0.00         -5.47         9.81 o                         
  -4  13   1         21.94          7.61         9.72 o                         
  -3  13   1         60.06         46.15        10.43 o                         
  -2  13   1          1.61         -6.53         6.53 o                         
  -1  13   1          6.89         -2.47         8.39 o                         
   0  13   1         36.70         28.13         8.30 o                         
   1  13   1         22.52         17.65         7.91 o                         
   2  13   1         87.91         84.39         9.38 o                         
   3  13   1         48.29         33.90         8.26 o                         
   4  13   1         36.24         24.21        10.52 o                         
   5  13   1          0.02        -11.29        11.29 o                         
   6  13   1         67.03         71.42        10.46 o                         
  -4  14   1        194.16        200.90        24.46 o                         
  -3  14   1          6.57        -10.89        10.89 o                         
  -2  14   1          0.03         -6.51         6.51 o                         
  -1  14   1         54.31         18.95        14.03 o                         
   0  14   1         35.63         16.28        12.37 o                         
   1  14   1         29.56         -5.32        12.88 o                         
   2  14   1          8.57          1.79        14.57 o                         
   3  14   1         17.51         -2.61         8.44 o                         
 -15   0   2         81.73         90.97        16.03 o                         
 -14   0   2         55.47         50.74         8.27 o                         
 -13   0   2         18.03         24.38         6.71 o                         
 -12   0   2         45.03         38.36         5.70 o                         
 -11   0   2          0.64          2.87         3.02 o                         
 -10   0   2        991.00       1046.56        12.80 o                         
  -9   0   2          7.68          9.53         2.14 o                         
  -8   0   2        373.23        377.57         5.77 o                         
  -7   0   2        216.06        186.61         4.77 o                         
  -6   0   2       1156.61       1156.76         9.86 o                         
  -5   0   2        175.28        187.35         2.70 o                         
  -4   0   2        360.03        317.12         3.38 o                         
  -3   0   2         72.30         58.10         2.67 o                         
  -2   0   2       1199.74       1185.30        13.90 o                         
  -1   0   2       1516.48       1525.93        11.82 o                         
   0   0   2       3732.22       3664.88        28.79 o                         
   1   0   2          0.88         15.18         1.97 o                         
   2   0   2          0.29          3.14         1.42 o                         
   3   0   2       1299.55       1319.50        13.11 o                         
   4   0   2        742.87        811.37         9.76 o                         
   5   0   2        329.19        371.01         7.12 o                         
   6   0   2        358.56        300.51         7.65 o                         
   7   0   2        452.33        443.26         9.88 o                         
   8   0   2        717.29        718.27        13.60 o                         
   9   0   2        167.70        181.12         7.82 o                         
  10   0   2        387.71        391.91        10.98 o                         
  11   0   2         91.25         84.93         6.54 o                         
  12   0   2        111.67        123.41        14.10 o                         
  13   0   2          3.03         -4.24        11.94 o                         
 -15   1   2          1.55         -4.12         8.40 o                         
 -14   1   2        104.19         98.23         7.76 o                         
 -13   1   2        250.17        253.04         7.55 o                         
 -12   1   2         14.15          6.75         3.15 o                         
 -11   1   2        395.76        386.76         5.89 o                         
 -10   1   2         59.22         54.64         2.24 o                         
  -9   1   2        317.18        328.23         4.00 o                         
  -8   1   2        215.94        213.30         2.98 o                         
  -7   1   2        174.11        226.21         2.81 o                         
  -6   1   2       2135.08       2335.73        12.41 o                         
  -5   1   2        432.37        423.49         2.96 o                         
  -4   1   2        787.39        757.54         4.19 o                         
  -3   1   2       2060.42       1944.10         9.55 o                         
  -2   1   2      13892.59      13168.94        69.40 o                         
  -1   1   2       1695.56       1589.40         9.51 o                         
   0   1   2        697.43        656.84         5.00 o                         
   1   1   2        113.89        109.12         2.18 o                         
   2   1   2        524.50        547.58         4.48 o                         
   3   1   2        606.30        615.37         5.47 o                         
   4   1   2       3749.48       3947.36        24.96 o                         
   5   1   2        233.84        237.76         4.37 o                         
   6   1   2         20.15          8.73         1.76 o                         
   7   1   2        355.07        349.80         5.60 o                         
   8   1   2       2187.24       2173.97        20.78 o                         
   9   1   2        441.92        449.55         7.83 o                         
  10   1   2         49.01         45.85         3.70 o                         
  11   1   2         36.90         46.97         4.40 o                         
  12   1   2          2.49         -3.98         3.98 o                         
  13   1   2          0.16         -5.47         5.47 o                         
 -15   2   2         15.11         12.07         5.59 o                         
 -14   2   2          6.15          4.81         3.78 o                         
 -13   2   2         31.00         36.76         4.23 o                         
 -12   2   2        621.57        599.26        10.62 o                         
 -11   2   2         13.64          9.26         2.58 o                         
 -10   2   2        123.32        111.70         3.95 o                         
  -9   2   2         15.28         15.76         2.04 o                         
  -8   2   2        207.68        206.58         3.87 o                         
  -7   2   2         54.89         45.07         1.85 o                         
  -6   2   2       1093.33       1271.52         8.47 o                         
  -5   2   2         17.48         19.92         1.06 o                         
  -4   2   2        526.81        510.85         3.68 o                         
  -3   2   2        598.09        573.08         3.98 o                         
  -2   2   2      26526.75      25124.52       137.62 o                         
  -1   2   2         43.88         44.65         1.92 o                         
   0   2   2        153.25        166.43         3.10 o                         
   1   2   2        196.30        197.58         2.16 o                         
   2   2   2          0.24          0.48         0.88 o                         
   3   2   2        347.34        333.38         3.43 o                         
   4   2   2       2021.85       2252.85        16.08 o                         
   5   2   2        627.25        643.12         6.64 o                         
   6   2   2        241.67        235.03         4.32 o                         
   7   2   2          4.40          3.09         1.83 o                         
   8   2   2       2358.17       2358.87        19.34 o                         
   9   2   2         42.38         43.72         3.36 o                         
  10   2   2         94.43         99.51         4.97 o                         
  11   2   2         12.76          6.70         3.92 o                         
  12   2   2          0.36         -3.64         3.64 o                         
  13   2   2         14.14          8.95         6.72 o                         
 -15   3   2          0.79         -3.98         3.98 o                         
 -14   3   2         11.94          2.90         3.78 o                         
 -13   3   2         10.38         14.43         3.75 o                         
 -12   3   2         43.70         46.29         4.23 o                         
 -11   3   2         16.71         18.51         2.90 o                         
 -10   3   2          0.10         -0.30         2.15 o                         
  -9   3   2        114.32        121.34         4.29 o                         
  -8   3   2         96.79        108.50         3.74 o                         
  -7   3   2        196.49        178.59         2.93 o                         
  -6   3   2       1485.93       1560.65        10.86 o                         
  -5   3   2        145.78        154.16         2.09 o                         
  -4   3   2          5.83          4.98         0.92 o                         
  -3   3   2        350.41        310.72         3.10 o                         
  -2   3   2       2976.16       2955.81        15.21 o                         
  -1   3   2        634.93        626.02         4.03 o                         
   0   3   2       1327.06       1270.58         7.84 o                         
   1   3   2         98.51         91.23         2.52 o                         
   2   3   2        125.64        118.34         2.68 o                         
   3   3   2        459.75        480.53         3.98 o                         
   4   3   2         52.72         71.63         2.21 o                         
   5   3   2          4.69         -0.02         1.30 o                         
   6   3   2         25.79         30.66         1.94 o                         
   7   3   2        291.78        291.77         4.69 o                         
   8   3   2        817.74        850.09         9.07 o                         
   9   3   2         17.47         15.75         2.52 o                         
  10   3   2         19.74         17.81         3.92 o                         
  11   3   2         42.98         40.37         4.59 o                         
  12   3   2          4.94         -4.68         4.68 o                         
  13   3   2          2.86         -0.84         4.52 o                         
 -14   4   2         70.02         65.27         5.11 o                         
 -13   4   2          7.98          5.08         5.18 o                         
 -12   4   2          9.86         10.02         3.34 o                         
 -11   4   2        213.89        191.83         7.12 o                         
 -10   4   2        391.45        340.42         5.90 o                         
  -9   4   2          0.17         -0.55         1.62 o                         
  -8   4   2        152.16        146.21         3.25 o                         
  -7   4   2          9.05          9.25         1.13 o                         
  -6   4   2        510.56        497.61         4.32 o                         
  -5   4   2         11.00         18.17         1.70 o                         
  -4   4   2        100.35        107.77         4.18 o                         
  -3   4   2        166.14        170.55         2.52 o                         
  -2   4   2         23.71         22.09         1.07 o                         
  -1   4   2         46.82         56.26         1.59 o                         
   0   4   2        623.16        705.98         4.84 o                         
   1   4   2         92.29        104.88         1.82 o                         
   2   4   2        614.39        657.65         4.88 o                         
   3   4   2        212.94        198.03         2.76 o                         
   4   4   2       1093.99       1186.12         8.64 o                         
   5   4   2          7.02          1.63         2.17 o                         
   6   4   2         19.20         10.20         2.52 o                         
   7   4   2          2.27          4.77         2.83 o                         
   8   4   2        195.19        184.08         8.12 o                         
   9   4   2        135.68        131.26         5.73 o                         
  10   4   2          3.14         -0.18         3.48 o                         
  11   4   2         14.00          4.06         3.85 o                         
  12   4   2         19.69         12.20         4.63 o                         
  13   4   2         51.40         47.98        11.93 o                         
 -14   5   2          2.28         -4.96         4.98 o                         
 -13   5   2         40.08         40.27         4.22 o                         
 -12   5   2          1.90          1.10         3.79 o                         
 -11   5   2         91.17         95.33         4.58 o                         
 -10   5   2         46.49         23.40         2.48 o                         
  -9   5   2          6.09          6.04         1.60 o                         
  -8   5   2         50.00         47.28         1.78 o                         
  -7   5   2        162.83        153.06         3.50 o                         
  -6   5   2         16.38         23.47         2.60 o                         
  -5   5   2          2.91          2.95         2.05 o                         
  -4   5   2        130.48        118.00         4.66 o                         
  -3   5   2        404.58        413.61         3.55 o                         
  -2   5   2        265.08        260.67         2.92 o                         
  -1   5   2       1175.44       1306.33         7.69 o                         
   0   5   2       1368.77       1467.85         8.37 o                         
   1   5   2          0.73          1.13         0.97 o                         
   2   5   2        396.42        439.78         4.11 o                         
   3   5   2        158.13        172.54         3.25 o                         
   4   5   2        416.27        439.70         5.56 o                         
   5   5   2         18.71         18.15         2.48 o                         
   6   5   2          5.39          2.68         2.38 o                         
   7   5   2          0.03         -1.62         2.57 o                         
   8   5   2         83.08         74.93         4.43 o                         
   9   5   2        132.26        110.40         6.12 o                         
  10   5   2        122.94        104.43         5.55 o                         
  11   5   2          1.45         -3.60         3.60 o                         
  12   5   2         70.35         94.45        10.22 o                         
 -14   6   2          0.00         -4.68         4.68 o                         
 -13   6   2         30.43         25.46         5.22 o                         
 -12   6   2        125.95        122.75         6.05 o                         
 -11   6   2        128.03        134.13         4.69 o                         
 -10   6   2        348.67        322.86         6.35 o                         
  -9   6   2         10.54          8.44         1.24 o                         
  -8   6   2          9.10          4.38         1.52 o                         
  -7   6   2         15.67         20.46         1.38 o                         
  -6   6   2        172.67        165.74         5.04 o                         
  -5   6   2         41.62         41.32         2.67 o                         
  -4   6   2         70.71         53.69         2.65 o                         
  -3   6   2         49.54         74.24         1.47 o                         
  -2   6   2       1580.20       1661.71        10.90 o                         
  -1   6   2          0.76          0.95         1.21 o                         
   0   6   2        223.89        230.13         3.04 o                         
   1   6   2         26.60         22.71         1.29 o                         
   2   6   2        265.95        316.94         3.61 o                         
   3   6   2        299.89        278.42         4.33 o                         
   4   6   2        169.58        181.52         4.38 o                         
   5   6   2         10.39          9.34         2.37 o                         
   6   6   2         40.02         38.90         3.14 o                         
   7   6   2          4.81          1.77         2.63 o                         
   8   6   2         89.18         86.52         6.45 o                         
   9   6   2        202.34        184.14         8.10 o                         
  10   6   2          6.33         -1.11         4.34 o                         
  11   6   2          1.60         -5.87         5.87 o                         
  12   6   2        123.53        153.71        12.01 o                         
 -13   7   2         28.54         26.67         8.05 o                         
 -12   7   2         46.83         45.21         5.99 o                         
 -11   7   2         20.05          7.98         4.05 o                         
 -10   7   2          3.44          1.23         3.54 o                         
  -9   7   2          0.86          1.69         3.25 o                         
  -8   7   2         46.47         44.26         4.09 o                         
  -7   7   2          0.03         -1.43         2.85 o                         
  -6   7   2         26.90         32.67         3.03 o                         
  -5   7   2         64.32         69.23         3.84 o                         
  -4   7   2        362.76        379.09         5.42 o                         
  -3   7   2        207.99        182.75         2.45 o                         
  -2   7   2        257.86        269.17         3.69 o                         
  -1   7   2        120.48        127.92         2.78 o                         
   0   7   2        208.83        224.12         3.53 o                         
   1   7   2        438.44        428.39         5.15 o                         
   2   7   2         41.87         42.77         2.12 o                         
   3   7   2          9.33         12.46         1.68 o                         
   4   7   2        876.43        857.15         9.35 o                         
   5   7   2        218.15        221.51         5.56 o                         
   6   7   2        244.38        228.37         5.94 o                         
   7   7   2        187.00        160.37         7.29 o                         
   8   7   2          1.99         -2.82         2.82 o                         
   9   7   2          7.58          8.41         4.49 o                         
  10   7   2         53.73         55.55         7.57 o                         
  11   7   2         22.05         15.87         6.19 o                         
 -13   8   2         17.82         21.48         6.98 o                         
 -12   8   2        158.43        167.56         9.82 o                         
 -11   8   2        102.52         89.17         6.56 o                         
 -10   8   2         70.00         52.54         5.45 o                         
  -9   8   2         20.98         22.68         4.81 o                         
  -8   8   2         45.50         40.41         4.05 o                         
  -7   8   2         13.07         16.08         3.51 o                         
  -6   8   2         49.33         42.56         3.51 o                         
  -5   8   2         11.03         13.43         2.31 o                         
  -4   8   2        742.04        676.38         8.85 o                         
  -3   8   2        352.89        388.58         4.82 o                         
  -2   8   2        766.61        825.83         8.10 o                         
  -1   8   2         13.07         17.71         1.84 o                         
   0   8   2          5.37          3.24         1.49 o                         
   1   8   2          0.44         -1.50         1.53 o                         
   2   8   2        191.54        196.42         3.93 o                         
   3   8   2        337.54        332.67         5.20 o                         
   4   8   2         79.73         80.88         3.00 o                         
   5   8   2        931.46        968.02        11.39 o                         
   6   8   2         16.04         10.14         2.77 o                         
   7   8   2          2.42         -1.84         2.67 o                         
   8   8   2        294.10        284.52         7.61 o                         
   9   8   2         32.12         38.49         5.33 o                         
  10   8   2         43.80         45.75         5.75 o                         
  11   8   2          0.11         -5.83         5.83 o                         
 -12   9   2        129.04        141.27         8.28 o                         
 -11   9   2        115.09        102.96         7.04 o                         
 -10   9   2          2.32          1.76         4.18 o                         
  -9   9   2          4.31          4.02         4.14 o                         
  -8   9   2         84.56         79.42         5.72 o                         
  -7   9   2         23.54         21.53         4.11 o                         
  -6   9   2         18.00         23.01         4.18 o                         
  -5   9   2        306.81        306.20         8.31 o                         
  -4   9   2        570.05        569.55         8.43 o                         
  -3   9   2         43.74         54.43         2.37 o                         
  -2   9   2        101.56        116.14         3.33 o                         
  -1   9   2          6.27          3.66         2.01 o                         
   0   9   2          4.00          2.40         1.64 o                         
   1   9   2        384.83        389.77         5.01 o                         
   2   9   2         75.48         64.09         3.35 o                         
   3   9   2         32.53         30.92         2.94 o                         
   4   9   2         37.60         39.41         3.18 o                         
   5   9   2        284.92        295.43         6.31 o                         
   6   9   2        226.87        221.98         6.60 o                         
   7   9   2         35.46         30.47         3.76 o                         
   8   9   2        107.96        116.88         5.66 o                         
   9   9   2         18.74         17.13         6.71 o                         
  10   9   2         49.30         56.24         7.30 o                         
 -11  10   2          2.42          8.22         4.91 o                         
 -10  10   2         10.80         12.65         4.73 o                         
  -9  10   2          0.41          4.56         4.20 o                         
  -8  10   2        226.81        261.45         8.70 o                         
  -7  10   2        322.24        335.08         9.82 o                         
  -6  10   2          3.16          0.36         3.58 o                         
  -5  10   2        135.65        146.46         7.91 o                         
  -4  10   2         79.26         78.53         5.01 o                         
  -3  10   2          6.87          6.37         2.84 o                         
  -2  10   2        202.16        211.31         6.48 o                         
  -1  10   2          4.16          2.35         2.79 o                         
   0  10   2        170.36        162.71         4.83 o                         
   1  10   2          2.49          3.84         2.76 o                         
   2  10   2        636.09        628.97         8.99 o                         
   3  10   2         48.39         44.61         4.79 o                         
   4  10   2          3.30          1.54         3.03 o                         
   5  10   2          0.02         -2.98         2.98 o                         
   6  10   2          4.44          6.74         2.97 o                         
   7  10   2          2.29         -1.95         2.85 o                         
   8  10   2         12.85         12.04         5.36 o                         
   9  10   2        187.29        230.35        13.86 o                         
 -10  11   2         74.19         69.67         6.55 o                         
  -9  11   2         11.70         16.31         4.65 o                         
  -8  11   2         15.81         14.08         4.05 o                         
  -7  11   2         90.08         89.22         6.16 o                         
  -6  11   2          5.57          3.77         4.46 o                         
  -5  11   2        200.34        222.92         8.64 o                         
  -4  11   2          8.71          9.13         4.73 o                         
  -3  11   2         27.94         23.72         4.49 o                         
  -2  11   2         22.43         14.74         3.63 o                         
  -1  11   2         19.53         17.59         3.80 o                         
   0  11   2         53.89         56.16         4.67 o                         
   1  11   2        268.46        280.17         7.98 o                         
   2  11   2         82.99         88.57         5.15 o                         
   3  11   2        124.61        141.07         7.44 o                         
   4  11   2          7.49          4.47         3.88 o                         
   5  11   2        183.36        194.14         7.04 o                         
   6  11   2          0.20         -2.19         3.32 o                         
   7  11   2          5.26         -0.26         5.40 o                         
   8  11   2          9.27         19.03         5.55 o                         
  -9  12   2         31.00         31.86         6.23 o                         
  -8  12   2        186.45        216.34        11.94 o                         
  -7  12   2        231.41        241.53        16.21 o                         
  -6  12   2        534.27        538.87        18.52 o                         
  -5  12   2         27.40         26.44         7.24 o                         
  -4  12   2         16.84         10.10         6.83 o                         
  -3  12   2         58.90         67.55        10.32 o                         
  -2  12   2          0.64         -5.86         5.86 o                         
  -1  12   2          8.83          3.58         3.64 o                         
   0  12   2        120.12        124.09         6.14 o                         
   1  12   2          3.31          3.92         3.63 o                         
   2  12   2        109.55         97.97         6.78 o                         
   3  12   2        110.52        118.91         7.26 o                         
   4  12   2        181.23        198.65         9.55 o                         
   5  12   2         20.08         20.71         5.00 o                         
   6  12   2          0.88          0.46         6.82 o                         
   7  12   2          0.21         -0.25         6.78 o                         
  -7  13   2         13.39         12.35        13.25 o                         
  -6  13   2         52.70         55.69        12.96 o                         
  -5  13   2          0.00         -8.01         8.01 o                         
  -4  13   2          5.73         -7.03         7.03 o                         
  -3  13   2         40.61         27.07         7.79 o                         
  -2  13   2         61.88         49.29         9.07 o                         
  -1  13   2        105.02        102.86        17.82 o                         
   0  13   2         36.02         25.63         8.90 o                         
   1  13   2        276.03        263.59        13.21 o                         
   2  13   2         32.32         17.42        10.34 o                         
   3  13   2          7.75          1.12         8.39 o                         
   4  13   2         11.86         -4.79         7.07 o                         
   5  13   2         10.01          0.70         7.17 o                         
  -4  14   2        126.18        121.48        11.37 o                         
  -3  14   2          0.62         -6.75         6.75 o                         
  -2  14   2          1.15         -9.99         9.99 o                         
  -1  14   2         19.86        -11.74        11.74 o                         
   0  14   2          0.86        -14.57        17.54 o                         
   1  14   2         10.84         -9.44        12.77 o                         
   2  14   2         10.42          4.93         9.69 o                         
   3  14   2          0.01        -13.90        13.90 o                         
 -15   1   3          8.96          7.08         4.76 o                         
 -14   1   3          1.57         -2.03         3.84 o                         
 -13   1   3          3.22          4.00         2.74 o                         
 -12   1   3        455.97        472.03         7.67 o                         
 -11   1   3         34.28         29.30         2.35 o                         
 -10   1   3          7.06          8.00         1.61 o                         
  -9   1   3         24.68         26.27         1.68 o                         
  -8   1   3          3.90          3.50         1.52 o                         
  -7   1   3        175.11        174.92         2.35 o                         
  -6   1   3       1347.33       1460.21         8.22 o                         
  -5   1   3         38.58         39.45         1.18 o                         
  -4   1   3          3.07          0.34         0.81 o                         
  -3   1   3        719.54        756.11         4.93 o                         
  -2   1   3       3470.74       3310.53        19.53 o                         
  -1   1   3        128.13        116.82         1.94 o                         
   0   1   3          0.08         -0.66         0.66 o                         
   1   1   3        617.42        602.72         4.85 o                         
   2   1   3        906.43        913.70         6.73 o                         
   3   1   3        464.10        518.45         5.78 o                         
   4   1   3         86.26        117.22         3.61 o                         
   5   1   3         10.30          9.40         2.24 o                         
   6   1   3        366.53        375.82         6.54 o                         
   7   1   3        798.37        775.73        10.01 o                         
   8   1   3        122.94        111.19         4.57 o                         
   9   1   3          8.72          3.12         2.90 o                         
  10   1   3         63.76         60.86         5.18 o                         
  11   1   3         12.40          9.99         3.40 o                         
  12   1   3         79.53         85.97         8.10 o                         
  13   1   3         23.09         11.92         5.82 o                         
 -15   2   3         42.86         28.77         5.38 o                         
 -14   2   3          7.26          3.63         4.51 o                         
 -13   2   3          0.77          4.18         2.71 o                         
 -12   2   3       1600.33       1577.28        15.69 o                         
 -11   2   3          3.72         -0.64         2.28 o                         
 -10   2   3         56.50         52.48         2.85 o                         
  -9   2   3         67.55         77.31         2.96 o                         
  -8   2   3        399.37        377.13         4.96 o                         
  -7   2   3       1140.17       1340.50         9.56 o                         
  -6   2   3        315.07        328.21         3.31 o                         
  -5   2   3         12.10         10.79         1.08 o                         
  -4   2   3        359.82        354.32         3.36 o                         
  -3   2   3        806.64        823.31         5.69 o                         
  -2   2   3       3928.98       3960.86        22.25 o                         
  -1   2   3       4664.36       4585.01        23.78 o                         
   0   2   3       1203.15       1176.54         7.34 o                         
   1   2   3         18.17         21.52         1.30 o                         
   2   2   3        538.99        554.35         4.39 o                         
   3   2   3       1721.81       2043.43        14.32 o                         
   4   2   3         81.42         74.11         3.06 o                         
   5   2   3        157.63        158.78         4.39 o                         
   6   2   3        107.80         80.44         3.09 o                         
   7   2   3       2147.49       2155.99        18.07 o                         
   8   2   3        138.84        121.52         6.89 o                         
   9   2   3        303.95        291.49         6.87 o                         
  10   2   3        306.25        316.32         7.42 o                         
  11   2   3          0.01         -4.02         4.02 o                         
  12   2   3         28.31         29.46         6.04 o                         
 -15   3   3          0.50         -1.55         5.90 o                         
 -14   3   3         25.93         28.39         4.13 o                         
 -13   3   3         99.96        116.65         7.42 o                         
 -12   3   3         83.39         84.59         3.98 o                         
 -11   3   3        619.21        590.21         8.20 o                         
 -10   3   3         35.51         29.39         2.66 o                         
  -9   3   3          1.27          1.29         1.69 o                         
  -8   3   3         33.52         33.08         1.82 o                         
  -7   3   3         26.92         31.08         1.58 o                         
  -6   3   3          0.44         -0.42         1.08 o                         
  -5   3   3         25.89         30.20         1.22 o                         
  -4   3   3        498.26        560.27         4.40 o                         
  -3   3   3        281.93        293.87         3.09 o                         
  -2   3   3        110.93        142.11         2.19 o                         
  -1   3   3       1189.92       1250.77         7.62 o                         
   0   3   3        758.13        728.83         5.37 o                         
   1   3   3        401.00        433.47         4.00 o                         
   2   3   3        443.01        426.73         4.02 o                         
   3   3   3         18.72         24.95         1.88 o                         
   4   3   3          1.32          2.68         1.69 o                         
   5   3   3         13.85         14.23         2.14 o                         
   6   3   3        480.45        479.22         6.43 o                         
   7   3   3         51.34         54.40         2.84 o                         
   8   3   3         93.02         68.22         3.64 o                         
   9   3   3         22.66         23.92         3.91 o                         
  10   3   3          0.27         -3.71         3.71 o                         
  11   3   3          4.13         -4.42         4.42 o                         
  12   3   3          0.01         -1.45         6.10 o                         
 -15   4   3         52.72         43.95         7.06 o                         
 -14   4   3          6.53          5.08         4.03 o                         
 -13   4   3         17.67         11.42         3.98 o                         
 -12   4   3        141.96        130.50         6.51 o                         
 -11   4   3         64.01         61.28         3.22 o                         
 -10   4   3         18.26          9.32         2.26 o                         
  -9   4   3        194.78        198.94         4.42 o                         
  -8   4   3        242.69        241.40         3.51 o                         
  -7   4   3        209.63        223.86         3.06 o                         
  -6   4   3          2.01          2.45         0.92 o                         
  -5   4   3        389.24        403.52         4.10 o                         
  -4   4   3        860.73        883.95         8.22 o                         
  -3   4   3       2070.10       2309.92        13.74 o                         
  -2   4   3        825.44        790.28         5.43 o                         
  -1   4   3        190.25        178.18         2.35 o                         
   0   4   3         94.81        104.13         2.15 o                         
   1   4   3          3.21          2.65         1.21 o                         
   2   4   3        205.19        200.92         3.08 o                         
   3   4   3          8.78         11.73         1.76 o                         
   4   4   3         34.30         35.31         2.09 o                         
   5   4   3         25.55         21.43         1.71 o                         
   6   4   3          1.78          0.70         1.59 o                         
   7   4   3        498.04        489.71         6.70 o                         
   8   4   3         64.82         70.55         6.41 o                         
   9   4   3          8.94          0.77         3.60 o                         
  10   4   3          1.38          2.48         3.75 o                         
  11   4   3         37.91         42.46         5.24 o                         
  12   4   3         37.79         33.18         7.58 o                         
 -14   5   3          1.81         -1.72         4.18 o                         
 -13   5   3         10.02         10.01         4.59 o                         
 -12   5   3         27.34         25.49         3.20 o                         
 -11   5   3        495.10        491.99         7.94 o                         
 -10   5   3          0.38         -1.60         1.86 o                         
  -9   5   3        243.52        262.25         3.85 o                         
  -8   5   3        130.61        136.30         2.58 o                         
  -7   5   3          5.85          7.54         1.14 o                         
  -6   5   3        263.47        259.47         2.91 o                         
  -5   5   3        231.78        253.32         3.77 o                         
  -4   5   3        398.38        440.52         5.35 o                         
  -3   5   3       4200.61       4200.63        24.28 o                         
  -2   5   3       5689.86       5887.44        31.78 o                         
  -1   5   3       3246.86       3353.32        20.41 o                         
   0   5   3        709.59        737.40         6.37 o                         
   1   5   3        155.46        161.41         2.97 o                         
   2   5   3        866.93        920.09         7.46 o                         
   3   5   3          2.74          0.12         1.49 o                         
   4   5   3        428.62        469.55         6.03 o                         
   5   5   3         19.50         15.73         1.22 o                         
   6   5   3        204.02        202.43         5.93 o                         
   7   5   3        315.57        326.07         7.82 o                         
   8   5   3        131.36        119.28         7.08 o                         
   9   5   3         83.69         61.69         5.36 o                         
  10   5   3          1.25         -5.77         5.77 o                         
  11   5   3        260.69        292.81        10.01 o                         
  12   5   3         10.15         -0.22         4.77 o                         
 -14   6   3         18.66         12.99         5.49 o                         
 -13   6   3          1.37          1.99         4.15 o                         
 -12   6   3         99.91        107.09         6.32 o                         
 -11   6   3          9.14         18.25         2.49 o                         
 -10   6   3          9.42          9.86         1.93 o                         
  -9   6   3        248.90        260.57         7.31 o                         
  -8   6   3        846.93        881.30         8.49 o                         
  -7   6   3        211.52        187.37         4.02 o                         
  -6   6   3        323.28        306.79         8.14 o                         
  -5   6   3          0.40          2.38         1.72 o                         
  -4   6   3        105.34         95.46         2.23 o                         
  -3   6   3          0.03         -0.02         0.95 o                         
  -2   6   3         11.62          6.30         1.18 o                         
  -1   6   3        145.99        163.52         2.48 o                         
   0   6   3          0.68          1.51         1.23 o                         
   1   6   3         21.03         14.16         1.43 o                         
   2   6   3         23.32         26.59         1.71 o                         
   3   6   3        105.25        119.54         3.04 o                         
   4   6   3        714.86        661.49         8.74 o                         
   5   6   3         14.96          9.34         2.64 o                         
   6   6   3         15.12         15.56         3.03 o                         
   7   6   3          7.82          6.42         3.09 o                         
   8   6   3         16.27          9.17         4.33 o                         
   9   6   3          0.88         -3.66         3.66 o                         
  10   6   3         40.77         49.75         6.26 o                         
  11   6   3         11.44          7.18         6.90 o                         
 -13   7   3          0.01         11.41         5.09 o                         
 -12   7   3         14.12         11.95         4.40 o                         
 -11   7   3         15.33         17.48         4.14 o                         
 -10   7   3        165.49        150.81         6.77 o                         
  -9   7   3         65.51         55.63         4.31 o                         
  -8   7   3         55.25         54.31         3.80 o                         
  -7   7   3        896.01        908.42        11.69 o                         
  -6   7   3         83.01         72.41         3.85 o                         
  -5   7   3          5.22          7.64         1.31 o                         
  -4   7   3         60.90         60.85         2.19 o                         
  -3   7   3        970.60        991.07         8.52 o                         
  -2   7   3          0.03         -0.41         1.06 o                         
  -1   7   3          2.20          3.40         1.21 o                         
   0   7   3         24.76         28.01         1.45 o                         
   1   7   3        119.81         96.48         3.27 o                         
   2   7   3        170.88        182.03         3.15 o                         
   3   7   3        708.04        679.50         7.96 o                         
   4   7   3        535.67        530.72         7.92 o                         
   5   7   3         63.82         58.36         3.56 o                         
   6   7   3          1.48         -1.09         2.73 o                         
   7   7   3         62.70         51.68         6.04 o                         
   8   7   3         54.17         56.76         6.92 o                         
   9   7   3          0.62         -3.03         3.92 o                         
  10   7   3          1.95         -4.27         4.74 o                         
  11   7   3          3.34          0.66         6.06 o                         
 -13   8   3         28.88         25.96         7.37 o                         
 -12   8   3        157.68        192.63        15.15 o                         
 -11   8   3        168.00        185.22        10.50 o                         
 -10   8   3          2.99          2.94         5.13 o                         
  -9   8   3          7.08          3.62         3.91 o                         
  -8   8   3        186.00        176.23         6.50 o                         
  -7   8   3         60.15         58.18         3.66 o                         
  -6   8   3        251.22        249.68         5.60 o                         
  -5   8   3        409.55        425.91         6.46 o                         
  -4   8   3       1980.43       1941.61        15.56 o                         
  -3   8   3        406.72        443.04         5.00 o                         
  -2   8   3        128.00        119.60         3.01 o                         
  -1   8   3        129.31        132.51         3.14 o                         
   0   8   3        196.09        195.92         3.20 o                         
   1   8   3        132.04        122.90         2.63 o                         
   2   8   3         26.95         31.57         2.18 o                         
   3   8   3        347.23        358.57         5.07 o                         
   4   8   3          3.59          3.77         2.26 o                         
   5   8   3        483.83        472.86         8.73 o                         
   6   8   3        195.47        180.83         7.27 o                         
   7   8   3         31.04         30.17         3.88 o                         
   8   8   3          1.61         -1.03         3.45 o                         
   9   8   3         22.68         17.99         6.04 o                         
  10   8   3         28.76         25.90         4.93 o                         
 -12   9   3         73.91         81.32         7.01 o                         
 -11   9   3         65.33         74.45         6.60 o                         
 -10   9   3         99.28        112.42         7.12 o                         
  -9   9   3         19.88         13.82         5.10 o                         
  -8   9   3         36.81         35.10         4.99 o                         
  -7   9   3        682.22        691.53        12.53 o                         
  -6   9   3        499.56        525.71        10.62 o                         
  -5   9   3        316.80        327.75         8.49 o                         
  -4   9   3         78.85         79.19         3.17 o                         
  -3   9   3         47.20         41.24         2.85 o                         
  -2   9   3        177.23        175.72         4.20 o                         
  -1   9   3          5.64          2.92         2.47 o                         
   0   9   3        117.67        102.39         3.68 o                         
   1   9   3         81.56         73.29         3.71 o                         
   2   9   3        170.95        184.09         5.53 o                         
   3   9   3        305.69        318.49         7.83 o                         
   4   9   3         14.55         16.24         3.14 o                         
   5   9   3         64.21         54.26         4.06 o                         
   6   9   3        179.32        161.91         6.49 o                         
   7   9   3          3.24          6.97         3.60 o                         
   8   9   3         60.26         61.85         6.16 o                         
   9   9   3         12.52         18.06         4.68 o                         
 -11  10   3         36.73         52.86         7.50 o                         
 -10  10   3         37.08         56.03         5.34 o                         
  -9  10   3         12.10         10.61         3.97 o                         
  -8  10   3          5.24          2.98         4.02 o                         
  -7  10   3         99.90        112.43         7.91 o                         
  -6  10   3         42.99         42.85         4.76 o                         
  -5  10   3        112.32         96.38         7.02 o                         
  -4  10   3          0.07         -2.44         3.67 o                         
  -3  10   3        178.70        192.27         5.90 o                         
  -2  10   3         16.00          8.90         2.93 o                         
  -1  10   3         55.06         46.09         3.73 o                         
   0  10   3        264.69        249.19         6.98 o                         
   1  10   3         16.06         16.96         3.23 o                         
   2  10   3          7.63          3.76         3.21 o                         
   3  10   3         62.88         66.57         5.05 o                         
   4  10   3          3.49         -2.49         4.23 o                         
   5  10   3          1.10         -1.09         3.94 o                         
   6  10   3         12.67          2.70         3.49 o                         
   7  10   3         63.14         55.00         4.57 o                         
   8  10   3          2.37          7.80         5.62 o                         
   9  10   3         46.18         50.67        12.31 o                         
 -10  11   3        242.52        286.64        10.15 o                         
  -9  11   3          1.52          1.97         3.90 o                         
  -8  11   3         53.81         54.80         5.49 o                         
  -7  11   3         28.52         19.53         4.50 o                         
  -6  11   3          0.56         -1.66         3.92 o                         
  -5  11   3         48.54         46.24         5.63 o                         
  -4  11   3         16.55         13.46         4.28 o                         
  -3  11   3         37.36         40.31         4.95 o                         
  -2  11   3          5.47         -1.06         3.31 o                         
  -1  11   3        187.85        177.90         9.26 o                         
   0  11   3        444.38        438.78         9.77 o                         
   1  11   3        100.29         90.20         5.40 o                         
   2  11   3         63.83         68.81         4.97 o                         
   3  11   3        158.70        155.40         7.82 o                         
   4  11   3          0.37          0.87         4.05 o                         
   5  11   3          0.31          0.95         4.07 o                         
   6  11   3         23.23         33.08         4.71 o                         
   7  11   3         10.20         11.28        10.05 o                         
  -9  12   3        241.32        288.97        11.99 o                         
  -8  12   3         12.53         14.17         5.57 o                         
  -7  12   3          0.18         -4.22        11.18 o                         
  -6  12   3         25.10         18.82         7.39 o                         
  -5  12   3         66.79         64.65         9.25 o                         
  -4  12   3          1.61          0.27         4.90 o                         
  -3  12   3          2.17         -4.54         4.98 o                         
  -2  12   3          4.36          1.13         5.18 o                         
  -1  12   3          6.97          5.35         4.00 o                         
   0  12   3        318.37        328.44         9.34 o                         
   1  12   3         70.17         62.12         7.16 o                         
   2  12   3         11.14          1.42         6.16 o                         
   3  12   3         61.04         67.94         8.61 o                         
   4  12   3         47.25         49.44         5.76 o                         
   5  12   3         37.92         38.47         5.41 o                         
   6  12   3         42.72         39.43         8.38 o                         
  -7  13   3         33.96         17.76        10.29 o                         
  -6  13   3         41.08         30.17        10.83 o                         
  -5  13   3         27.04         22.62         9.87 o                         
  -4  13   3         22.04         17.95         8.49 o                         
  -3  13   3         44.96         43.48         8.61 o                         
  -2  13   3          3.75         -4.88         4.88 o                         
  -1  13   3         21.53         13.47         5.80 o                         
   0  13   3         85.17         94.23        11.26 o                         
   1  13   3          0.05         -6.19         6.19 o                         
   2  13   3         86.51         89.86        12.27 o                         
   3  13   3         33.39         34.40         5.81 o                         
   4  13   3          5.55          0.59         4.61 o                         
  -4  14   3          0.01        -12.47        22.94 o                         
  -3  14   3         10.87        -12.93        15.40 o                         
  -2  14   3        109.90         52.84        16.46 o                         
  -1  14   3         12.46        -17.81        17.81 o                         
   0  14   3         33.85         28.22        18.92 o                         
   1  14   3        113.38         94.09        16.01 o                         
 -15   0   4         17.45         28.27         7.13 o                         
 -14   0   4         15.01         10.38         4.67 o                         
 -13   0   4        250.43        213.33        14.38 o                         
 -12   0   4         96.98         81.80         4.64 o                         
 -11   0   4         15.38         12.68         3.26 o                         
 -10   0   4         84.92         88.27         4.16 o                         
  -9   0   4        442.36        473.74         7.21 o                         
  -8   0   4       1057.69       1212.32        14.38 o                         
  -7   0   4         11.03         11.46         1.72 o                         
  -6   0   4        472.06        478.20         5.55 o                         
  -5   0   4        686.71        729.46         7.12 o                         
  -4   0   4       1339.23       1253.20        10.73 o                         
  -3   0   4       3820.93       3844.75        30.50 o                         
  -2   0   4       3767.13       3856.15        33.50 o                         
  -1   0   4        419.63        423.35         7.29 o                         
   0   0   4        938.74        886.18        11.37 o                         
   1   0   4         70.79         60.58         2.78 o                         
   2   0   4      14686.35      15703.56       148.05 o                         
   3   0   4        717.70        796.01        13.16 o                         
   4   0   4         10.89          9.06         3.22 o                         
   5   0   4        329.00        363.68         9.21 o                         
   6   0   4        233.05        253.66         8.43 o                         
   7   0   4         20.55         25.82         4.81 o                         
   8   0   4          3.47         -0.35         4.30 o                         
   9   0   4          7.81          6.03         4.78 o                         
  10   0   4          3.80         -5.14         5.96 o                         
  11   0   4        159.48        182.31        13.95 o                         
  12   0   4        300.50        327.14        17.21 o                         
 -15   1   4          0.28          1.96         3.45 o                         
 -14   1   4          1.08          2.39         4.21 o                         
 -13   1   4        191.83        194.95         6.50 o                         
 -12   1   4          0.01         -0.13         2.30 o                         
 -11   1   4         18.99         14.65         2.21 o                         
 -10   1   4          3.27          5.55         1.57 o                         
  -9   1   4          4.87          7.37         1.39 o                         
  -8   1   4        535.50        551.13         4.64 o                         
  -7   1   4        184.18        192.09         2.54 o                         
  -6   1   4       1221.26       1265.67         7.21 o                         
  -5   1   4        166.06        154.08         2.36 o                         
  -4   1   4       1268.69       1250.53         8.00 o                         
  -3   1   4       4936.87       4982.02        30.28 o                         
  -2   1   4         12.05         15.69         1.56 o                         
  -1   1   4        412.08        396.56         6.10 o                         
   0   1   4        774.85        752.99         7.60 o                         
   1   1   4        967.08       1020.81         7.09 o                         
   2   1   4       1619.82       1698.69        13.31 o                         
   3   1   4        263.19        234.48         4.63 o                         
   4   1   4         65.81         64.29         3.13 o                         
   5   1   4        203.84        230.84         5.45 o                         
   6   1   4        380.81        391.30         7.12 o                         
   7   1   4        255.35        268.83         6.45 o                         
   8   1   4        315.29        307.18         7.17 o                         
   9   1   4          1.32         -2.95         2.95 o                         
  10   1   4         82.31         87.68         4.92 o                         
  11   1   4         19.73         22.45         4.83 o                         
  12   1   4        137.60        120.48         6.82 o                         
 -15   2   4          1.54          0.48         5.30 o                         
 -14   2   4         46.28         42.42         3.88 o                         
 -13   2   4          2.01          9.85         2.81 o                         
 -12   2   4        394.53        379.25         7.10 o                         
 -11   2   4         29.39         31.37         3.33 o                         
 -10   2   4          7.41          5.79         2.18 o                         
  -9   2   4         45.73         44.66         2.73 o                         
  -8   2   4        437.71        426.19         4.97 o                         
  -7   2   4        149.22        151.68         2.63 o                         
  -6   2   4        514.49        525.99         3.90 o                         
  -5   2   4        835.20        824.64         5.52 o                         
  -4   2   4        705.48        732.31         6.76 o                         
  -3   2   4         75.54         62.55         1.41 o                         
  -2   2   4       9162.71       9626.53        54.79 o                         
  -1   2   4        230.31        223.60         3.08 o                         
   0   2   4         12.96          8.92         1.27 o                         
   1   2   4        356.31        347.34         4.09 o                         
   2   2   4        303.39        318.70         4.92 o                         
   3   2   4         35.59         33.82         2.33 o                         
   4   2   4         11.00         12.61         2.18 o                         
   5   2   4        348.79        386.53         6.71 o                         
   6   2   4         61.82         67.21         3.74 o                         
   7   2   4          8.50          9.46         3.00 o                         
   8   2   4        321.81        287.56         7.08 o                         
   9   2   4         67.27         63.05         4.20 o                         
  10   2   4          2.95          1.17         3.22 o                         
  11   2   4         17.84         13.71         4.63 o                         
  12   2   4          2.67          2.03         6.73 o                         
 -15   3   4         12.11          0.43         6.60 o                         
 -14   3   4         63.84         63.70         4.67 o                         
 -13   3   4         85.85         91.64         4.78 o                         
 -12   3   4          8.28         16.76         2.88 o                         
 -11   3   4          0.01         -1.69         2.32 o                         
 -10   3   4         57.87         48.87         3.07 o                         
  -9   3   4        283.65        286.99         4.65 o                         
  -8   3   4        509.43        506.05         6.35 o                         
  -7   3   4        627.73        582.61         5.27 o                         
  -6   3   4         99.78         98.08         2.48 o                         
  -5   3   4        827.91        793.19         6.96 o                         
  -4   3   4       1394.09       1559.20        11.38 o                         
  -3   3   4        199.36        192.83         2.59 o                         
  -2   3   4        489.26        538.08         4.44 o                         
  -1   3   4        181.08        180.79         2.60 o                         
   0   3   4        170.20        181.20         3.05 o                         
   1   3   4        588.32        591.00         5.41 o                         
   2   3   4        157.06        176.13         3.67 o                         
   3   3   4        583.69        569.87         6.92 o                         
   4   3   4         96.07        104.16         3.88 o                         
   5   3   4        133.57        112.72         4.87 o                         
   6   3   4       1495.39       1583.69        15.78 o                         
   7   3   4         30.08         35.68         3.35 o                         
   8   3   4         60.28         38.54         3.68 o                         
   9   3   4          0.47         -2.79         2.79 o                         
  10   3   4         15.90         19.15         5.34 o                         
  11   3   4         10.08          7.19         4.50 o                         
  12   3   4         56.80         54.15         5.87 o                         
 -15   4   4         15.71         18.07         4.88 o                         
 -14   4   4          0.76          2.76         4.11 o                         
 -13   4   4        215.30        245.51         8.69 o                         
 -12   4   4        266.53        272.88         6.63 o                         
 -11   4   4          3.10          2.08         2.23 o                         
 -10   4   4        110.75        103.74         5.05 o                         
  -9   4   4         58.22         59.85         2.51 o                         
  -8   4   4         53.62         57.47         2.09 o                         
  -7   4   4          5.97          5.70         1.28 o                         
  -6   4   4         90.64         80.75         2.03 o                         
  -5   4   4          6.49          5.36         1.23 o                         
  -4   4   4        242.49        272.23         3.38 o                         
  -3   4   4        215.50        208.02         2.45 o                         
  -2   4   4          0.01          0.06         1.15 o                         
  -1   4   4        179.78        179.53         2.64 o                         
   0   4   4         87.27         86.13         2.55 o                         
   1   4   4        531.69        541.99         6.00 o                         
   2   4   4         49.03         38.98         2.38 o                         
   3   4   4        178.32        184.44         3.88 o                         
   4   4   4          5.75          6.96         1.89 o                         
   5   4   4        119.43        117.84         6.09 o                         
   6   4   4       1341.29       1378.95        16.67 o                         
   7   4   4        607.69        558.73         8.67 o                         
   8   4   4          0.73         -0.54         2.94 o                         
   9   4   4          6.28         -3.76         3.76 o                         
  10   4   4          1.51         -4.09         4.09 o                         
  11   4   4         17.58          4.26         5.29 o                         
 -14   5   4          3.87          5.25         3.38 o                         
 -13   5   4         32.73         30.41         3.80 o                         
 -12   5   4          0.32         -1.65         3.10 o                         
 -11   5   4         30.66         25.11         2.98 o                         
 -10   5   4         11.04         10.86         2.11 o                         
  -9   5   4         93.20         79.73         2.64 o                         
  -8   5   4        311.58        326.89         3.99 o                         
  -7   5   4        106.72        109.86         3.62 o                         
  -6   5   4         41.86         32.75         1.85 o                         
  -5   5   4         16.81         21.69         1.29 o                         
  -4   5   4        654.41        678.11         5.81 o                         
  -3   5   4         13.82         12.63         1.75 o                         
  -2   5   4         21.14         13.63         1.36 o                         
  -1   5   4          3.51          0.38         1.31 o                         
   0   5   4        276.37        280.96         4.18 o                         
   1   5   4        162.08        161.89         3.62 o                         
   2   5   4        865.01        879.71         9.97 o                         
   3   5   4          0.47          0.05         1.77 o                         
   4   5   4         14.56         14.08         2.18 o                         
   5   5   4          0.60         -0.88         2.12 o                         
   6   5   4        585.29        584.16         8.24 o                         
   7   5   4         43.77         45.82         4.34 o                         
   8   5   4          7.90          4.49         3.74 o                         
   9   5   4         10.66          5.54         4.56 o                         
  10   5   4         65.66         60.20         6.12 o                         
  11   5   4          2.64         -4.81         4.81 o                         
 -14   6   4          3.01          9.00         5.97 o                         
 -13   6   4          0.40         -1.60         4.52 o                         
 -12   6   4          0.16          2.59         3.81 o                         
 -11   6   4         13.57         11.84         2.22 o                         
 -10   6   4        377.22        375.92         6.06 o                         
  -9   6   4          6.37          6.00         2.96 o                         
  -8   6   4        636.19        635.11         8.64 o                         
  -7   6   4        100.26         82.74         2.53 o                         
  -6   6   4       1967.43       1962.43        16.30 o                         
  -5   6   4        227.21        231.87         3.66 o                         
  -4   6   4          0.70          0.38         1.29 o                         
  -3   6   4         17.33         13.94         1.43 o                         
  -2   6   4        124.73        122.25         2.31 o                         
  -1   6   4        172.63        182.35         3.19 o                         
   0   6   4        536.38        549.75         6.22 o                         
   1   6   4          0.67          0.63         1.80 o                         
   2   6   4         58.49         68.00         3.16 o                         
   3   6   4        521.00        515.08         6.42 o                         
   4   6   4        510.97        491.53         6.63 o                         
   5   6   4         16.21         18.82         1.77 o                         
   6   6   4        343.98        349.95         7.79 o                         
   7   6   4         75.21         72.16         5.52 o                         
   8   6   4         44.31         32.72         4.75 o                         
   9   6   4          5.03          0.33         4.35 o                         
  10   6   4         35.17         31.14         5.22 o                         
  11   6   4          2.90         -3.41         7.95 o                         
 -13   7   4         10.73          8.77         6.06 o                         
 -12   7   4         59.80         58.76         5.36 o                         
 -11   7   4          5.09          4.10         3.51 o                         
 -10   7   4          1.49         -3.25         3.25 o                         
  -9   7   4         54.82         47.74         3.90 o                         
  -8   7   4        375.78        404.48         8.21 o                         
  -7   7   4          8.33          6.42         1.83 o                         
  -6   7   4       1056.47       1014.01         9.09 o                         
  -5   7   4         32.83         36.31         1.88 o                         
  -4   7   4        122.53        130.57         2.66 o                         
  -3   7   4        317.45        346.62         4.12 o                         
  -2   7   4        143.32        152.24         3.09 o                         
  -1   7   4          0.63         -1.32         1.32 o                         
   0   7   4        115.17        125.61         3.49 o                         
   1   7   4         15.00         16.74         2.24 o                         
   2   7   4         78.12         79.08         3.40 o                         
   3   7   4        805.43        790.64         9.26 o                         
   4   7   4        193.51        187.18         7.07 o                         
   5   7   4         19.50         18.20         3.48 o                         
   6   7   4        541.52        560.87        10.34 o                         
   7   7   4        157.18        151.80        11.70 o                         
   8   7   4          7.99          4.13         4.10 o                         
   9   7   4         37.75         37.65         5.08 o                         
  10   7   4          2.87         -2.73         7.21 o                         
 -13   8   4         34.07         35.73         7.41 o                         
 -12   8   4         18.65         15.30         5.00 o                         
 -11   8   4         27.76         27.46         5.77 o                         
 -10   8   4          0.03         -3.71         3.71 o                         
  -9   8   4          1.86         -2.98         3.43 o                         
  -8   8   4         20.49         18.46         3.25 o                         
  -7   8   4        411.18        412.63         7.56 o                         
  -6   8   4         59.29         61.25         2.98 o                         
  -5   8   4        106.01         87.44         4.09 o                         
  -4   8   4         11.62          9.12         1.28 o                         
  -3   8   4        625.02        603.71         5.73 o                         
  -2   8   4        380.13        396.79         4.78 o                         
  -1   8   4        270.66        274.48         4.41 o                         
   0   8   4         55.90         52.85         2.39 o                         
   1   8   4         14.26         13.74         2.19 o                         
   2   8   4         35.88         33.63         2.46 o                         
   3   8   4        248.82        248.59         6.80 o                         
   4   8   4          2.72          1.46         3.07 o                         
   5   8   4         95.86         99.04         6.56 o                         
   6   8   4         58.50         58.40         4.60 o                         
   7   8   4         26.19         23.38         4.75 o                         
   8   8   4         36.77         49.02         5.54 o                         
   9   8   4          0.13         -4.81         5.48 o                         
 -12   9   4          6.93         10.29         4.91 o                         
 -11   9   4         19.33         19.47         5.08 o                         
 -10   9   4         83.42        105.01         7.24 o                         
  -9   9   4          0.03         -2.40         3.61 o                         
  -8   9   4         41.65         48.22         5.11 o                         
  -7   9   4        466.31        487.77         9.50 o                         
  -6   9   4        233.87        214.06         7.21 o                         
  -5   9   4          8.18          3.65         3.02 o                         
  -4   9   4          2.22          2.28         2.27 o                         
  -3   9   4        357.51        353.00         6.61 o                         
  -2   9   4         59.26         55.46         3.67 o                         
  -1   9   4         78.90         72.07         3.31 o                         
   0   9   4        455.97        416.99         6.36 o                         
   1   9   4        123.83        124.56         4.83 o                         
   2   9   4         99.69         98.92         6.24 o                         
   3   9   4         81.98         86.33         4.98 o                         
   4   9   4         19.60         15.79         3.42 o                         
   5   9   4         28.57         25.73         3.86 o                         
   6   9   4         56.77         47.89         5.03 o                         
   7   9   4         58.23         70.65         5.37 o                         
   8   9   4         36.80         41.19         5.79 o                         
   9   9   4         70.91         78.66         6.27 o                         
 -11  10   4          0.02          8.90         6.08 o                         
 -10  10   4         26.59         37.81         4.98 o                         
  -9  10   4          0.06          1.74         4.13 o                         
  -8  10   4          9.36         11.47         4.38 o                         
  -7  10   4         49.59         52.15         5.16 o                         
  -6  10   4        263.46        291.40         7.72 o                         
  -5  10   4         71.09         71.93         4.55 o                         
  -4  10   4        147.28        147.43         7.58 o                         
  -3  10   4         42.40         46.12         3.62 o                         
  -2  10   4        129.18        127.35         5.21 o                         
  -1  10   4        205.38        174.59         5.93 o                         
   0  10   4          1.11         -3.34         3.34 o                         
   1  10   4        207.49        207.90         8.74 o                         
   2  10   4        430.01        447.65         9.28 o                         
   3  10   4        161.84        152.02         6.33 o                         
   4  10   4         71.61         60.03         4.96 o                         
   5  10   4        181.74        170.13         7.22 o                         
   6  10   4         37.90         33.97         4.61 o                         
   7  10   4         18.87         18.14         4.65 o                         
   8  10   4          7.12         17.57         9.23 o                         
 -10  11   4          3.82          1.25         4.68 o                         
  -9  11   4         51.80         52.55         5.24 o                         
  -8  11   4         42.99         44.78         5.93 o                         
  -7  11   4         33.96         30.44         4.99 o                         
  -6  11   4         60.55         56.32         5.23 o                         
  -5  11   4         33.06         42.02         5.12 o                         
  -4  11   4        318.95        313.02         9.65 o                         
  -3  11   4        474.89        478.22        13.02 o                         
  -2  11   4         26.60         27.07         5.81 o                         
  -1  11   4         29.25         20.44         4.23 o                         
   0  11   4        216.03        236.86         8.12 o                         
   1  11   4         81.69         76.42         5.33 o                         
   2  11   4        215.90        220.45         9.30 o                         
   3  11   4         18.15         11.98         4.87 o                         
   4  11   4          2.37          1.05         5.96 o                         
   5  11   4          0.00          0.29         4.31 o                         
   6  11   4          2.16          9.25         4.65 o                         
   7  11   4          0.32         12.73         7.18 o                         
  -9  12   4          0.06          0.79         6.43 o                         
  -8  12   4         17.90         11.74        10.71 o                         
  -7  12   4         35.20         43.35        11.98 o                         
  -6  12   4         96.68        100.45         8.38 o                         
  -5  12   4         51.03         64.39        12.90 o                         
  -4  12   4         27.15         14.35         5.83 o                         
  -3  12   4         17.68          3.84         5.69 o                         
  -2  12   4          8.46         -5.06         5.44 o                         
  -1  12   4         15.68          5.89         7.75 o                         
   0  12   4        253.08        258.10        11.29 o                         
   1  12   4        204.46        198.47         7.95 o                         
   2  12   4         66.42         67.25         7.38 o                         
   3  12   4        197.57        186.72         9.03 o                         
   4  12   4         22.01         24.34         5.16 o                         
   5  12   4          3.37         -1.92         4.50 o                         
  -7  13   4         14.83         -7.12         7.12 o                         
  -6  13   4         14.25         -0.47         9.14 o                         
  -5  13   4         80.70         83.72        11.73 o                         
  -4  13   4          1.35         -9.03         9.03 o                         
  -3  13   4         60.60         59.26        12.58 o                         
  -2  13   4          0.77         -5.23         5.89 o                         
  -1  13   4         11.39         -7.13        11.02 o                         
   0  13   4        117.02         90.08         8.38 o                         
   1  13   4         79.30         83.44        10.58 o                         
   2  13   4        250.89        256.74        10.55 o                         
   3  13   4         39.62         42.69         7.84 o                         
  -3  14   4         19.71          2.38        10.13 o                         
  -2  14   4         94.84         92.59        12.43 o                         
  -1  14   4         11.67        -12.85        12.85 o                         
 -15   1   5         33.61         36.48         5.20 o                         
 -14   1   5         17.33         17.45         3.51 o                         
 -13   1   5         63.76         58.61         3.95 o                         
 -12   1   5         12.07          9.45         2.80 o                         
 -11   1   5          6.61          5.65         2.13 o                         
 -10   1   5          7.48          4.48         1.51 o                         
  -9   1   5          2.43          3.61         1.40 o                         
  -8   1   5       1192.60       1221.23         8.47 o                         
  -7   1   5         33.33         37.73         1.55 o                         
  -6   1   5          3.21          1.66         1.13 o                         
  -5   1   5        124.72         97.13         2.15 o                         
  -4   1   5        375.54        364.12         3.55 o                         
  -3   1   5        108.81        135.18         3.05 o                         
  -2   1   5         72.56         66.18         1.95 o                         
  -1   1   5         16.48         18.34         1.87 o                         
   0   1   5        363.87        364.37         5.22 o                         
   1   1   5        973.04       1069.90        13.12 o                         
   2   1   5          0.26          0.98         1.95 o                         
   3   1   5         91.19         87.43         3.82 o                         
   4   1   5        255.10        276.14         5.96 o                         
   5   1   5          9.82          8.57         2.77 o                         
   6   1   5          7.62         10.76         3.02 o                         
   7   1   5         40.91         34.61         3.53 o                         
   8   1   5          2.74         -1.36         3.17 o                         
   9   1   5          2.62         -2.79         3.26 o                         
  10   1   5         95.88        108.64         6.87 o                         
  11   1   5        191.40        236.27        20.36 o                         
 -15   2   5         16.83         24.05         6.64 o                         
 -14   2   5          7.02          7.69         2.91 o                         
 -13   2   5        136.91        137.01         5.08 o                         
 -12   2   5         37.59         30.07         3.32 o                         
 -11   2   5          0.01         -2.28         2.28 o                         
 -10   2   5          0.27         -1.23         2.08 o                         
  -9   2   5         97.67         88.76         2.82 o                         
  -8   2   5         48.47         49.18         1.48 o                         
  -7   2   5         24.75         24.19         1.29 o                         
  -6   2   5         31.56         29.95         1.43 o                         
  -5   2   5         77.63         61.15         1.83 o                         
  -4   2   5          1.35          3.12         0.90 o                         
  -3   2   5          7.74          4.60         1.43 o                         
  -2   2   5         20.59         18.78         1.70 o                         
  -1   2   5        253.14        273.48         3.96 o                         
   0   2   5         58.95         40.88         2.31 o                         
   1   2   5         38.25         40.46         2.77 o                         
   2   2   5        183.33        183.38         4.39 o                         
   3   2   5         93.30         83.19         3.57 o                         
   4   2   5        144.47        136.53         4.66 o                         
   5   2   5        438.64        458.30         7.87 o                         
   6   2   5         18.00          5.81         2.91 o                         
   7   2   5         61.00         61.32         4.77 o                         
   8   2   5         38.92         25.08         3.64 o                         
   9   2   5          0.43         -3.31         3.31 o                         
  10   2   5         48.96         39.13         5.03 o                         
  11   2   5         24.30         12.43         6.74 o                         
 -15   3   5         34.06         39.41         4.34 o                         
 -14   3   5        677.90        682.80        11.07 o                         
 -13   3   5        346.60        360.93        10.72 o                         
 -12   3   5         87.70         87.41         4.33 o                         
 -11   3   5         10.80          5.98         2.43 o                         
 -10   3   5        128.04        125.08         4.37 o                         
  -9   3   5         15.23         11.54         2.01 o                         
  -8   3   5        170.11        147.72         3.25 o                         
  -7   3   5          0.57          1.80         1.50 o                         
  -6   3   5         63.28         64.64         2.31 o                         
  -5   3   5        789.86        809.43         6.10 o                         
  -4   3   5       3631.41       3733.13        20.94 o                         
  -3   3   5       1469.42       1610.78        11.92 o                         
  -2   3   5         32.84         40.72         2.13 o                         
  -1   3   5        428.08        452.68         5.84 o                         
   0   3   5          5.35          8.34         1.80 o                         
   1   3   5        171.05        177.20         4.36 o                         
   2   3   5        756.41        835.81         9.25 o                         
   3   3   5        777.87        764.20         8.66 o                         
   4   3   5          0.02         -0.94         2.09 o                         
   5   3   5        418.56        395.27         7.37 o                         
   6   3   5        756.05        695.54         9.96 o                         
   7   3   5        183.60        135.94         5.18 o                         
   8   3   5          1.35          1.15         3.16 o                         
   9   3   5         22.89         10.82         4.23 o                         
  10   3   5         65.41         64.53         6.96 o                         
  11   3   5         73.59         80.20        10.47 o                         
 -15   4   5          6.16          7.94         5.59 o                         
 -14   4   5        704.61        742.31        13.77 o                         
 -13   4   5        325.87        337.30         7.97 o                         
 -12   4   5          6.65          7.44         2.85 o                         
 -11   4   5         11.81         10.65         2.45 o                         
 -10   4   5          1.85         -0.21         2.14 o                         
  -9   4   5        182.36        180.06         3.95 o                         
  -8   4   5        435.83        461.89         5.30 o                         
  -7   4   5        815.82        794.81         7.79 o                         
  -6   4   5        185.43        200.68         3.61 o                         
  -5   4   5        213.41        245.07         3.62 o                         
  -4   4   5       2642.68       2637.25        15.94 o                         
  -3   4   5       1436.25       1553.75        11.37 o                         
  -2   4   5       1183.57       1187.08         9.09 o                         
  -1   4   5         85.45         80.79         2.07 o                         
   0   4   5        205.91        191.41         3.84 o                         
   1   4   5       1280.06       1328.01        12.24 o                         
   2   4   5        144.33        160.55         4.29 o                         
   3   4   5         46.08         46.54         2.62 o                         
   4   4   5          0.02         -1.17         1.83 o                         
   5   4   5        317.39        317.04         7.70 o                         
   6   4   5         43.65         41.01         3.47 o                         
   7   4   5       1284.30       1207.70        16.03 o                         
   8   4   5         53.14         55.08         4.98 o                         
   9   4   5         44.96         50.06         5.26 o                         
  10   4   5          7.43          0.38         4.67 o                         
  11   4   5         18.37          7.95         6.72 o                         
 -14   5   5          4.02          4.80         3.71 o                         
 -13   5   5        115.26        126.60         7.62 o                         
 -12   5   5          0.79         -3.14         3.14 o                         
 -11   5   5         77.27         71.72         3.99 o                         
 -10   5   5         43.09         46.98         3.35 o                         
  -9   5   5          5.19          8.59         1.79 o                         
  -8   5   5        543.08        546.68         6.38 o                         
  -7   5   5        233.38        232.81         3.72 o                         
  -6   5   5         99.13         78.32         3.09 o                         
  -5   5   5        224.88        260.86         3.93 o                         
  -4   5   5       1232.85       1278.64        11.72 o                         
  -3   5   5        137.78        127.82         3.09 o                         
  -2   5   5         53.51         60.54         2.13 o                         
  -1   5   5          1.54          3.33         1.37 o                         
   0   5   5         94.93         95.61         3.01 o                         
   1   5   5         51.32         46.51         2.71 o                         
   2   5   5        253.91        229.57         5.43 o                         
   3   5   5          8.30          7.32         2.62 o                         
   4   5   5         31.69         26.95         2.82 o                         
   5   5   5         38.16         37.64         3.15 o                         
   6   5   5         12.37          8.09         2.83 o                         
   7   5   5        331.21        327.39         8.67 o                         
   8   5   5         28.14         32.98         6.32 o                         
   9   5   5         37.63         35.51         6.72 o                         
  10   5   5         27.25         17.15         9.29 o                         
 -14   6   5         66.67         76.13         6.62 o                         
 -13   6   5          4.24          4.89         3.68 o                         
 -12   6   5         14.43         16.97         3.99 o                         
 -11   6   5         34.67         36.19         3.35 o                         
 -10   6   5          1.58         -1.79         1.79 o                         
  -9   6   5          9.09          8.63         1.68 o                         
  -8   6   5        747.80        749.38         7.74 o                         
  -7   6   5        908.62        896.49        13.15 o                         
  -6   6   5         75.37         63.25         2.27 o                         
  -5   6   5        270.20        268.26         3.86 o                         
  -4   6   5          0.18          1.58         1.50 o                         
  -3   6   5         13.58          9.72         1.72 o                         
  -2   6   5         36.98         38.43         1.99 o                         
  -1   6   5         24.30         34.16         2.40 o                         
   0   6   5        142.00        141.28         3.59 o                         
   1   6   5        202.80        212.03         5.11 o                         
   2   6   5        653.41        653.30         8.58 o                         
   3   6   5        231.65        220.39         5.64 o                         
   4   6   5        331.30        332.30         5.99 o                         
   5   6   5        150.60        155.75         6.04 o                         
   6   6   5         79.86         69.20         5.18 o                         
   7   6   5        115.39         99.85         6.01 o                         
   8   6   5         60.32         55.00         6.04 o                         
   9   6   5         91.64         80.84         6.38 o                         
  10   6   5          1.16         -6.72         6.72 o                         
 -14   7   5          0.01         13.69         8.03 o                         
 -13   7   5          8.81          9.55         5.25 o                         
 -12   7   5          0.08         -3.93         3.93 o                         
 -11   7   5          3.23          2.00         3.55 o                         
 -10   7   5        110.64        108.78         5.27 o                         
  -9   7   5         14.98         14.22         4.03 o                         
  -8   7   5         24.96         24.78         4.06 o                         
  -7   7   5        690.44        683.87         7.58 o                         
  -6   7   5        103.58         91.95         3.33 o                         
  -5   7   5         27.14         29.82         1.87 o                         
  -4   7   5        124.41        137.21         3.72 o                         
  -3   7   5         93.13         81.66         3.39 o                         
  -2   7   5        353.72        335.79         4.69 o                         
  -1   7   5        214.03        218.72         3.87 o                         
   0   7   5         95.22         97.34         3.31 o                         
   1   7   5         82.66         77.58         3.75 o                         
   2   7   5        406.94        421.75         7.01 o                         
   3   7   5       1415.62       1410.04        14.31 o                         
   4   7   5         41.16         38.78         2.94 o                         
   5   7   5        197.59        197.92         8.40 o                         
   6   7   5        364.47        390.58         9.81 o                         
   7   7   5        112.26        111.24         8.13 o                         
   8   7   5         53.57         52.09         5.45 o                         
   9   7   5          6.36          7.61         4.61 o                         
 -13   8   5         58.81         63.63         9.92 o                         
 -12   8   5         51.33         51.69         5.81 o                         
 -11   8   5         25.93         23.73         4.93 o                         
 -10   8   5         26.61         18.50         4.19 o                         
  -9   8   5        189.32        180.52        11.21 o                         
  -8   8   5        215.20        222.49         7.73 o                         
  -7   8   5        147.90        144.38         6.04 o                         
  -6   8   5         60.40         59.08         3.30 o                         
  -5   8   5         20.73         19.38         2.29 o                         
  -4   8   5        137.49        135.44         4.02 o                         
  -3   8   5        969.60        946.55         8.99 o                         
  -2   8   5         44.07         30.89         2.28 o                         
  -1   8   5          8.41         10.04         1.95 o                         
   0   8   5        175.72        190.36         4.96 o                         
   1   8   5         33.60         40.12         3.33 o                         
   2   8   5          5.39          2.90         2.39 o                         
   3   8   5         24.57         20.93         3.56 o                         
   4   8   5         42.50         37.45         4.05 o                         
   5   8   5        141.65        151.68         6.65 o                         
   6   8   5        199.55        208.44         9.44 o                         
   7   8   5        235.35        248.08        10.65 o                         
   8   8   5        200.13        213.13        13.45 o                         
   9   8   5         16.34         12.90         8.92 o                         
 -12   9   5         13.58         17.93         6.16 o                         
 -11   9   5         16.23          9.38         4.84 o                         
 -10   9   5        136.63        130.42         6.52 o                         
  -9   9   5          0.79         -4.23         4.23 o                         
  -8   9   5         13.84         11.77         5.04 o                         
  -7   9   5         14.73          8.56         3.53 o                         
  -6   9   5         40.61         27.45         3.77 o                         
  -5   9   5         98.33         84.15         4.55 o                         
  -4   9   5         41.62         32.54         2.90 o                         
  -3   9   5         11.75          7.02         3.38 o                         
  -2   9   5         81.82         56.53         3.65 o                         
  -1   9   5         21.16         25.16         2.75 o                         
   0   9   5        138.98        129.36         4.44 o                         
   1   9   5        137.69        129.86         4.57 o                         
   2   9   5        165.95        173.85         7.18 o                         
   3   9   5        122.22        119.96         5.88 o                         
   4   9   5         20.52         22.36         3.79 o                         
   5   9   5        146.37        155.39         6.60 o                         
   6   9   5         10.68         13.16         4.44 o                         
   7   9   5         56.90         77.55        10.95 o                         
   8   9   5         77.25         68.91        10.07 o                         
 -11  10   5        100.67        110.37         7.51 o                         
 -10  10   5         56.04         62.50         6.17 o                         
  -9  10   5         10.72         15.31         4.29 o                         
  -8  10   5         17.49         13.72         4.02 o                         
  -7  10   5         47.14         51.80         4.57 o                         
  -6  10   5        236.72        230.48         8.26 o                         
  -5  10   5         32.97         25.28         4.09 o                         
  -4  10   5        198.55        185.98         9.02 o                         
  -3  10   5        150.28        150.39         5.22 o                         
  -2  10   5         30.44         29.42         3.42 o                         
  -1  10   5         86.63         65.75         5.39 o                         
   0  10   5          0.49         -2.82         2.82 o                         
   1  10   5         89.42         90.29         6.49 o                         
   2  10   5        122.74        116.70         7.31 o                         
   3  10   5         31.32         30.14         4.48 o                         
   4  10   5        270.39        260.24        10.29 o                         
   5  10   5         43.04         38.48         4.83 o                         
   6  10   5         64.65         79.72         7.34 o                         
   7  10   5          4.12          5.31         6.60 o                         
 -10  11   5          2.67          4.26         4.67 o                         
  -9  11   5         35.47         32.28         6.66 o                         
  -8  11   5         87.89        104.61         7.42 o                         
  -7  11   5          0.39         -3.80         4.38 o                         
  -6  11   5          3.16         -3.70         3.70 o                         
  -5  11   5         11.38          8.93         4.03 o                         
  -4  11   5        184.67        152.77         6.59 o                         
  -3  11   5         21.43         10.95         5.11 o                         
  -2  11   5          0.94         -4.59         5.32 o                         
  -1  11   5        185.23        167.29         7.42 o                         
   0  11   5          0.03         -2.48         3.71 o                         
   1  11   5          0.15         -3.53         4.57 o                         
   2  11   5          3.17          0.63         4.60 o                         
   3  11   5          0.61         -0.58         4.48 o                         
   4  11   5         62.81         70.43         7.64 o                         
   5  11   5          0.09          3.97         8.08 o                         
   6  11   5         31.47         39.58         6.27 o                         
  -8  12   5         71.79         89.12        15.70 o                         
  -7  12   5        119.45        117.83        10.42 o                         
  -6  12   5          0.08          0.54         6.74 o                         
  -5  12   5         30.76         16.38         6.64 o                         
  -4  12   5          6.32          3.64         6.35 o                         
  -3  12   5         59.01         57.40         7.60 o                         
  -2  12   5         30.75         30.97         6.10 o                         
  -1  12   5          4.18         -0.53         5.69 o                         
   0  12   5        162.05        157.17         7.97 o                         
   1  12   5         44.99         52.26         5.33 o                         
   2  12   5         11.99         12.69         5.92 o                         
   3  12   5        190.65        225.39        10.03 o                         
   4  12   5         14.29         20.11         5.48 o                         
  -6  13   5          5.82         -7.21         7.21 o                         
  -5  13   5        161.12        178.11        15.83 o                         
  -4  13   5          4.24          7.41         8.43 o                         
  -3  13   5         30.09         19.16        12.53 o                         
  -2  13   5         86.05         95.54        23.76 o                         
  -1  13   5          0.08         -1.42        10.64 o                         
   0  13   5         10.76         10.14         8.65 o                         
   1  13   5          2.26         -1.01         7.09 o                         
   2  13   5         39.65         35.35         8.18 o                         
 -15   0   6         10.77         16.78         6.01 o                         
 -14   0   6         71.31         72.59         8.53 o                         
 -13   0   6         81.98         73.22        10.20 o                         
 -12   0   6          3.92          6.19         3.35 o                         
 -11   0   6          6.12          3.37         2.84 o                         
 -10   0   6        231.44        225.34         5.09 o                         
  -9   0   6        804.88        811.33         9.27 o                         
  -8   0   6        104.13        131.79         3.69 o                         
  -7   0   6        293.52        264.28         4.91 o                         
  -6   0   6         31.49         33.03         2.27 o                         
  -5   0   6       1521.98       1649.48        15.23 o                         
  -4   0   6       3551.93       3702.75        37.47 o                         
  -3   0   6        140.41        150.62         4.83 o                         
  -2   0   6        601.92        572.76         9.46 o                         
  -1   0   6          3.31          3.68         3.65 o                         
   0   0   6        125.88        102.12         5.33 o                         
   1   0   6        473.68        507.51        11.99 o                         
   2   0   6        574.96        685.09        14.33 o                         
   3   0   6        236.25        192.98         7.62 o                         
   4   0   6         10.00          4.49         3.87 o                         
   5   0   6        162.82        125.22         6.94 o                         
   6   0   6        545.71        451.77        12.14 o                         
   7   0   6        133.25        124.05         7.51 o                         
   8   0   6          3.27         -1.76         5.05 o                         
   9   0   6         58.73         92.91        11.49 o                         
  10   0   6        419.45        500.41        14.77 o                         
 -15   1   6         21.35         28.58         5.70 o                         
 -14   1   6          8.64          5.28         3.70 o                         
 -13   1   6          2.22         -0.90         2.85 o                         
 -12   1   6          8.14          7.79         2.69 o                         
 -11   1   6        168.52        173.48         4.02 o                         
 -10   1   6        271.04        260.05         4.49 o                         
  -9   1   6        532.41        545.58         5.41 o                         
  -8   1   6        299.63        301.17         3.78 o                         
  -7   1   6        451.39        440.74         4.58 o                         
  -6   1   6         48.02         40.25         1.88 o                         
  -5   1   6          3.40          9.29         1.30 o                         
  -4   1   6       1205.25       1296.96        11.08 o                         
  -3   1   6        274.57        283.20         6.19 o                         
  -2   1   6        191.35        199.01         3.76 o                         
  -1   1   6          0.93         -1.16         2.31 o                         
   0   1   6        109.97        134.23         4.80 o                         
   1   1   6        100.80        101.05         4.68 o                         
   2   1   6        337.60        378.52         7.39 o                         
   3   1   6         12.06         15.43         3.11 o                         
   4   1   6          4.09          4.04         2.74 o                         
   5   1   6         39.18         36.32         3.60 o                         
   6   1   6         45.37         24.95         3.53 o                         
   7   1   6         17.56         10.45         3.47 o                         
   8   1   6          7.64          8.72         3.49 o                         
   9   1   6         90.26         92.12         5.71 o                         
  10   1   6          2.49          4.02         3.96 o                         
 -15   2   6         23.92         19.59         4.34 o                         
 -14   2   6          8.90         10.87         3.33 o                         
 -13   2   6         25.66         21.87         3.28 o                         
 -12   2   6         39.95         35.66         3.55 o                         
 -11   2   6          0.41         -0.72         2.41 o                         
 -10   2   6        199.03        193.39         4.98 o                         
  -9   2   6         19.51         19.72         1.40 o                         
  -8   2   6         27.14         26.17         1.51 o                         
  -7   2   6          0.35         -0.99         1.27 o                         
  -6   2   6         17.23         18.16         1.48 o                         
  -5   2   6       1436.82       1433.71         9.75 o                         
  -4   2   6          0.39          0.61         1.50 o                         
  -3   2   6          7.37          4.63         1.89 o                         
  -2   2   6         85.73         77.94         2.41 o                         
  -1   2   6         88.58         83.46         3.08 o                         
   0   2   6        812.45        851.77         9.29 o                         
   1   2   6          1.26          3.10         3.22 o                         
   2   2   6         20.10         23.29         2.99 o                         
   3   2   6          0.02         -1.80         2.79 o                         
   4   2   6         41.59         33.43         3.36 o                         
   5   2   6        147.25        117.26         4.85 o                         
   6   2   6          5.72          4.82         3.13 o                         
   7   2   6         54.96         59.33         4.46 o                         
   8   2   6         58.53         63.12         6.13 o                         
   9   2   6          1.65          0.73         3.73 o                         
  10   2   6        257.42        311.41        11.04 o                         
 -15   3   6        196.29        209.61        11.07 o                         
 -14   3   6          0.22          4.07         3.34 o                         
 -13   3   6        106.20        116.38         5.66 o                         
 -12   3   6         62.80         68.91         3.69 o                         
 -11   3   6          8.40          9.65         2.54 o                         
 -10   3   6        112.93        126.40         4.92 o                         
  -9   3   6        156.54        160.69         3.84 o                         
  -8   3   6        329.32        314.46         4.53 o                         
  -7   3   6          2.88         -0.67         1.58 o                         
  -6   3   6        341.03        324.25         3.64 o                         
  -5   3   6       1294.73       1288.05         9.98 o                         
  -4   3   6        180.65        179.98         3.58 o                         
  -3   3   6        124.78        138.18         3.82 o                         
  -2   3   6        311.34        332.64         4.29 o                         
  -1   3   6         65.16         65.03         2.64 o                         
   0   3   6        698.79        723.50         8.37 o                         
   1   3   6        327.73        340.29         5.93 o                         
   2   3   6        576.74        561.16         8.33 o                         
   3   3   6          9.02          6.12         2.61 o                         
   4   3   6         28.39         28.32         3.22 o                         
   5   3   6         78.10         89.78         4.45 o                         
   6   3   6        150.71        113.01         4.97 o                         
   7   3   6          3.52         -2.33         3.17 o                         
   8   3   6        128.24        119.56         6.37 o                         
   9   3   6          0.02         -4.91         4.91 o                         
  10   3   6         48.26         47.23         8.45 o                         
 -15   4   6         12.11         23.07         6.16 o                         
 -14   4   6         98.08         82.84         5.00 o                         
 -13   4   6         15.67         28.18         6.05 o                         
 -12   4   6         95.01         92.93         4.50 o                         
 -11   4   6         14.01         14.78         2.60 o                         
 -10   4   6         35.42         31.33         2.84 o                         
  -9   4   6        351.57        350.21         5.89 o                         
  -8   4   6       1989.24       1949.83        14.92 o                         
  -7   4   6         18.36         19.59         1.85 o                         
  -6   4   6        113.80        116.88         2.79 o                         
  -5   4   6        222.37        253.76         3.30 o                         
  -4   4   6        235.28        254.62         4.06 o                         
  -3   4   6         82.98         90.15         2.98 o                         
  -2   4   6        190.08        171.99         3.21 o                         
  -1   4   6         11.36         13.16         1.52 o                         
   0   4   6          5.06          6.72         1.81 o                         
   1   4   6         75.45         71.97         3.24 o                         
   2   4   6        657.37        616.32         8.64 o                         
   3   4   6         58.12         53.66         3.40 o                         
   4   4   6        388.03        379.68         8.63 o                         
   5   4   6        262.42        240.89         6.45 o                         
   6   4   6        119.45        143.63         8.25 o                         
   7   4   6          0.17         -0.87         3.10 o                         
   8   4   6         25.26         19.27         5.23 o                         
   9   4   6          9.11          1.92         4.72 o                         
  10   4   6         68.02         64.60         6.63 o                         
 -14   5   6        234.97        262.71        10.16 o                         
 -13   5   6          2.12          4.48         3.89 o                         
 -12   5   6          0.09         -2.71         2.71 o                         
 -11   5   6        106.23        107.07         4.55 o                         
 -10   5   6         81.15         80.63         3.56 o                         
  -9   5   6         46.03         50.09         3.02 o                         
  -8   5   6        926.01        920.60        15.93 o                         
  -7   5   6          7.92          8.46         1.84 o                         
  -6   5   6        499.49        527.05         5.96 o                         
  -5   5   6        212.86        213.34         3.82 o                         
  -4   5   6        383.25        389.44         4.09 o                         
  -3   5   6          0.82          0.86         1.47 o                         
  -2   5   6         46.25         51.93         2.24 o                         
  -1   5   6        196.50        195.12         4.15 o                         
   0   5   6        181.32        174.89         4.68 o                         
   1   5   6        251.29        259.25         6.10 o                         
   2   5   6        850.48        829.42        14.61 o                         
   3   5   6         12.57          8.26         3.13 o                         
   4   5   6        354.28        380.22         8.14 o                         
   5   5   6         15.38          9.98         3.25 o                         
   6   5   6         84.60         84.15         4.65 o                         
   7   5   6          0.23         -3.32         4.11 o                         
   8   5   6         10.84         13.88         4.74 o                         
   9   5   6          7.42          6.30         4.92 o                         
 -14   6   6         98.55         99.67         6.71 o                         
 -13   6   6         36.74         42.92         4.86 o                         
 -12   6   6          5.20          1.10         3.39 o                         
 -11   6   6         35.55         35.31         3.15 o                         
 -10   6   6        270.45        273.86         6.14 o                         
  -9   6   6         66.40         66.31         4.31 o                         
  -8   6   6        232.41        232.27         5.81 o                         
  -7   6   6        237.47        240.51         4.71 o                         
  -6   6   6          0.29         -0.92         1.57 o                         
  -5   6   6        168.17        167.50         3.74 o                         
  -4   6   6         62.81         56.52         2.51 o                         
  -3   6   6          6.99          2.19         1.53 o                         
  -2   6   6         54.41         53.94         2.55 o                         
  -1   6   6         76.53         76.17         2.98 o                         
   0   6   6        194.70        208.62         5.12 o                         
   1   6   6       1042.23        996.54        11.34 o                         
   2   6   6          0.01          0.76         2.64 o                         
   3   6   6        128.05        114.35         5.46 o                         
   4   6   6        514.36        541.70         9.59 o                         
   5   6   6        208.96        212.41         9.16 o                         
   6   6   6         15.16         19.48         4.58 o                         
   7   6   6          1.86          1.31         4.38 o                         
   8   6   6         12.26         -3.67         7.00 o                         
   9   6   6         78.86         78.45         7.56 o                         
 -13   7   6         22.16         20.55         5.85 o                         
 -12   7   6         89.16        107.38         6.22 o                         
 -11   7   6         63.85         65.66         4.67 o                         
 -10   7   6        204.29        205.65         7.26 o                         
  -9   7   6        137.31        120.63         4.60 o                         
  -8   7   6        499.63        510.46         9.70 o                         
  -7   7   6         21.33         18.87         2.78 o                         
  -6   7   6         16.96         15.09         2.66 o                         
  -5   7   6          2.33          2.95         2.02 o                         
  -4   7   6         74.32         67.53         3.15 o                         
  -3   7   6         50.33         50.83         2.52 o                         
  -2   7   6          2.14         -0.89         1.79 o                         
  -1   7   6        308.81        315.54         5.32 o                         
   0   7   6        648.13        672.86         9.43 o                         
   1   7   6        462.03        446.07         7.46 o                         
   2   7   6        895.82        901.30        11.07 o                         
   3   7   6          1.82          3.94         2.75 o                         
   4   7   6         89.55         90.07         4.81 o                         
   5   7   6        110.09        125.29         7.50 o                         
   6   7   6         72.06         55.62         7.26 o                         
   7   7   6          0.06          2.21         7.76 o                         
   8   7   6          0.65         -0.21         4.84 o                         
 -13   8   6          0.50         -0.98         5.02 o                         
 -12   8   6        283.10        327.07        15.41 o                         
 -11   8   6          9.95          9.74         4.14 o                         
 -10   8   6         11.09         11.69         4.00 o                         
  -9   8   6         29.61         21.04         3.93 o                         
  -8   8   6         20.53         16.99         3.19 o                         
  -7   8   6          2.18          1.25         3.22 o                         
  -6   8   6          7.78          2.04         2.48 o                         
  -5   8   6         51.40         45.91         3.19 o                         
  -4   8   6          3.77          1.67         2.70 o                         
  -3   8   6         12.87          7.29         2.77 o                         
  -2   8   6        806.51        742.97         9.73 o                         
  -1   8   6        124.70        122.01         4.43 o                         
   0   8   6          2.32          4.04         2.82 o                         
   1   8   6         36.65         39.77         3.50 o                         
   2   8   6         22.14         21.45         3.06 o                         
   3   8   6         10.83         13.44         3.64 o                         
   4   8   6         13.06         14.11         4.35 o                         
   5   8   6          0.03         -4.57         4.57 o                         
   6   8   6         19.63         20.80         5.88 o                         
   7   8   6        241.67        266.83        19.10 o                         
   8   8   6         27.46         26.54         8.00 o                         
 -12   9   6          0.11          5.19         4.84 o                         
 -11   9   6          1.53         -3.44         4.84 o                         
 -10   9   6          5.79          0.77         5.32 o                         
  -9   9   6         94.17         93.41         8.09 o                         
  -8   9   6          0.09         -0.91         3.59 o                         
  -7   9   6          0.21         -3.22         3.22 o                         
  -6   9   6          6.64          3.70         3.27 o                         
  -5   9   6         30.89         23.14         3.53 o                         
  -4   9   6        252.36        268.53         6.67 o                         
  -3   9   6        288.03        254.81         6.36 o                         
  -2   9   6          0.01          4.48         2.87 o                         
  -1   9   6        204.98        200.95         5.86 o                         
   0   9   6        248.43        245.34         6.04 o                         
   1   9   6         30.87         30.03         3.37 o                         
   2   9   6         79.26         82.32         5.26 o                         
   3   9   6        261.77        276.05         7.90 o                         
   4   9   6         58.94         60.81         5.34 o                         
   5   9   6          0.28          2.39         5.36 o                         
   6   9   6          0.40         -4.95         6.41 o                         
   7   9   6         32.28         26.91        11.40 o                         
 -11  10   6          0.69         -3.96         4.22 o                         
 -10  10   6         15.69          7.84         5.23 o                         
  -9  10   6          2.85         -4.38         4.38 o                         
  -8  10   6         26.18         25.31         8.04 o                         
  -7  10   6         15.35         13.85         5.08 o                         
  -6  10   6          0.14         -2.96         4.09 o                         
  -5  10   6        303.88        290.18         8.31 o                         
  -4  10   6         40.56         31.66         4.18 o                         
  -3  10   6         28.90         22.72         3.48 o                         
  -2  10   6         26.84         24.11         3.41 o                         
  -1  10   6          0.01         -2.92         2.92 o                         
   0  10   6         67.16         63.19         4.64 o                         
   1  10   6          2.01          1.77         4.44 o                         
   2  10   6         93.11         92.01         6.95 o                         
   3  10   6          5.84          9.75         8.77 o                         
   4  10   6          0.42         -6.04         6.04 o                         
   5  10   6        115.34        111.11        10.57 o                         
   6  10   6         20.55         14.43         7.79 o                         
 -10  11   6         17.98         11.37         6.26 o                         
  -9  11   6          3.94         -4.24         6.09 o                         
  -8  11   6         53.88         53.32         5.99 o                         
  -7  11   6         26.77         26.96         5.39 o                         
  -6  11   6        208.54        232.95         9.53 o                         
  -5  11   6        130.49        128.49         8.93 o                         
  -4  11   6         27.83         15.32         4.89 o                         
  -3  11   6        184.12        172.85         8.10 o                         
  -2  11   6          3.42         -0.16         3.32 o                         
  -1  11   6          6.11          0.99         3.95 o                         
   0  11   6         56.92         55.48         5.35 o                         
   1  11   6         15.68         11.04         4.92 o                         
   2  11   6         33.16         35.22         5.83 o                         
   3  11   6          0.80          7.35         5.57 o                         
   4  11   6         99.69        109.46        16.44 o                         
  -8  12   6         58.78         53.83        12.95 o                         
  -7  12   6        270.26        307.60        17.57 o                         
  -6  12   6        105.80         85.77        17.55 o                         
  -5  12   6         64.52         56.26         7.94 o                         
  -4  12   6         63.63         55.99        13.78 o                         
  -3  12   6          1.07         -5.27         7.22 o                         
  -2  12   6          0.29         -8.33         8.33 o                         
  -1  12   6         28.73         28.63         7.75 o                         
   0  12   6         37.93         40.36         6.74 o                         
   1  12   6          6.08         13.95         4.88 o                         
   2  12   6         30.78         38.72         6.58 o                         
   3  12   6        103.30        142.15         9.75 o                         
  -5  13   6         66.61         61.03        16.91 o                         
  -4  13   6         71.06         67.75        15.78 o                         
  -3  13   6        117.92         99.63         9.61 o                         
  -2  13   6         12.50         -1.52         9.39 o                         
  -1  13   6         30.77         27.07         9.52 o                         
   0  13   6          0.31          0.45         8.77 o                         
 -15   1   7          0.12          2.93         3.77 o                         
 -14   1   7         52.52         42.84         4.56 o                         
 -13   1   7         16.16         15.43         3.28 o                         
 -12   1   7          9.68          6.74         2.70 o                         
 -11   1   7         10.05          9.01         2.28 o                         
 -10   1   7          1.61          2.71         1.91 o                         
  -9   1   7         13.21         16.82         1.70 o                         
  -8   1   7         44.37         43.73         2.28 o                         
  -7   1   7          3.32          2.06         1.52 o                         
  -6   1   7         48.15         44.18         2.03 o                         
  -5   1   7        279.45        287.63         4.46 o                         
  -4   1   7         96.29        107.52         4.01 o                         
  -3   1   7         75.71         79.00         3.25 o                         
  -2   1   7         23.68         21.47         2.07 o                         
  -1   1   7        251.59        282.69         5.48 o                         
   0   1   7          5.89          2.52         2.73 o                         
   1   1   7         98.78         96.17         5.23 o                         
   2   1   7          4.81          4.88         3.22 o                         
   3   1   7          1.49          3.06         3.10 o                         
   4   1   7        128.51        105.35         6.61 o                         
   5   1   7        208.09        165.91         8.91 o                         
   6   1   7         44.08         43.92         4.15 o                         
   7   1   7         38.77         29.35         4.13 o                         
   8   1   7          0.33         -3.35         3.35 o                         
   9   1   7         35.71         45.83         5.36 o                         
 -15   2   7        110.38        116.20         9.43 o                         
 -14   2   7         15.16          9.51         3.62 o                         
 -13   2   7         32.41         31.59         3.54 o                         
 -12   2   7          0.02         -2.35         2.62 o                         
 -11   2   7         25.29         25.22         2.85 o                         
 -10   2   7       2361.03       2416.50        17.31 o                         
  -9   2   7        621.20        613.14         5.95 o                         
  -8   2   7        133.47        119.43         2.94 o                         
  -7   2   7        126.83        104.12         2.86 o                         
  -6   2   7        101.69         92.69         2.99 o                         
  -5   2   7       1165.08       1275.12         9.89 o                         
  -4   2   7          3.58         -0.24         2.00 o                         
  -3   2   7         94.52         79.78         3.65 o                         
  -2   2   7          3.88         -0.53         1.72 o                         
  -1   2   7         28.03         30.73         2.50 o                         
   0   2   7        430.60        438.82         6.89 o                         
   1   2   7         53.82         57.91         3.44 o                         
   2   2   7         18.68         21.88         3.52 o                         
   3   2   7          1.82          3.43         3.33 o                         
   4   2   7        107.59         91.52         5.30 o                         
   5   2   7        712.35        625.79        10.09 o                         
   6   2   7         22.84         28.72         3.87 o                         
   7   2   7          0.75         -2.92         3.33 o                         
   8   2   7         62.37         57.77         4.82 o                         
   9   2   7        112.03        136.83         7.13 o                         
 -15   3   7         90.78         87.04         8.54 o                         
 -14   3   7          4.24          3.43         3.57 o                         
 -13   3   7          3.07         -0.41         3.11 o                         
 -12   3   7          2.00          0.63         2.61 o                         
 -11   3   7         48.36         46.35         3.27 o                         
 -10   3   7        764.24        767.96         9.38 o                         
  -9   3   7         64.59         71.82         3.19 o                         
  -8   3   7        280.42        259.12         4.68 o                         
  -7   3   7        272.09        254.38         3.76 o                         
  -6   3   7        215.78        208.81         3.64 o                         
  -5   3   7          3.78          2.98         1.59 o                         
  -4   3   7        504.78        517.41         6.60 o                         
  -3   3   7          0.01          0.20         2.14 o                         
  -2   3   7        209.40        201.07         3.73 o                         
  -1   3   7        160.28        164.59         4.24 o                         
   0   3   7        429.16        407.66         7.68 o                         
   1   3   7         27.46         24.49         3.21 o                         
   2   3   7          0.33         -1.81         2.75 o                         
   3   3   7         19.62         14.81         3.96 o                         
   4   3   7        236.53        228.10         7.23 o                         
   5   3   7         74.48         77.26         5.18 o                         
   6   3   7         13.01         12.03         3.48 o                         
   7   3   7          0.05         -1.17         3.53 o                         
   8   3   7         26.79         33.41         4.57 o                         
   9   3   7         80.79        101.26        10.52 o                         
 -15   4   7         82.64         96.72         7.02 o                         
 -14   4   7         27.65         30.81         5.15 o                         
 -13   4   7          0.25         -0.64         3.07 o                         
 -12   4   7          7.40          9.65         3.11 o                         
 -11   4   7          5.72          3.26         2.55 o                         
 -10   4   7        620.94        634.41         8.47 o                         
  -9   4   7       1163.17       1172.18        12.30 o                         
  -8   4   7        104.52        102.56         3.88 o                         
  -7   4   7        261.01        245.02         4.02 o                         
  -6   4   7         81.84         76.46         2.12 o                         
  -5   4   7        205.39        203.31         4.06 o                         
  -4   4   7          0.81          1.62         2.02 o                         
  -3   4   7         69.90         77.92         3.14 o                         
  -2   4   7         27.72         26.20         2.53 o                         
  -1   4   7          0.48         -1.87         1.87 o                         
   0   4   7        725.31        697.48         8.87 o                         
   1   4   7        918.35        889.63        11.03 o                         
   2   4   7        195.75        176.96         6.76 o                         
   3   4   7        126.18        121.60         5.52 o                         
   4   4   7          8.12         15.14         3.78 o                         
   5   4   7        388.43        366.50         8.89 o                         
   6   4   7          0.66         -3.86         3.86 o                         
   7   4   7          0.17         -1.18         5.53 o                         
   8   4   7          3.53         -2.67         4.99 o                         
   9   4   7          0.86         -6.70         6.70 o                         
 -14   5   7         67.48         91.65         6.82 o                         
 -13   5   7          2.43          5.38         3.93 o                         
 -12   5   7          2.49          4.10         2.94 o                         
 -11   5   7         36.58         37.75         3.53 o                         
 -10   5   7          9.79          6.15         2.49 o                         
  -9   5   7       1731.49       1807.12        16.76 o                         
  -8   5   7          0.02          2.28         2.67 o                         
  -7   5   7        450.93        434.93         6.15 o                         
  -6   5   7       2035.24       2105.84        14.69 o                         
  -5   5   7        290.73        288.60         3.71 o                         
  -4   5   7        232.78        228.02         4.45 o                         
  -3   5   7         35.94         34.28         2.68 o                         
  -2   5   7        252.66        256.26         4.01 o                         
  -1   5   7        682.87        672.25         9.05 o                         
   0   5   7       1101.88       1081.73        18.04 o                         
   1   5   7       2233.99       2230.98        21.62 o                         
   2   5   7        184.43        187.12         6.43 o                         
   3   5   7        281.18        288.32         7.72 o                         
   4   5   7        614.96        636.24        11.05 o                         
   5   5   7         52.36         43.36         4.39 o                         
   6   5   7          9.90         12.08         5.43 o                         
   7   5   7          8.51          4.01         4.46 o                         
   8   5   7          1.61         -1.51         5.86 o                         
 -14   6   7         21.02         25.79         7.46 o                         
 -13   6   7         62.45         73.33         5.59 o                         
 -12   6   7         25.23         25.80         3.23 o                         
 -11   6   7         16.07         15.25         2.97 o                         
 -10   6   7        118.18        119.69         4.94 o                         
  -9   6   7          5.86          4.91         2.86 o                         
  -8   6   7         60.70         66.38         3.52 o                         
  -7   6   7         27.55         23.13         2.75 o                         
  -6   6   7       1760.94       1711.04        14.73 o                         
  -5   6   7         91.77         78.08         3.46 o                         
  -4   6   7         52.63         39.91         1.95 o                         
  -3   6   7         94.78         97.74         3.07 o                         
  -2   6   7         20.10         21.42         2.29 o                         
  -1   6   7         37.69         30.02         3.51 o                         
   0   6   7         47.74         52.62         3.76 o                         
   1   6   7         77.91         72.02         4.26 o                         
   2   6   7         22.24         23.00         3.52 o                         
   3   6   7         40.50         43.47         4.31 o                         
   4   6   7        140.19        147.27         8.77 o                         
   5   6   7         56.08         48.13         4.41 o                         
   6   6   7         60.41         60.32         6.46 o                         
   7   6   7          0.20         -5.79         5.79 o                         
   8   6   7          3.13         -4.73         6.11 o                         
 -13   7   7         23.80         29.51         6.09 o                         
 -12   7   7        155.50        172.38         9.97 o                         
 -11   7   7        157.35        163.01        11.29 o                         
 -10   7   7          0.16         -3.23         3.23 o                         
  -9   7   7         11.66          9.75         2.85 o                         
  -8   7   7        118.68        112.97         5.90 o                         
  -7   7   7        102.21         93.34         4.27 o                         
  -6   7   7        248.53        228.71         5.60 o                         
  -5   7   7        250.88        219.50         5.41 o                         
  -4   7   7          4.66         -1.29         2.07 o                         
  -3   7   7         83.38         69.18         3.85 o                         
  -2   7   7         25.54         13.99         2.83 o                         
  -1   7   7          4.94          3.01         2.69 o                         
   0   7   7         81.30         81.04         4.29 o                         
   1   7   7          0.04         -2.88         2.88 o                         
   2   7   7          0.32          5.09         3.10 o                         
   3   7   7         13.23          7.74         3.47 o                         
   4   7   7         72.47         72.80         5.38 o                         
   5   7   7        190.43        188.47         9.00 o                         
   6   7   7         33.75         30.37         6.52 o                         
   7   7   7         61.59         68.52        10.56 o                         
 -13   8   7        115.58        124.97        21.86 o                         
 -12   8   7          0.36          3.87         4.37 o                         
 -11   8   7        123.78        138.87         7.21 o                         
 -10   8   7        251.94        258.87        13.13 o                         
  -9   8   7          1.77         -1.80         4.21 o                         
  -8   8   7         27.13         18.39         5.71 o                         
  -7   8   7          2.09         -3.60         3.60 o                         
  -6   8   7         40.36         30.65         3.46 o                         
  -5   8   7        189.46        184.52         7.12 o                         
  -4   8   7         99.53         88.08         4.93 o                         
  -3   8   7          0.28          1.46         2.80 o                         
  -2   8   7         64.31         54.95         4.20 o                         
  -1   8   7         18.08         25.86         3.31 o                         
   0   8   7         59.43         62.91         4.02 o                         
   1   8   7        408.69        417.26         8.25 o                         
   2   8   7         10.44         10.29         3.06 o                         
   3   8   7        103.17         88.87         5.84 o                         
   4   8   7        104.72        105.80         6.42 o                         
   5   8   7          4.08          6.32         4.63 o                         
   6   8   7          1.46         -2.83         4.87 o                         
 -12   9   7          2.69          5.54         4.83 o                         
 -11   9   7          1.98         -1.74         4.36 o                         
 -10   9   7          2.68         -1.58         4.53 o                         
  -9   9   7          4.73         -4.49         4.49 o                         
  -8   9   7          5.23          1.63         4.42 o                         
  -7   9   7          0.08         -3.11         3.98 o                         
  -6   9   7          2.50          5.56         4.17 o                         
  -5   9   7         91.38         80.64         5.23 o                         
  -4   9   7        161.51        172.62         8.90 o                         
  -3   9   7        276.73        259.25         7.77 o                         
  -2   9   7         11.39          7.92         3.73 o                         
  -1   9   7          0.05          1.50         3.98 o                         
   0   9   7          0.64          2.22         3.22 o                         
   1   9   7          0.09          3.76         3.22 o                         
   2   9   7          8.96          3.99         4.88 o                         
   3   9   7        105.95        107.83         6.26 o                         
   4   9   7         64.91         68.53         5.77 o                         
   5   9   7        158.21        153.96         7.95 o                         
   6   9   7          4.26         -0.39         8.22 o                         
 -10  10   7         27.26         22.65         5.56 o                         
  -9  10   7         51.49         48.16         7.38 o                         
  -8  10   7         18.76         19.50         5.77 o                         
  -7  10   7         76.44         86.77         6.46 o                         
  -6  10   7         64.14         66.58         5.93 o                         
  -5  10   7        105.13        107.24         6.47 o                         
  -4  10   7        124.85        122.91         6.49 o                         
  -3  10   7         53.55         44.94         4.23 o                         
  -2  10   7        267.81        276.40         9.47 o                         
  -1  10   7          4.41          1.35         5.49 o                         
   0  10   7         53.57         61.72         6.96 o                         
   1  10   7        135.45        136.15         9.08 o                         
   2  10   7          3.13         -4.12         5.12 o                         
   3  10   7         23.97         30.98         9.02 o                         
   4  10   7        173.96        184.13        13.70 o                         
  -9  11   7          6.44         -3.31         5.01 o                         
  -8  11   7         14.69         10.82         7.66 o                         
  -7  11   7         15.40         21.99         5.20 o                         
  -6  11   7          0.05         -4.74         5.20 o                         
  -5  11   7          1.01         -6.23         6.23 o                         
  -4  11   7         24.64         32.03         5.88 o                         
  -3  11   7        223.36        219.12         9.18 o                         
  -2  11   7          4.29          3.48         3.76 o                         
  -1  11   7          0.28         -4.16         4.16 o                         
   0  11   7         51.08         59.30         8.25 o                         
   1  11   7         11.02         18.64         6.12 o                         
   2  11   7        114.34        106.68         8.99 o                         
   3  11   7          0.11          3.49         5.50 o                         
  -7  12   7          3.41         -2.52         8.73 o                         
  -6  12   7          0.00         -3.06        11.80 o                         
  -5  12   7         45.84         50.79        11.55 o                         
  -4  12   7         24.78         21.59         7.44 o                         
  -3  12   7          1.36         -5.79         6.25 o                         
  -2  12   7         30.46         37.06         9.78 o                         
  -1  12   7          0.03         -5.65         5.65 o                         
   0  12   7          0.44         -0.32         5.26 o                         
   1  12   7          0.40         -5.45         5.45 o                         
 -15   0   8          0.89         -2.23         6.00 o                         
 -14   0   8         11.21         15.01         5.64 o                         
 -13   0   8         66.17         60.75         6.89 o                         
 -12   0   8         28.99         23.88         4.10 o                         
 -11   0   8         47.96         45.73         4.85 o                         
 -10   0   8          5.36         11.61         3.17 o                         
  -9   0   8         30.91         30.20         3.47 o                         
  -8   0   8         56.16         49.24         4.19 o                         
  -7   0   8         90.00         94.86         4.73 o                         
  -6   0   8        615.77        675.43        10.61 o                         
  -5   0   8         10.66          8.97         3.23 o                         
  -4   0   8        415.95        433.99         9.53 o                         
  -3   0   8         24.80         25.02         3.56 o                         
  -2   0   8          2.03          5.41         2.93 o                         
  -1   0   8        178.81        172.33         8.42 o                         
   0   0   8        344.80        364.35        11.77 o                         
   1   0   8         49.10         46.32         6.46 o                         
   2   0   8          1.60         -4.80         4.80 o                         
   3   0   8        354.72        334.70        12.16 o                         
   4   0   8          7.48         11.58         5.84 o                         
   5   0   8          0.22         -0.76         5.58 o                         
   6   0   8         56.69         42.92         7.11 o                         
   7   0   8         23.63         21.94         7.03 o                         
   8   0   8          6.08          3.68         9.54 o                         
 -15   1   8          0.38         -1.88         4.37 o                         
 -14   1   8         34.10         41.94         6.59 o                         
 -13   1   8         69.55         79.45         4.47 o                         
 -12   1   8          8.60          7.16         3.00 o                         
 -11   1   8        649.80        660.84        10.28 o                         
 -10   1   8       1009.29        997.91         9.84 o                         
  -9   1   8        427.54        436.64         6.25 o                         
  -8   1   8         10.38          6.79         2.06 o                         
  -7   1   8          1.12          5.97         1.72 o                         
  -6   1   8          0.05         -1.34         2.18 o                         
  -5   1   8        116.03        134.05         5.24 o                         
  -4   1   8         30.90         21.10         3.11 o                         
  -3   1   8         70.17         63.53         3.47 o                         
  -2   1   8        698.87        669.99         7.64 o                         
  -1   1   8       2581.35       2544.65        23.09 o                         
   0   1   8        991.44        974.78        12.13 o                         
   1   1   8         56.06         69.18         7.25 o                         
   2   1   8        535.69        539.45        11.33 o                         
   3   1   8          8.39          3.12         3.60 o                         
   4   1   8        330.08        288.65         8.71 o                         
   5   1   8        194.08        167.74         7.12 o                         
   6   1   8         44.28         32.18         4.73 o                         
   7   1   8         33.29         26.13         4.82 o                         
   8   1   8         15.54         26.64         5.51 o                         
 -15   2   8          4.93         -0.78         4.28 o                         
 -14   2   8         85.82         81.83         5.26 o                         
 -13   2   8          0.19         -2.92         2.92 o                         
 -12   2   8         31.38         25.09         3.22 o                         
 -11   2   8        142.63        141.44         5.53 o                         
 -10   2   8        289.04        289.90         5.70 o                         
  -9   2   8         12.34          9.32         2.13 o                         
  -8   2   8         78.81         70.79         3.09 o                         
  -7   2   8          0.02         -1.73         1.73 o                         
  -6   2   8          4.84          2.45         1.84 o                         
  -5   2   8        312.14        352.71         7.41 o                         
  -4   2   8          3.61          1.76         2.83 o                         
  -3   2   8        408.62        385.22         7.80 o                         
  -2   2   8         35.96         28.33         2.55 o                         
  -1   2   8          0.16         -0.66         2.42 o                         
   0   2   8       2692.27       2698.45        26.83 o                         
   1   2   8        397.83        387.42         8.61 o                         
   2   2   8          5.63          4.82         3.50 o                         
   3   2   8        197.62        203.40         7.10 o                         
   4   2   8        112.86        111.38         5.94 o                         
   5   2   8        132.86        122.55         6.38 o                         
   6   2   8         42.57         41.38         6.65 o                         
   7   2   8          7.29          7.50         8.14 o                         
   8   2   8         52.14         64.25         6.34 o                         
 -15   3   8          7.82          8.80         4.50 o                         
 -14   3   8          6.88          1.37         3.50 o                         
 -13   3   8         13.62         10.26         3.76 o                         
 -12   3   8         55.87         49.47         3.58 o                         
 -11   3   8         11.73         11.07         2.78 o                         
 -10   3   8        192.37        198.98         5.39 o                         
  -9   3   8         10.05          9.51         2.90 o                         
  -8   3   8        146.44        146.81         3.88 o                         
  -7   3   8         13.60          8.81         1.81 o                         
  -6   3   8         34.20         30.55         2.49 o                         
  -5   3   8        188.37        165.52         4.34 o                         
  -4   3   8         40.52         32.61         3.68 o                         
  -3   3   8        123.45        122.86         5.35 o                         
  -2   3   8        107.38        107.80         4.40 o                         
  -1   3   8        185.12        178.38         5.19 o                         
   0   3   8        238.52        229.74         6.52 o                         
   1   3   8         55.47         47.69         4.43 o                         
   2   3   8          7.32          5.41         3.62 o                         
   3   3   8        176.56        173.08        10.80 o                         
   4   3   8          2.77          0.98         3.73 o                         
   5   3   8          3.29          3.57         3.91 o                         
   6   3   8         15.09          7.37         4.27 o                         
   7   3   8         50.65         41.85         5.25 o                         
   8   3   8         52.72         64.84        13.19 o                         
 -14   4   8          8.74          4.91         3.87 o                         
 -13   4   8         11.54          6.96         3.25 o                         
 -12   4   8         82.59         87.78         4.62 o                         
 -11   4   8         35.09         32.23         3.17 o                         
 -10   4   8        322.85        335.05         6.76 o                         
  -9   4   8        111.34        117.01         4.93 o                         
  -8   4   8        280.78        268.54         6.52 o                         
  -7   4   8        283.68        277.65         4.65 o                         
  -6   4   8         27.20         26.53         2.14 o                         
  -5   4   8          7.41          3.98         1.89 o                         
  -4   4   8         10.75         15.27         2.31 o                         
  -3   4   8          0.00         -1.78         2.44 o                         
  -2   4   8          5.84          9.44         2.61 o                         
  -1   4   8        731.43        732.16         8.81 o                         
   0   4   8         66.43         59.90         4.23 o                         
   1   4   8          9.36          8.40         3.88 o                         
   2   4   8         37.32         35.66         4.34 o                         
   3   4   8        521.70        534.65        10.52 o                         
   4   4   8         12.39          3.85         3.88 o                         
   5   4   8         19.29         13.53         4.19 o                         
   6   4   8          1.63         -4.32         4.32 o                         
   7   4   8         37.46         31.17         6.65 o                         
   8   4   8         74.18         80.35        18.62 o                         
 -14   5   8         95.94        102.34         6.12 o                         
 -13   5   8          0.43         -2.25         3.90 o                         
 -12   5   8          1.43          3.50         3.04 o                         
 -11   5   8         42.94         43.03         3.80 o                         
 -10   5   8        130.66        124.25         4.71 o                         
  -9   5   8        149.40        151.46         5.48 o                         
  -8   5   8          8.14          2.83         2.94 o                         
  -7   5   8        549.88        550.92         8.86 o                         
  -6   5   8          0.02         -0.25         1.47 o                         
  -5   5   8        516.15        479.81         6.72 o                         
  -4   5   8          6.16          4.67         2.75 o                         
  -3   5   8         33.56         30.12         3.03 o                         
  -2   5   8         45.98         43.52         3.44 o                         
  -1   5   8        173.64        173.53         6.24 o                         
   0   5   8        380.39        378.37         8.00 o                         
   1   5   8        108.24        108.63         5.17 o                         
   2   5   8         19.39         11.92         3.80 o                         
   3   5   8        358.03        370.05         8.90 o                         
   4   5   8          4.79          7.18         3.89 o                         
   5   5   8         57.36         48.92         5.62 o                         
   6   5   8         21.07         16.40         5.06 o                         
   7   5   8          8.90         -4.23         6.77 o                         
 -14   6   8        336.93        386.50        30.47 o                         
 -13   6   8          8.13         -4.07         4.07 o                         
 -12   6   8          1.74         -0.20         2.97 o                         
 -11   6   8        106.65        111.34         6.28 o                         
 -10   6   8         36.15         35.83         3.83 o                         
  -9   6   8         19.50         10.09         3.90 o                         
  -8   6   8         62.50         54.88         4.00 o                         
  -7   6   8        120.89        115.06         4.86 o                         
  -6   6   8        505.39        454.78         8.20 o                         
  -5   6   8        184.26        196.09         5.57 o                         
  -4   6   8        779.55        705.39        10.20 o                         
  -3   6   8         35.96         39.48         4.06 o                         
  -2   6   8        137.46        143.58         5.68 o                         
  -1   6   8        100.25         94.79         5.00 o                         
   0   6   8        358.97        349.01         7.85 o                         
   1   6   8         38.18         34.05         4.00 o                         
   2   6   8        269.74        277.49         7.57 o                         
   3   6   8        306.68        291.61         8.29 o                         
   4   6   8        139.96        135.07         8.75 o                         
   5   6   8        131.97        161.57         9.48 o                         
   6   6   8        243.02        235.72        10.03 o                         
   7   6   8         11.26          3.29         8.79 o                         
 -13   7   8         13.73         23.66         5.71 o                         
 -12   7   8          0.07          3.37         4.24 o                         
 -11   7   8          0.22         -4.01         4.01 o                         
 -10   7   8          9.65          4.01         3.37 o                         
  -9   7   8          0.01         -3.79         3.79 o                         
  -8   7   8         78.68         74.45         7.75 o                         
  -7   7   8         60.67         49.17         4.50 o                         
  -6   7   8        209.80        203.63         6.15 o                         
  -5   7   8         61.96         59.50         4.34 o                         
  -4   7   8        126.81        107.92         5.13 o                         
  -3   7   8        128.94        116.35         5.78 o                         
  -2   7   8         26.00         27.31         3.73 o                         
  -1   7   8         24.02         25.86         3.85 o                         
   0   7   8        127.69        124.77         5.67 o                         
   1   7   8          2.50          4.90         3.29 o                         
   2   7   8        303.96        308.11         7.93 o                         
   3   7   8         19.71         21.26         3.75 o                         
   4   7   8         95.07         97.00         6.94 o                         
   5   7   8        238.11        284.78        10.44 o                         
   6   7   8          3.17          1.31         9.20 o                         
 -12   8   8         33.50         19.17         5.76 o                         
 -11   8   8         14.41         11.84         5.15 o                         
 -10   8   8          0.41         -0.44         6.98 o                         
  -9   8   8          9.45         -4.48         5.11 o                         
  -8   8   8          1.69          0.75         4.26 o                         
  -7   8   8         96.30        100.17        10.42 o                         
  -6   8   8         10.66          9.25         3.47 o                         
  -5   8   8        115.65         99.64         5.96 o                         
  -4   8   8         32.54         22.83         3.85 o                         
  -3   8   8        279.21        266.87         8.08 o                         
  -2   8   8          4.26         -0.48         3.85 o                         
  -1   8   8         20.77         22.56         4.25 o                         
   0   8   8        414.58        415.53         9.30 o                         
   1   8   8        271.12        274.76         7.96 o                         
   2   8   8         44.89         46.43         4.33 o                         
   3   8   8         41.11         44.14         5.25 o                         
   4   8   8          3.77         -0.55         5.57 o                         
   5   8   8         96.27        107.62         8.74 o                         
 -11   9   8          4.92          0.90         5.16 o                         
 -10   9   8         85.35         73.81         7.30 o                         
  -9   9   8        102.98         99.45         7.02 o                         
  -8   9   8         35.01         35.51         6.03 o                         
  -7   9   8         37.35         33.19         5.12 o                         
  -6   9   8        159.18        138.08         9.81 o                         
  -5   9   8        231.17        208.65         9.87 o                         
  -4   9   8        217.88        195.36         6.84 o                         
  -3   9   8          6.00          1.11         3.34 o                         
  -2   9   8        399.06        417.37         9.88 o                         
  -1   9   8        142.87        141.90         9.93 o                         
   0   9   8         61.41         64.54         5.26 o                         
   1   9   8         30.32         33.94         4.64 o                         
   2   9   8          2.11          3.10         5.26 o                         
   3   9   8          0.60         -6.29         7.95 o                         
   4   9   8         26.92         28.79         6.88 o                         
 -10  10   8          0.16         -6.44         6.44 o                         
  -9  10   8         82.99         84.33         6.95 o                         
  -8  10   8         47.97         58.83         6.29 o                         
  -7  10   8          1.90          3.39         6.35 o                         
  -6  10   8          1.50          1.15         4.47 o                         
  -5  10   8          5.09          2.50         4.32 o                         
  -4  10   8          8.87          8.78         4.39 o                         
  -3  10   8          7.91         10.73         4.19 o                         
  -2  10   8         66.40         65.24         5.34 o                         
  -1  10   8          2.94          3.43         4.99 o                         
   0  10   8         46.87         55.43         7.12 o                         
   1  10   8          5.97         16.08         6.08 o                         
   2  10   8         67.04         77.03        11.92 o                         
   3  10   8         82.21         92.80         9.09 o                         
  -8  11   8         14.37          7.45         7.54 o                         
  -7  11   8          2.45         -4.01         6.15 o                         
  -6  11   8          6.69          2.36         8.79 o                         
  -5  11   8        100.71         99.17        10.91 o                         
  -4  11   8         10.11          6.63         8.29 o                         
  -3  11   8          1.45         -4.55         4.55 o                         
  -2  11   8         49.36         63.05         7.87 o                         
  -1  11   8        194.98        219.71         9.92 o                         
   0  11   8         23.97         30.63         6.76 o                         
   1  11   8         76.99         82.74         8.38 o                         
  -5  12   8         39.23         36.14         7.64 o                         
  -4  12   8        183.40        187.73        14.92 o                         
  -3  12   8         94.78        134.39        21.81 o                         
  -2  12   8         12.18          4.36         8.39 o                         
 -15   1   9          4.10          3.59         4.04 o                         
 -14   1   9          3.44          3.70         3.87 o                         
 -13   1   9          5.21          6.33         3.28 o                         
 -12   1   9         55.11         60.80         4.17 o                         
 -11   1   9        160.17        165.36         5.48 o                         
 -10   1   9        225.23        234.85         5.10 o                         
  -9   1   9         42.40         42.90         3.24 o                         
  -8   1   9         19.42         14.96         2.61 o                         
  -7   1   9        221.05        221.55         5.37 o                         
  -6   1   9         50.54         49.18         3.28 o                         
  -5   1   9          0.03         -1.46         3.00 o                         
  -4   1   9         54.11         53.25         4.02 o                         
  -3   1   9          0.03         -0.26         1.66 o                         
  -2   1   9         22.43         29.17         2.57 o                         
  -1   1   9          0.01          5.02         2.99 o                         
   0   1   9         64.75         65.29         4.87 o                         
   1   1   9         16.92         14.43         3.74 o                         
   2   1   9          2.67         -2.00         3.60 o                         
   3   1   9        351.46        315.84         8.95 o                         
   4   1   9         24.42         20.36         4.46 o                         
   5   1   9          1.06         -2.70         4.29 o                         
   6   1   9          4.83         -0.65         4.43 o                         
   7   1   9          3.63          5.03         5.79 o                         
 -15   2   9        108.97        124.92        10.41 o                         
 -14   2   9         31.86         25.83         4.32 o                         
 -13   2   9          1.42         -3.10         3.10 o                         
 -12   2   9         33.89         28.61         3.48 o                         
 -11   2   9         90.33        100.92         4.67 o                         
 -10   2   9          3.61          3.89         2.95 o                         
  -9   2   9         23.09         26.98         2.70 o                         
  -8   2   9          2.05          0.16         2.37 o                         
  -7   2   9         50.87         35.86         2.94 o                         
  -6   2   9          0.14         -2.29         2.29 o                         
  -5   2   9         15.33         15.14         3.45 o                         
  -4   2   9        126.38        120.91         5.49 o                         
  -3   2   9          0.06         -2.17         3.11 o                         
  -2   2   9       1314.54       1262.98        13.04 o                         
  -1   2   9       1492.34       1494.03        16.64 o                         
   0   2   9         10.62         11.08         3.71 o                         
   1   2   9          4.07          1.66         3.69 o                         
   2   2   9         30.26         28.56         4.39 o                         
   3   2   9         71.51         65.24         5.34 o                         
   4   2   9          0.03         -1.81         3.85 o                         
   5   2   9         11.54          8.68         4.37 o                         
   6   2   9          3.80          0.36         5.01 o                         
   7   2   9         27.44         36.11         8.71 o                         
 -14   3   9         43.71         40.36         4.67 o                         
 -13   3   9         28.28         26.38         4.29 o                         
 -12   3   9        191.43        196.08         9.53 o                         
 -11   3   9        707.31        700.07         9.65 o                         
 -10   3   9        395.67        402.94         8.46 o                         
  -9   3   9          0.00         -2.56         2.56 o                         
  -8   3   9         68.04         63.99         3.15 o                         
  -7   3   9         83.20         69.89         3.63 o                         
  -6   3   9        141.41        118.09         4.69 o                         
  -5   3   9          8.98          2.66         2.88 o                         
  -4   3   9         30.18         26.32         4.17 o                         
  -3   3   9         70.55         56.92         4.41 o                         
  -2   3   9        293.47        304.47         7.65 o                         
  -1   3   9       2182.67       2176.33        21.82 o                         
   0   3   9         15.75         14.71         3.61 o                         
   1   3   9        117.43        116.34         6.92 o                         
   2   3   9         59.30         59.52         5.09 o                         
   3   3   9         26.53         24.38         4.48 o                         
   4   3   9          2.90          4.07         5.67 o                         
   5   3   9         65.85         73.67         6.72 o                         
   6   3   9         10.62          0.27         4.49 o                         
   7   3   9         56.13         42.18        10.84 o                         
 -14   4   9          2.42         -0.29         3.75 o                         
 -13   4   9          0.22          1.94         3.48 o                         
 -12   4   9        733.41        748.72        11.27 o                         
 -11   4   9         22.74         20.33         3.13 o                         
 -10   4   9        146.47        142.52         5.93 o                         
  -9   4   9          0.83         -0.02         3.01 o                         
  -8   4   9          0.49         -2.89         2.89 o                         
  -7   4   9         56.34         61.35         3.37 o                         
  -6   4   9         83.07         77.95         4.36 o                         
  -5   4   9         13.40         11.93         3.07 o                         
  -4   4   9        180.69        150.95         5.62 o                         
  -3   4   9        248.13        241.13         6.64 o                         
  -2   4   9        997.49        996.20        13.72 o                         
  -1   4   9         90.14         93.61         5.01 o                         
   0   4   9        319.57        314.76         7.86 o                         
   1   4   9          8.64         10.75         3.56 o                         
   2   4   9          3.02          0.01         3.86 o                         
   3   4   9          2.08         -0.70         3.81 o                         
   4   4   9         41.17         40.64         4.94 o                         
   5   4   9         11.52         13.08         4.47 o                         
   6   4   9          8.64          8.74         5.03 o                         
 -14   5   9         17.67         27.17         4.52 o                         
 -13   5   9          0.38         -3.85         3.85 o                         
 -12   5   9        125.78        120.34         5.54 o                         
 -11   5   9         54.33         50.02         4.08 o                         
 -10   5   9         59.90         63.06         6.05 o                         
  -9   5   9          0.57          2.31         3.11 o                         
  -8   5   9         26.83         20.87         3.41 o                         
  -7   5   9         86.30         78.85         4.38 o                         
  -6   5   9         33.06         20.57         2.67 o                         
  -5   5   9        342.11        305.78         6.85 o                         
  -4   5   9         48.21         44.68         3.60 o                         
  -3   5   9        136.72        127.25         6.23 o                         
  -2   5   9        321.68        321.52         8.15 o                         
  -1   5   9         45.63         42.05         4.27 o                         
   0   5   9        103.85        107.65         5.29 o                         
   1   5   9         86.35         91.45         5.30 o                         
   2   5   9         59.70         57.03         4.72 o                         
   3   5   9          0.23         -3.39         3.82 o                         
   4   5   9         16.13          6.82         4.23 o                         
   5   5   9          7.87          3.38         4.99 o                         
   6   5   9         13.35          8.10         5.60 o                         
 -13   6   9         65.53         64.19         7.95 o                         
 -12   6   9         55.51         55.81         4.36 o                         
 -11   6   9          6.17         -0.15         3.24 o                         
 -10   6   9         17.36         10.90         4.25 o                         
  -9   6   9         48.60         44.60         4.87 o                         
  -8   6   9        167.84        154.18         6.30 o                         
  -7   6   9         84.50         86.76         5.25 o                         
  -6   6   9        377.56        346.29         7.65 o                         
  -5   6   9        295.23        264.22         6.38 o                         
  -4   6   9         45.01         46.90         4.93 o                         
  -3   6   9          0.43          0.44         3.61 o                         
  -2   6   9         19.27         16.47         3.80 o                         
  -1   6   9          5.53          5.29         3.44 o                         
   0   6   9         49.56         52.23         4.67 o                         
   1   6   9        138.83        133.74         9.09 o                         
   2   6   9          3.43          2.43         3.67 o                         
   3   6   9          1.72          1.58         3.75 o                         
   4   6   9        132.41        143.30         7.02 o                         
   5   6   9         21.60         41.36         7.20 o                         
 -12   7   9         25.69         18.83         5.46 o                         
 -11   7   9          0.00         -3.17         3.17 o                         
 -10   7   9          0.03         -4.51         4.51 o                         
  -9   7   9          1.09         -3.90         3.90 o                         
  -8   7   9        479.23        438.43        11.51 o                         
  -7   7   9         44.12         38.34         5.27 o                         
  -6   7   9         11.06         11.60         3.63 o                         
  -5   7   9        146.34        121.27         6.63 o                         
  -4   7   9          3.22         -1.47         3.92 o                         
  -3   7   9          5.74          4.63         4.24 o                         
  -2   7   9         28.61         41.96         5.22 o                         
  -1   7   9         11.81         14.60         3.74 o                         
   0   7   9         66.41         70.67         5.04 o                         
   1   7   9        157.07        169.94         9.19 o                         
   2   7   9        153.26        156.24         7.46 o                         
   3   7   9         30.44         33.07         4.37 o                         
   4   7   9         39.61         47.19         5.83 o                         
   5   7   9        169.51        179.26        11.90 o                         
 -11   8   9          0.50         -3.96         4.68 o                         
 -10   8   9          3.18          2.54         5.09 o                         
  -9   8   9         12.81         12.52         5.09 o                         
  -8   8   9        195.24        176.38         9.27 o                         
  -7   8   9         10.93         11.01         4.57 o                         
  -6   8   9         63.00         49.97         4.68 o                         
  -5   8   9         10.29          8.95         3.69 o                         
  -4   8   9          0.24         -0.15         3.76 o                         
  -3   8   9         51.94         41.07         5.35 o                         
  -2   8   9          1.37         -0.85         4.44 o                         
  -1   8   9        179.15        173.57         7.65 o                         
   0   8   9         50.34         55.26         5.29 o                         
   1   8   9         45.81         42.09         5.17 o                         
   2   8   9        424.23        449.43        11.55 o                         
   3   8   9         59.97         62.88         6.33 o                         
   4   8   9         77.34         79.32         7.05 o                         
 -10   9   9         59.05         75.38         6.79 o                         
  -9   9   9         59.22         60.60         7.54 o                         
  -8   9   9         13.41         -1.03         5.31 o                         
  -7   9   9          2.60          0.83         6.02 o                         
  -6   9   9         18.25         18.15         5.74 o                         
  -5   9   9          2.09         -4.08         4.08 o                         
  -4   9   9          9.11         10.89         3.81 o                         
  -3   9   9         46.38         54.14         5.09 o                         
  -2   9   9         33.07         36.17         5.42 o                         
  -1   9   9        149.97        157.86        11.00 o                         
   0   9   9          2.23          1.88         4.51 o                         
   1   9   9        129.95        149.39         9.23 o                         
   2   9   9         71.53         67.14         7.53 o                         
   3   9   9         21.74         27.25         6.59 o                         
  -9  10   9         25.96         35.81         7.64 o                         
  -8  10   9          7.36         11.47         5.49 o                         
  -7  10   9         78.27         90.99         8.53 o                         
  -6  10   9         58.38         66.12         6.16 o                         
  -5  10   9         27.71         18.12         5.04 o                         
  -4  10   9          4.64          3.92         7.44 o                         
  -3  10   9         37.70         46.54         5.32 o                         
  -2  10   9          5.99          2.48         4.65 o                         
  -1  10   9         58.76         72.72         8.08 o                         
   0  10   9         29.79         26.95         7.00 o                         
   1  10   9          0.88          6.64         6.45 o                         
  -6  11   9          5.39          2.09        10.91 o                         
  -5  11   9         83.76         94.80        15.91 o                         
  -4  11   9         71.90         76.21         7.19 o                         
  -3  11   9          0.03         -1.03         5.02 o                         
  -2  11   9         31.90         27.24         8.58 o                         
 -14   0  10         17.67         19.60         6.18 o                         
 -13   0  10          3.85          7.06         5.81 o                         
 -12   0  10        222.72        208.20        12.89 o                         
 -11   0  10        253.50        263.18        11.62 o                         
 -10   0  10         16.60         19.51         3.89 o                         
  -9   0  10          8.53          7.15         3.96 o                         
  -8   0  10         40.83         37.09         5.28 o                         
  -7   0  10        525.78        596.96        13.33 o                         
  -6   0  10        320.22        272.98        11.92 o                         
  -5   0  10        202.39        191.00        12.55 o                         
  -4   0  10         82.88         84.14         8.18 o                         
  -3   0  10        704.87        700.23        14.16 o                         
  -2   0  10       2759.13       2710.83        36.97 o                         
  -1   0  10        686.49        681.47        19.04 o                         
   0   0  10         66.13         63.75         7.33 o                         
   1   0  10          2.57         -2.22         5.43 o                         
   2   0  10        145.69        150.10        10.16 o                         
   3   0  10         25.22         19.44         6.74 o                         
   4   0  10        172.60        163.74        10.90 o                         
   5   0  10        327.56        342.52        25.18 o                         
   6   0  10          0.21          6.12         7.09 o                         
 -14   1  10          0.12         -0.19         3.94 o                         
 -13   1  10         46.53         45.30         4.32 o                         
 -12   1  10          1.72          3.33         3.24 o                         
 -11   1  10        139.43        138.95         4.67 o                         
 -10   1  10          0.73          1.78         2.71 o                         
  -9   1  10         52.09         51.54         3.69 o                         
  -8   1  10        259.36        278.31         6.82 o                         
  -7   1  10          1.46         -2.75         2.84 o                         
  -6   1  10        108.98        121.52         5.81 o                         
  -5   1  10          1.56         -2.80         5.28 o                         
  -4   1  10          0.09          6.73         3.46 o                         
  -3   1  10        107.55         93.41         5.28 o                         
  -2   1  10          1.02          6.29         3.25 o                         
  -1   1  10         57.32         59.70         4.34 o                         
   0   1  10          3.40          4.77         3.90 o                         
   1   1  10         16.22         13.14         4.15 o                         
   2   1  10          1.33         -0.96         3.94 o                         
   3   1  10          0.50         -3.98         3.98 o                         
   4   1  10          1.60          0.84         4.36 o                         
   5   1  10         45.18         52.38         5.69 o                         
   6   1  10         11.01          3.85         6.56 o                         
 -14   2  10         36.41         32.93         5.45 o                         
 -13   2  10         15.30         10.61         3.49 o                         
 -12   2  10         70.12         76.22         4.76 o                         
 -11   2  10         36.19         38.48         3.66 o                         
 -10   2  10        280.85        282.50         8.64 o                         
  -9   2  10          3.82          4.23         3.21 o                         
  -8   2  10         58.65         56.94         3.49 o                         
  -7   2  10          2.97          2.12         2.66 o                         
  -6   2  10          3.97          7.87         3.40 o                         
  -5   2  10         68.44         62.36         5.32 o                         
  -4   2  10          0.76         -0.83         3.32 o                         
  -3   2  10        412.73        406.49         9.20 o                         
  -2   2  10          1.49          8.54         3.33 o                         
  -1   2  10        118.28        117.40         5.64 o                         
   0   2  10         30.92         33.25         4.06 o                         
   1   2  10         81.49         85.27         7.34 o                         
   2   2  10         82.09         72.68         5.68 o                         
   3   2  10         32.53         42.75         5.21 o                         
   4   2  10          7.31         -0.12         4.54 o                         
   5   2  10          7.02          2.20         4.59 o                         
 -14   3  10          8.07          5.86         3.97 o                         
 -13   3  10        285.96        286.46         8.98 o                         
 -12   3  10        184.36        211.01         6.64 o                         
 -11   3  10        697.04        768.92        11.33 o                         
 -10   3  10         85.38         81.80         4.70 o                         
  -9   3  10          2.22          3.81         3.10 o                         
  -8   3  10         39.49         32.77         3.27 o                         
  -7   3  10         46.10         35.90         3.19 o                         
  -6   3  10        156.10        139.33         5.80 o                         
  -5   3  10          3.36         -1.20         2.98 o                         
  -4   3  10         89.94         92.69         5.41 o                         
  -3   3  10        178.30        177.78         7.09 o                         
  -2   3  10         23.86         30.07         3.99 o                         
  -1   3  10        123.27        127.17         5.78 o                         
   0   3  10        141.62        154.63         7.54 o                         
   1   3  10        116.48        111.12         6.29 o                         
   2   3  10         13.29          4.90         4.08 o                         
   3   3  10          3.53          2.39         4.29 o                         
   4   3  10         89.45        107.31         6.75 o                         
   5   3  10          8.21          9.36         4.89 o                         
 -13   4  10         16.45         13.33         4.15 o                         
 -12   4  10          4.64         13.13         3.56 o                         
 -11   4  10         13.92         16.09         3.25 o                         
 -10   4  10          2.76          1.50         3.27 o                         
  -9   4  10          9.91          6.51         3.37 o                         
  -8   4  10         18.79         16.26         3.54 o                         
  -7   4  10         39.01         25.10         3.13 o                         
  -6   4  10        383.75        361.08         6.75 o                         
  -5   4  10          1.72         -2.88         3.08 o                         
  -4   4  10         72.38         65.91         4.44 o                         
  -3   4  10        295.43        277.05         8.21 o                         
  -2   4  10         86.77         95.19         5.39 o                         
  -1   4  10          7.37          8.31         3.60 o                         
   0   4  10         45.24         44.74         4.40 o                         
   1   4  10          4.34          2.87         3.67 o                         
   2   4  10         34.05         32.41         4.74 o                         
   3   4  10          5.11          1.21         4.18 o                         
   4   4  10        122.24        124.73         7.03 o                         
   5   4  10          3.67         -4.31         4.46 o                         
 -13   5  10          1.85         -0.61         4.07 o                         
 -12   5  10          8.39          3.18         3.57 o                         
 -11   5  10         55.47         53.49         4.58 o                         
 -10   5  10          1.43         -3.09         3.25 o                         
  -9   5  10          1.39         -0.78         3.24 o                         
  -8   5  10         44.04         36.95         4.00 o                         
  -7   5  10        350.78        348.76         9.81 o                         
  -6   5  10         49.24         40.83         3.42 o                         
  -5   5  10         39.90         37.67         5.22 o                         
  -4   5  10          9.18          4.78         3.70 o                         
  -3   5  10          2.98          4.02         3.75 o                         
  -2   5  10          0.03          0.24         3.57 o                         
  -1   5  10         22.18         19.73         4.09 o                         
   0   5  10          4.32          7.79         3.78 o                         
   1   5  10          4.01          1.15         4.03 o                         
   2   5  10          1.18          5.03         3.86 o                         
   3   5  10        446.55        506.33        11.48 o                         
   4   5  10         30.77         35.17         5.67 o                         
 -12   6  10         57.81         56.84         6.34 o                         
 -11   6  10          0.16         -3.45         3.45 o                         
 -10   6  10         15.40         14.94         4.54 o                         
  -9   6  10         83.02         74.91         5.73 o                         
  -8   6  10         10.76          7.36         3.82 o                         
  -7   6  10         51.65         46.85         5.07 o                         
  -6   6  10         80.92         62.73         5.22 o                         
  -5   6  10         52.69         43.09         5.58 o                         
  -4   6  10          0.08          1.25         4.34 o                         
  -3   6  10          0.35         -1.77         4.06 o                         
  -2   6  10         43.11         47.51         4.78 o                         
  -1   6  10          2.91         -3.30         3.61 o                         
   0   6  10         42.13         51.21         5.03 o                         
   1   6  10        121.05        121.24         6.08 o                         
   2   6  10         12.33         13.05         4.17 o                         
   3   6  10        280.20        329.93         9.35 o                         
   4   6  10         81.50         99.05         7.85 o                         
 -12   7  10        225.75        236.28        11.08 o                         
 -11   7  10        154.69        170.03         7.08 o                         
 -10   7  10          1.09         -2.05         5.36 o                         
  -9   7  10        116.58        103.57         9.35 o                         
  -8   7  10        296.41        268.41         9.51 o                         
  -7   7  10         80.56         79.45         5.34 o                         
  -6   7  10         25.62         17.93         4.33 o                         
  -5   7  10          5.88         -0.97         4.38 o                         
  -4   7  10          3.87         -4.28         4.28 o                         
  -3   7  10         22.01         21.40         5.17 o                         
  -2   7  10         20.63         25.03         5.53 o                         
  -1   7  10         15.37         21.36         4.79 o                         
   0   7  10          4.84          5.47         4.52 o                         
   1   7  10        519.77        539.68        11.92 o                         
   2   7  10         41.27         51.03         4.94 o                         
   3   7  10         30.69         30.26         5.55 o                         
 -10   8  10          3.43          0.83         5.50 o                         
  -9   8  10         15.07          7.54         6.29 o                         
  -8   8  10         46.59         24.81         5.39 o                         
  -7   8  10        117.47        102.49         7.56 o                         
  -6   8  10          1.00          0.37         3.86 o                         
  -5   8  10         21.94         20.96         4.26 o                         
  -4   8  10         67.33         55.64         5.50 o                         
  -3   8  10          0.01         -4.17         4.61 o                         
  -2   8  10         28.71         22.24         5.77 o                         
  -1   8  10         26.36         27.32         4.91 o                         
   0   8  10         71.86         69.14         6.99 o                         
   1   8  10        168.21        181.36         8.42 o                         
   2   8  10         29.49         29.43         6.50 o                         
  -9   9  10          3.22         -2.49         6.74 o                         
  -8   9  10        177.90        166.19        12.62 o                         
  -7   9  10         13.38          8.54         6.58 o                         
  -6   9  10          5.50          1.08         7.37 o                         
  -5   9  10          3.20         -6.93         6.93 o                         
  -4   9  10          7.47         -2.05         5.43 o                         
  -3   9  10          7.46         12.29         4.97 o                         
  -2   9  10          6.94          4.36         4.83 o                         
  -1   9  10         25.97         42.50         5.94 o                         
   0   9  10          5.06          1.62         4.71 o                         
  -7  10  10         27.60         25.20         5.80 o                         
  -6  10  10         22.05          8.78         6.03 o                         
  -5  10  10         30.89         29.61         6.68 o                         
  -4  10  10        199.98        209.24        10.35 o                         
  -3  10  10        120.11        139.38        12.10 o                         
  -2  10  10         42.26         39.63         5.89 o                         
 -13   1  11          0.18          3.39         4.07 o                         
 -12   1  11        496.34        528.43        10.04 o                         
 -11   1  11          0.32         -3.21         3.54 o                         
 -10   1  11         25.87         22.22         3.55 o                         
  -9   1  11          3.90          1.58         3.23 o                         
  -8   1  11         53.15         39.46         3.81 o                         
  -7   1  11         93.09         94.15         4.87 o                         
  -6   1  11          2.88         -1.44         3.94 o                         
  -5   1  11         19.18         28.41         4.84 o                         
  -4   1  11         24.70         31.90         4.96 o                         
  -3   1  11       1075.00       1045.83        17.42 o                         
  -2   1  11         41.63         46.31         4.91 o                         
  -1   1  11         19.60         24.51         4.54 o                         
   0   1  11         22.05         18.72         4.56 o                         
   1   1  11         53.86         45.66         5.42 o                         
   2   1  11         11.35         10.59         4.62 o                         
   3   1  11         11.74          3.24         4.67 o                         
   4   1  11         20.00         22.76         5.71 o                         
 -13   2  11         89.18         80.96         5.20 o                         
 -12   2  11        154.08        181.46        10.73 o                         
 -11   2  11         51.59         55.23         4.22 o                         
 -10   2  11         36.22         37.78         4.33 o                         
  -9   2  11        101.44         93.76         4.90 o                         
  -8   2  11         12.01          9.14         3.35 o                         
  -7   2  11          0.44          5.18         2.97 o                         
  -6   2  11         18.18         15.83         4.48 o                         
  -5   2  11         18.89         20.00         4.53 o                         
  -4   2  11          0.48         -3.12         4.10 o                         
  -3   2  11        545.84        562.45        12.54 o                         
  -2   2  11         35.19         44.79         4.71 o                         
  -1   2  11          0.26          9.20         3.57 o                         
   0   2  11         20.59         19.84         4.13 o                         
   1   2  11         22.72         20.81         4.73 o                         
   2   2  11         31.12         35.42         5.35 o                         
   3   2  11         41.35         40.55         5.54 o                         
   4   2  11         23.59         31.49         5.75 o                         
 -13   3  11        121.93        128.96         8.77 o                         
 -12   3  11          0.13          2.77         3.53 o                         
 -11   3  11        239.70        252.45         7.79 o                         
 -10   3  11         17.42         28.25         4.17 o                         
  -9   3  11         76.36         76.49         5.59 o                         
  -8   3  11         17.32         16.02         4.14 o                         
  -7   3  11         37.79         31.94         3.76 o                         
  -6   3  11          6.15          5.12         3.33 o                         
  -5   3  11         64.49         55.98         7.22 o                         
  -4   3  11        121.38        120.25         6.27 o                         
  -3   3  11         93.00         79.11         5.73 o                         
  -2   3  11        204.41        205.95         7.61 o                         
  -1   3  11        189.06        196.72         7.25 o                         
   0   3  11         63.85         65.24         5.15 o                         
   1   3  11         20.28         22.27         4.47 o                         
   2   3  11         44.19         53.95         5.65 o                         
   3   3  11         90.56        107.85         6.98 o                         
   4   3  11          0.22         -3.15         5.62 o                         
 -13   4  11          8.78         10.31         4.41 o                         
 -12   4  11        643.44        752.86        13.54 o                         
 -11   4  11         79.35         96.76         6.24 o                         
 -10   4  11          2.18          0.04         3.62 o                         
  -9   4  11        122.78        131.50         9.50 o                         
  -8   4  11        201.95        191.76         7.66 o                         
  -7   4  11        288.12        246.25         6.85 o                         
  -6   4  11         12.88         11.25         3.28 o                         
  -5   4  11         17.38         11.25         4.21 o                         
  -4   4  11        409.87        418.47        10.12 o                         
  -3   4  11         67.02         77.21         5.68 o                         
  -2   4  11        269.88        288.90         8.61 o                         
  -1   4  11         60.50         65.58         5.32 o                         
   0   4  11          2.46          5.75         3.75 o                         
   1   4  11          0.12          4.46         3.98 o                         
   2   4  11          9.23         18.03         4.43 o                         
   3   4  11         75.94        102.63         6.89 o                         
 -12   5  11          3.34          0.22         3.79 o                         
 -11   5  11         25.87         28.04         5.27 o                         
 -10   5  11         56.01         62.54         5.85 o                         
  -9   5  11         47.04         57.88         4.99 o                         
  -8   5  11          3.68         -4.41         4.41 o                         
  -7   5  11        307.09        292.33        10.24 o                         
  -6   5  11          2.95         -1.19         3.53 o                         
  -5   5  11         10.57          8.80         5.99 o                         
  -4   5  11        445.81        462.79        12.16 o                         
  -3   5  11        166.83        166.83         7.68 o                         
  -2   5  11         46.67         54.62         5.67 o                         
  -1   5  11          1.43          2.19         3.99 o                         
   0   5  11         25.04         25.53         4.43 o                         
   1   5  11          2.89          8.31         4.06 o                         
   2   5  11          2.36          7.30         4.17 o                         
   3   5  11         88.21        100.73         6.41 o                         
 -11   6  11         86.91        103.21         7.66 o                         
 -10   6  11         16.88          5.64         5.77 o                         
  -9   6  11         99.72        112.43         8.35 o                         
  -8   6  11          8.12         15.01         4.42 o                         
  -7   6  11          7.84          3.92         4.11 o                         
  -6   6  11          1.39         -4.14         4.14 o                         
  -5   6  11          2.70         -4.01         4.01 o                         
  -4   6  11        522.44        531.67        16.60 o                         
  -3   6  11        170.23        159.38         8.27 o                         
  -2   6  11         52.40         57.22         6.13 o                         
  -1   6  11          4.55         11.42         4.68 o                         
   0   6  11          2.18         -2.46         4.16 o                         
   1   6  11          5.00         11.60         4.21 o                         
   2   6  11          6.76         12.72         4.30 o                         
 -10   7  11         19.60         18.70         7.52 o                         
  -9   7  11        339.27        315.26        12.36 o                         
  -8   7  11         73.18         55.79         9.48 o                         
  -7   7  11          2.60          2.02         4.09 o                         
  -6   7  11         76.17         79.44         5.73 o                         
  -5   7  11         40.04         28.82         5.11 o                         
  -4   7  11         55.97         53.76         6.31 o                         
  -3   7  11          2.58          5.70         4.89 o                         
  -2   7  11         63.99         62.71         6.42 o                         
  -1   7  11         31.22         29.70         5.25 o                         
   0   7  11         36.75         42.43         5.80 o                         
   1   7  11          1.72          2.85         4.90 o                         
  -9   8  11          0.20         -6.11         6.11 o                         
  -8   8  11        399.67        429.94        21.75 o                         
  -7   8  11          0.26         -4.20         8.38 o                         
  -6   8  11         32.02         22.64         5.30 o                         
  -5   8  11        136.11        152.75         7.15 o                         
  -4   8  11         20.40         18.16         4.97 o                         
  -3   8  11          5.87          6.77         5.69 o                         
  -2   8  11          0.32          2.95         5.15 o                         
  -1   8  11        225.39        281.17        19.13 o                         
  -6   9  11          0.01         -2.91         5.07 o                         
  -5   9  11         15.47          9.38         9.08 o                         
  -4   9  11          4.50          1.98         5.00 o                         
  -3   9  11          3.48         -4.51         9.21 o                         
 -13   0  12        225.67        256.90        16.74 o                         
 -12   0  12        172.52        168.49        10.73 o                         
 -11   0  12         29.98         24.45         7.45 o                         
 -10   0  12         12.92          9.50         5.15 o                         
  -9   0  12         45.59         47.69         6.28 o                         
  -8   0  12        439.73        432.98        12.69 o                         
  -7   0  12        121.31        129.10         8.28 o                         
  -6   0  12         15.24         13.50        11.88 o                         
  -5   0  12         10.20         11.21         6.67 o                         
  -4   0  12        497.57        529.44        18.10 o                         
  -3   0  12         62.93         65.35         8.84 o                         
  -2   0  12        749.33        810.53        26.19 o                         
  -1   0  12          0.00         -0.35         6.13 o                         
   0   0  12         12.46         14.38         6.82 o                         
   1   0  12          0.00         -6.08         6.08 o                         
   2   0  12         22.54         22.25         7.48 o                         
 -12   1  12          0.47         -0.63         3.59 o                         
 -11   1  12         37.17         26.57         4.40 o                         
 -10   1  12        114.81        118.87         5.84 o                         
  -9   1  12          2.45          4.16         3.50 o                         
  -8   1  12        224.24        200.93         7.16 o                         
  -7   1  12        188.13        182.59         6.65 o                         
  -6   1  12         20.74         27.26         5.09 o                         
  -5   1  12         25.52         35.20         5.42 o                         
  -4   1  12          0.19          2.84         4.58 o                         
  -3   1  12        567.65        582.28        13.51 o                         
  -2   1  12          6.11         10.36         4.60 o                         
  -1   1  12          8.52          7.94         4.29 o                         
   0   1  12        339.05        391.00        16.32 o                         
   1   1  12          1.91         12.31         4.89 o                         
   2   1  12        119.29        138.83         7.79 o                         
 -12   2  12         39.13         34.57         4.34 o                         
 -11   2  12          0.63          3.19         3.83 o                         
 -10   2  12         15.08         10.10         4.34 o                         
  -9   2  12         12.86         11.52         3.58 o                         
  -8   2  12         42.25         40.32         4.29 o                         
  -7   2  12         24.54         22.72         3.98 o                         
  -6   2  12         15.28          7.48         4.60 o                         
  -5   2  12          5.68          1.68         4.39 o                         
  -4   2  12          7.98          4.86         4.68 o                         
  -3   2  12        879.17        898.38        16.77 o                         
  -2   2  12         13.70         17.38         4.83 o                         
  -1   2  12         70.97         71.56         5.99 o                         
   0   2  12          1.86         10.66         4.59 o                         
   1   2  12         55.42         57.36         5.99 o                         
   2   2  12         24.35         33.44         5.58 o                         
 -12   3  12          0.46         -0.89         3.70 o                         
 -11   3  12         19.86         17.97         4.05 o                         
 -10   3  12          0.50          4.55         3.87 o                         
  -9   3  12         42.28         41.21         5.13 o                         
  -8   3  12        150.04        140.18         6.01 o                         
  -7   3  12         15.00         12.56         3.58 o                         
  -6   3  12         29.21         32.33         6.13 o                         
  -5   3  12         21.49         27.06         5.25 o                         
  -4   3  12        225.99        214.57         9.29 o                         
  -3   3  12        261.45        293.25        10.27 o                         
  -2   3  12         18.46         25.18         4.97 o                         
  -1   3  12          0.03          6.84         4.21 o                         
   0   3  12         35.00         39.16         5.41 o                         
   1   3  12        263.77        277.63        10.17 o                         
   2   3  12         40.04         44.53         5.75 o                         
 -11   4  12          2.10         -3.02         3.91 o                         
 -10   4  12         63.49         69.93         5.54 o                         
  -9   4  12          1.29          0.80         4.17 o                         
  -8   4  12          6.87          1.38         4.66 o                         
  -7   4  12         45.03         39.84         5.42 o                         
  -6   4  12         30.73         28.26         4.47 o                         
  -5   4  12         41.60         41.98         6.64 o                         
  -4   4  12          0.70          6.79         5.48 o                         
  -3   4  12          1.16          2.13         4.75 o                         
  -2   4  12          7.18          9.19         5.32 o                         
  -1   4  12          9.20          4.52         4.74 o                         
   0   4  12         18.66         14.50         4.83 o                         
   1   4  12        109.70        139.20         7.57 o                         
 -11   5  12         13.43          6.84         5.39 o                         
 -10   5  12         40.51         47.19         7.99 o                         
  -9   5  12         16.47         28.57         4.90 o                         
  -8   5  12         10.94         24.93         5.39 o                         
  -7   5  12         45.88         54.27         5.96 o                         
  -6   5  12         13.03         11.23         4.90 o                         
  -5   5  12        258.00        270.92        11.81 o                         
  -4   5  12          3.87         -1.17         5.44 o                         
  -3   5  12          0.58          0.64         5.31 o                         
  -2   5  12          7.06         12.89         5.26 o                         
  -1   5  12          0.12          4.49         5.21 o                         
   0   5  12         62.98         59.94         6.80 o                         
 -10   6  12         52.18         52.23         6.71 o                         
  -9   6  12         11.83          6.26         5.41 o                         
  -8   6  12         20.07         22.72         6.02 o                         
  -7   6  12         43.65         41.37         5.82 o                         
  -6   6  12         48.58         58.49         8.06 o                         
  -5   6  12         99.35         79.73         7.78 o                         
  -4   6  12          2.91         11.62         5.63 o                         
  -3   6  12        111.00        101.88         8.62 o                         
  -2   6  12          3.24          8.45        10.33 o                         
  -1   6  12         15.07         16.76         5.23 o                         
  -8   7  12          9.93         24.46         6.37 o                         
  -7   7  12          3.72          4.65         4.41 o                         
  -6   7  12         22.93         28.69         5.73 o                         
  -5   7  12         10.13         11.03         5.24 o                         
  -4   7  12          1.60         -4.89         5.01 o                         
  -3   7  12        276.33        335.68        14.20 o                         
  -2   7  12         30.50         29.40         6.10 o                         
 -11   1  13          0.02         -3.93         3.93 o                         
 -10   1  13          8.59          6.96         4.35 o                         
  -9   1  13          9.64          8.82         4.15 o                         
  -8   1  13          0.03         -1.78         3.58 o                         
  -7   1  13         13.39          9.11         4.12 o                         
  -6   1  13          0.91          3.25         4.85 o                         
  -5   1  13        480.45        491.85        13.06 o                         
  -4   1  13         17.59         26.12         7.50 o                         
  -3   1  13        105.83        116.56         7.99 o                         
  -2   1  13         31.37         30.63         5.98 o                         
  -1   1  13         17.88         24.66         5.13 o                         
   0   1  13         19.47         22.79         6.68 o                         
 -11   2  13         14.31         17.58         4.53 o                         
 -10   2  13          0.68         -4.68         4.68 o                         
  -9   2  13        148.57        124.05         7.05 o                         
  -8   2  13         39.12         39.99         4.57 o                         
  -7   2  13        136.49        141.04         6.56 o                         
  -6   2  13          0.25          2.92         5.54 o                         
  -5   2  13          0.14         -3.13         4.68 o                         
  -4   2  13        400.95        447.91        12.56 o                         
  -3   2  13          1.12          7.83         5.20 o                         
  -2   2  13          0.32         -1.26         4.95 o                         
  -1   2  13          1.01          5.21         5.08 o                         
 -10   3  13          2.01         -2.20         4.29 o                         
  -9   3  13          1.08         -2.64         4.67 o                         
  -8   3  13        154.38        166.23         8.61 o                         
  -7   3  13        113.36        105.31         8.10 o                         
  -6   3  13          1.09          1.10         5.45 o                         
  -5   3  13          7.95          3.64         5.73 o                         
  -4   3  13          1.37          2.73         6.16 o                         
  -3   3  13         12.12         15.44         5.48 o                         
  -2   3  13          2.32         -2.08         4.77 o                         
  -1   3  13         35.46         31.06         5.69 o                         
  -9   4  13        140.08        160.33         8.84 o                         
  -8   4  13          0.16         -2.89         4.84 o                         
  -7   4  13         74.07         82.97         6.91 o                         
  -6   4  13        129.99        119.57         7.79 o                         
  -5   4  13         14.56         19.93         6.30 o                         
  -4   4  13         51.73         78.88         8.22 o                         
  -3   4  13         32.74         32.27         6.83 o                         
  -2   4  13          5.95         -0.01         6.15 o                         
  -8   5  13        223.06        249.41        10.40 o                         
  -7   5  13          0.78         -4.54         4.54 o                         
  -6   5  13         14.84         13.66         5.96 o                         
  -5   5  13          0.21         12.11         6.06 o                         
  -4   5  13        160.54        153.47        10.08 o                         
  -3   5  13        112.78        138.95        10.04 o                         
  -8   0  14          0.00          0.09         6.95 o                         
  -7   0  14          1.18         -6.29         6.29 o                         
  -6   0  14         45.55         35.63         8.72 o                         
  -5   0  14       1739.42       1795.73        38.73 o                         
  -4   0  14          6.53          0.04         7.61 o                         
  -8   1  14         19.64         26.54         6.95 o                         
  -7   1  14          6.10         -0.25         4.41 o                         
  -6   1  14        186.92        221.42        11.72 o                         
  -5   1  14        350.35        399.54        12.70 o                         
  -4   1  14         71.38         65.17        10.67 o                         
  -7   2  14          5.44         11.30         8.29 o                         
  -6   2  14         67.34         59.35         7.98 o                         
  -5   2  14          4.62        -10.53        10.53 o                         
                                                                                
